# Supplementary material for: Online repositories of photographs and videos provide insights into the evolution of skilled hindlimb movements in birds
Source: Commun Biol. 2023 Aug 15;6:781. doi: 10.1038/s42003-023-05151-z (PMC10427617; doi:10.1038/s42003-023-05151-z)
Supplement: Supplementary file 4 — Supplementary Data 1 [file 42003_2023_5151_MOESM4_ESM.csv]

Order	Family	English_name	Scientific_name	Foot use	Grasping	Free_grasping	Use_toe	Unilateral	Lifting	Limb to mid line	Inward rotation	Outward rotation	Grasping in flight	Link	domain
Accipitriformes	Accipitridae	Pied Goshawk	Accipiter albogularis	0	0	0	0	0	0	0	0	0	0	https://search.macaulaylibrary.org/catalog?taxonCode=piegos1&mediaType=p&q=Pied%20Goshawk%20-%20Accipiter%20albogularis	search.macaulaylibrary.org
Accipitriformes	Accipitridae	Shikra	Accipiter badius	1	0	0	0	1	0	0	0	0	0	https://commons.wikimedia.org/wiki/File:Shikra_(Accipiter_badius)_2019_026.jpg	commons.wikimedia.org
Accipitriformes	Accipitridae	Shikra	Accipiter badius	1	1	1	0	1	0	0	0	0	0	https://macaulaylibrary.org/asset/125032571#_ga=2.210968021.1717192332.1601861587-1686230602.1600435403	macaulaylibrary.org
Accipitriformes	Accipitridae	Shikra	Accipiter badius	1	1	1	0	1	0	0	0	0	0	https://macaulaylibrary.org/asset/181203361#_ga=2.210968021.1717192332.1601861587-1686230602.1600435403	macaulaylibrary.org
Accipitriformes	Accipitridae	Shikra	Accipiter badius	1	0	0	0	1	0	0	0	0	0	https://macaulaylibrary.org/asset/204730961#_ga=2.210968021.1717192332.1601861587-1686230602.1600435403	macaulaylibrary.org
Accipitriformes	Accipitridae	Shikra	Accipiter badius	1	0	0	0	1	0	0	0	0	0	https://macaulaylibrary.org/asset/206246891#_ga=2.210968021.1717192332.1601861587-1686230602.1600435403	macaulaylibrary.org
Accipitriformes	Accipitridae	Shikra	Accipiter badius	1	0	0	1	0	0	0	0	0	0	https://www.flickr.com/photos/kkoshy/47857775102/	www.flickr.com
Accipitriformes	Accipitridae	Shikra	Accipiter badius	1	1	1	0	1	0	0	0	0	0	https://www.instagram.com/p/B4Uv9NRndVA/	www.instagram.com
Accipitriformes	Accipitridae	Shikra	Accipiter badius	1	0	0	1	0	0	0	0	0	0	https://www.instagram.com/p/ByY88dABMaM/	www.instagram.com
Accipitriformes	Accipitridae	Bicoloured Hawk	Accipiter bicolor	1	1	1	0	1	0	0	0	0	0	https://macaulaylibrary.org/asset/150557391#_ga=2.226064602.1717192332.1601861587-1686230602.1600435403	macaulaylibrary.org
Accipitriformes	Accipitridae	Bicoloured Hawk	Accipiter bicolor	1	0	0	0	1	0	0	0	0	0	https://macaulaylibrary.org/asset/159359051#_ga=2.226064602.1717192332.1601861587-1686230602.1600435403	macaulaylibrary.org
Accipitriformes	Accipitridae	Bicoloured Hawk	Accipiter bicolor	1	0	0	0	1	0	0	0	0	0	https://macaulaylibrary.org/asset/20807871#_ga=2.17374457.1717192332.1601861587-1686230602.1600435403	macaulaylibrary.org
Accipitriformes	Accipitridae	Bicoloured Hawk	Accipiter bicolor	1	0	0	1	0	0	0	0	0	0	https://macaulaylibrary.org/asset/20807901#_ga=2.17374457.1717192332.1601861587-1686230602.1600435403	macaulaylibrary.org
Accipitriformes	Accipitridae	Bicoloured Hawk	Accipiter bicolor	1	0	0	0	1	0	0	0	0	0	https://macaulaylibrary.org/asset/58735741#_ga=2.9049333.1717192332.1601861587-1686230602.1600435403	macaulaylibrary.org
Accipitriformes	Accipitridae	Bicoloured Hawk	Accipiter bicolor	1	0	0	1	0	0	0	0	0	0	https://www.wikiaves.com.br/3384230&tm=f&t=s&s=10212&o=mp&o=mp	www.wikiaves.com.br
Accipitriformes	Accipitridae	New Britain Sparrowhawk	Accipiter brachyurus	0	0	0	0	0	0	0	0	0	0	https://search.macaulaylibrary.org/catalog?taxonCode=nebspa1	search.macaulaylibrary.org
Accipitriformes	Accipitridae	Levant Sparrowhawk	Accipiter brevipes	1	1	1	0	1	0	0	0	0	0	https://www.facebook.com/photo?fbid=10156793696413551&set=bc.AbocNLuKuqGFre2im6jSP3CcRWW-EPwRt9PRIbuf3cJiS-TIusB4wP8-q_bHp9IQSWnx7mlWBKMtCrHSjydPGi-efztkAAoRK1G_r_P70FAdYCeTugn-23ZHtyUUxyEpxzPgaExooE_AfnK-CJ_37NH6&opaqueCursor=AbqyJIWF05H5FaRG3R4JVOM_Vvb-ZsiicPiLiisFfFxlFnNcIJujg8Z0JdWC8WbBFL294C7U11RGL905-K7NhAV1RquAwA0MMsY0ZiYtBUZEK-XY6AFmCM9uVWyT6QJ0av1IRHkIN1Aet95I_PbV6NL2aOj4BpVGNstlu9aC9NRx…	www.facebook.com
Accipitriformes	Accipitridae	Levant Sparrowhawk	Accipiter brevipes	1	1	0	0	0	0	0	0	0	1	https://www.instagram.com/p/CAMpLZNgdmw/	www.instagram.com
Accipitriformes	Accipitridae	Nicobar Sparrowhawk	Accipiter butleri	0	0	0	0	0	0	0	0	0	0	https://search.macaulaylibrary.org/catalog?taxonCode=nicspa1&mediaType=p&q=Nicobar%20Sparrowhawk%20-%20Accipiter%20butleri	search.macaulaylibrary.org
Accipitriformes	Accipitridae	Chestnut-flanked Sparrowhawk	Accipiter castanilius	0	0	0	0	0	0	0	0	0	0	https://search.macaulaylibrary.org/catalog?taxonCode=chfspa1&mediaType=p&q=Chestnut-flanked%20Sparrowhawk%20-%20Accipiter%20castanilius	search.macaulaylibrary.org
Accipitriformes	Accipitridae	Chilean hawk	Accipiter chilensis	1	0	0	0	0	0	0	0	0	0	https://macaulaylibrary.org/asset/468163061	macaulaylibrary.org
Accipitriformes	Accipitridae	Chilean hawk	Accipiter chilensis	1	0	0	1	0	0	0	0	0	0	https://twitter.com/abejasdechile1/status/1285589697486639104/photo/1	twitter.com
Accipitriformes	Accipitridae	Chilean hawk	Accipiter chilensis	1	0	0	1	1	0	0	0	0	0	https://www.flickr.com/photos/chrismomberg/25045713493/in/photolist-WnyvFC-X9ZerN-EacQ3r-2gMmmMz-M94vsG-L7t3zK-pPgsWW-pRri1s-actGrC-UVR62c-actGrA-8XJVLy-2fAe7sp-9JfS6y-pMLaXE-28Hn8t1-wibALB-8r7saB-26LugYE-KcgfZg-23sv6jA-A9EusR-29LEukS-aiKvf7-Vg3mmZ-2grgxZU-9LCyP8-WDf4DC-SNQbSR-weweuC-7BBPu1-Vtqeue-DM1WXN-27xfmsT-2bCSvXh-mwASvV-95fkcN-pJ2MZy-27h5h2P-27YKgUW-VxbCdx-LjdVSv-roTwRH-27h5hen-rH7efw-rqDp…	www.flickr.com
Accipitriformes	Accipitridae	Chilean hawk	Accipiter chilensis	1	0	0	0	1	0	0	0	0	0	https://www.flickr.com/photos/s_saiter_v/29627270968/in/photolist-M94vsG-L7t3zK-pPgsWW-pRri1s-actGrC-UVR62c-actGrA-8XJVLy-2fAe7sp-9JfS6y-pMLaXE-28Hn8t1-wibALB-8r7saB-26LugYE-KcgfZg-23sv6jA-A9EusR-29LEukS-aiKvf7-Vg3mmZ-2grgxZU-9LCyP8-WDf4DC-SNQbSR-weweuC-7BBPu1-Vtqeue-DM1WXN-27xfmsT-2bCSvXh-mwASvV-95fkcN-pJ2MZy-27h5h2P-27YKgUW-VxbCdx-LjdVSv-roTwRH-27h5hen-rH7efw-rqDphy-rHddRr-yq42uS-29wfiQV-rqDjpC…	www.flickr.com
Accipitriformes	Accipitridae	white-breasted hawk	Accipiter chionogaster	1	1	0	0	0	0	0	0	0	0	https://macaulaylibrary.org/asset/294453341	macaulaylibrary.org
Accipitriformes	Accipitridae	white-breasted hawk	Accipiter chionogaster	1	1	0	0	1	0	0	0	0	0	https://macaulaylibrary.org/asset/54740261	macaulaylibrary.org
Accipitriformes	Accipitridae	Collared Sparrowhawk	Accipiter cirrocephalus	1	0	0	0	1	0	0	0	0	0	https://macaulaylibrary.org/asset/197845501#_ga=2.214662231.1717192332.1601861587-1686230602.1600435403	macaulaylibrary.org
Accipitriformes	Accipitridae	Collared Sparrowhawk	Accipiter cirrocephalus	1	0	0	0	1	0	0	0	0	0	https://macaulaylibrary.org/asset/203630311#_ga=2.210982101.1717192332.1601861587-1686230602.1600435403	macaulaylibrary.org
Accipitriformes	Accipitridae	Collared Sparrowhawk	Accipiter cirrocephalus	1	0	0	0	1	0	0	0	0	0	https://macaulaylibrary.org/asset/221146551#_ga=2.210982101.1717192332.1601861587-1686230602.1600435403	macaulaylibrary.org
Accipitriformes	Accipitridae	Collared Sparrowhawk	Accipiter cirrocephalus	1	1	0	0	1	0	0	0	0	1	https://macaulaylibrary.org/asset/221146581#_ga=2.210982101.1717192332.1601861587-1686230602.1600435403	macaulaylibrary.org
Accipitriformes	Accipitridae	Collared Sparrowhawk	Accipiter cirrocephalus	1	0	0	1	0	0	0	0	0	0	https://macaulaylibrary.org/asset/227821891#_ga=2.210982101.1717192332.1601861587-1686230602.1600435403	macaulaylibrary.org
Accipitriformes	Accipitridae	Collared Sparrowhawk	Accipiter cirrocephalus	1	0	0	0	1	0	0	0	0	0	https://macaulaylibrary.org/asset/234480081#_ga=2.210982101.1717192332.1601861587-1686230602.1600435403	macaulaylibrary.org
Accipitriformes	Accipitridae	Collared Sparrowhawk	Accipiter cirrocephalus	1	0	0	0	1	0	0	0	0	0	https://macaulaylibrary.org/asset/261544461#_ga=2.47411431.1717192332.1601861587-1686230602.1600435403	macaulaylibrary.org
Accipitriformes	Accipitridae	Collared Sparrowhawk	Accipiter cirrocephalus	1	1	0	0	0	0	0	0	0	1	https://macaulaylibrary.org/asset/266159181#_ga=2.47411431.1717192332.1601861587-1686230602.1600435403	macaulaylibrary.org
Accipitriformes	Accipitridae	Semicollared Hawk	Accipiter collaris	1	0	0	1	0	0	0	0	0	0	https://macaulaylibrary.org/asset/181554241#_ga=2.217600470.1717192332.1601861587-1686230602.1600435403	macaulaylibrary.org
Accipitriformes	Accipitridae	Cooper's Hawk	Accipiter cooperii	1	0	0	0	1	0	0	0	0	0	https://macaulaylibrary.org/asset/223435891#_ga=2.248068295.1717192332.1601861587-1686230602.1600435403	macaulaylibrary.org
Accipitriformes	Accipitridae	Cooper's Hawk	Accipiter cooperii	1	0	0	1	0	0	0	0	0	0	https://macaulaylibrary.org/asset/233677761#_ga=2.248068295.1717192332.1601861587-1686230602.1600435403	macaulaylibrary.org
Accipitriformes	Accipitridae	Cooper's Hawk	Accipiter cooperii	1	0	0	0	1	0	0	0	0	0	https://macaulaylibrary.org/asset/244897151#_ga=2.243931333.1717192332.1601861587-1686230602.1600435403	macaulaylibrary.org
Accipitriformes	Accipitridae	Cooper's Hawk	Accipiter cooperii	1	0	0	0	1	0	0	0	0	0	https://macaulaylibrary.org/asset/251616071#_ga=2.243931333.1717192332.1601861587-1686230602.1600435403	macaulaylibrary.org
Accipitriformes	Accipitridae	Cooper's Hawk	Accipiter cooperii	1	1	1	0	1	0	0	0	1	0	https://macaulaylibrary.org/asset/253590481#_ga=2.243931333.1717192332.1601861587-1686230602.1600435403	macaulaylibrary.org
Accipitriformes	Accipitridae	Cooper's Hawk	Accipiter cooperii	1	0	0	1	0	0	0	0	0	0	https://macaulaylibrary.org/asset/253759941#_ga=2.243931333.1717192332.1601861587-1686230602.1600435403	macaulaylibrary.org
Accipitriformes	Accipitridae	Cooper's Hawk	Accipiter cooperii	1	0	0	0	0	0	0	0	0	0	https://macaulaylibrary.org/asset/255572931#_ga=2.243931333.1717192332.1601861587-1686230602.1600435403	macaulaylibrary.org
Accipitriformes	Accipitridae	Cooper's Hawk	Accipiter cooperii	1	0	0	0	1	0	0	0	0	0	https://macaulaylibrary.org/asset/263137291#_ga=2.42087397.1717192332.1601861587-1686230602.1600435403	macaulaylibrary.org
Accipitriformes	Accipitridae	Cooper's Hawk	Accipiter cooperii	1	0	0	1	0	0	0	0	0	0	https://macaulaylibrary.org/asset/263137841#_ga=2.42087397.1717192332.1601861587-1686230602.1600435403	macaulaylibrary.org
Accipitriformes	Accipitridae	Rufous-necked Sparrowhawk	Accipiter erythrauchen	0	0	0	0	0	0	0	0	0	0	https://search.macaulaylibrary.org/catalog?taxonCode=runspa1&mediaType=p&q=Rufous-necked%20Sparrowhawk%20-%20Accipiter%20erythrauchen	search.macaulaylibrary.org
Accipitriformes	Accipitridae	rufous-thighed hawk	Accipiter erythronemius	1	0	0	0	1	0	0	0	0	0	https://www.wikiaves.com.br/1126627&tm=f&t=s&s=10211&o=mp&o=mp	www.wikiaves.com.br
Accipitriformes	Accipitridae	rufous-thighed hawk	Accipiter erythronemius	1	1	0	0	0	0	0	0	0	1	https://www.wikiaves.com.br/1126627&tm=f&t=s&s=10211&o=mp&o=mp	www.wikiaves.com.br
Accipitriformes	Accipitridae	rufous-thighed hawk	Accipiter erythronemius	1	0	0	0	1	0	0	0	0	0	https://www.wikiaves.com.br/1295362&tm=f&t=s&s=10211&o=mp&o=mp	www.wikiaves.com.br
Accipitriformes	Accipitridae	rufous-thighed hawk	Accipiter erythronemius	1	0	0	0	1	0	0	0	0	0	https://www.wikiaves.com.br/196033&t=s&s=10211	www.wikiaves.com.br
Accipitriformes	Accipitridae	rufous-thighed hawk	Accipiter erythronemius	1	0	0	0	0	0	0	0	0	0	https://www.wikiaves.com.br/2443487&tm=f&t=s&s=10211&o=mp&o=mp	www.wikiaves.com.br
Accipitriformes	Accipitridae	Red-thighed Sparrowhawk	Accipiter erythropus	0	0	0	0	0	0	0	0	0	0	https://search.macaulaylibrary.org/catalog?taxonCode=retspa1&mediaType=p&q=Red-thighed%20Sparrowhawk%20-%20Accipiter%20erythropus	search.macaulaylibrary.org
Accipitriformes	Accipitridae	Brown Goshawk	Accipiter fasciatus	1	0	0	1	0	0	0	0	0	0	https://macaulaylibrary.org/asset/262021481#_ga=2.13784183.1717192332.1601861587-1686230602.1600435403	macaulaylibrary.org
Accipitriformes	Accipitridae	Brown Goshawk	Accipiter fasciatus	1	0	0	0	1	0	0	0	0	0	https://www.alamy.com/stock-photo-brown-goshawk-feeding-on-dead-possum-accipiter-fasciatus-bruny-island-130903587.html?pv=1&stamp=2&imageid=1FFB342C-6C48-4926-9778-1C2CF044082D&p=18640&n=41&orientation=0&pn=1&searchtype=0&IsFromSearch=1&srch=foo%3Dbar%26st%3D0%26sortby%3D2%26qt%3DAccipiter%2520fasciatus%26qt_raw%3DAccipiter%2520fasciatus%26qn%3D%26lic%3D3%26edrf%3D0%26mr%3D0%26pr%3D0%26aoa%3D1%26…	www.alamy.com
Accipitriformes	Accipitridae	Brown Goshawk	Accipiter fasciatus	1	0	0	0	1	0	0	0	0	0	https://www.flickr.com/photos/billiam109/45023251275/	www.flickr.com
Accipitriformes	Accipitridae	Brown Goshawk	Accipiter fasciatus	1	0	0	1	0	0	0	0	0	0	https://www.flickr.com/photos/bushbirds/20615841371/	www.flickr.com
Accipitriformes	Accipitridae	Brown Goshawk	Accipiter fasciatus	1	1	0	0	1	0	0	0	0	1	https://www.flickr.com/photos/marcin_kreglicki/5359045757/	www.flickr.com
Accipitriformes	Accipitridae	Frances's Sparrowhawk	Accipiter francesiae	1	0	0	0	1	0	0	0	0	0	https://macaulaylibrary.org/asset/204921891#_ga=2.58341610.1717192332.1601861587-1686230602.1600435403	macaulaylibrary.org
Accipitriformes	Accipitridae	Northern Goshawk	Accipiter gentilis	1	0	0	0	1	0	0	0	0	0	https://macaulaylibrary.org/asset/223488311#_ga=2.13604660.245437379.1602032978-1686230602.1600435403	macaulaylibrary.org
Accipitriformes	Accipitridae	Northern Goshawk	Accipiter gentilis	1	0	0	0	1	0	0	0	0	0	https://www.alamy.com/northern-goshawk-hawk-plucking-a-pigeon-to-eat-it-in-the-forest-ii-image344082835.html?pv=1&stamp=2&imageid=B2030116-7DA1-426F-9958-BC5E7049C0B6&p=1207843&n=79&orientation=0&pn=1&searchtype=0&IsFromSearch=1&srch=foo%3Dbar%26st%3D0%26sortby%3D2%26qt%3DAccipiter%2520gentilis%2520eating%26qt_raw%3DAccipiter%2520gentilis%2520eating%26qn%3D%26lic%3D3%26edrf%3D0%26mr%3D0%26pr%3D0%…	www.alamy.com
Accipitriformes	Accipitridae	Northern Goshawk	Accipiter gentilis	1	1	1	0	1	0	0	0	0	0	https://www.alamy.com/northern-goshawk-hawk-plucking-a-pigeon-to-eat-it-in-the-forest-ii-image344082835.html?pv=1&stamp=2&imageid=B2030116-7DA1-426F-9958-BC5E7049C0B6&p=1207843&n=79&orientation=0&pn=1&searchtype=0&IsFromSearch=1&srch=foo%3Dbar%26st%3D0%26sortby%3D2%26qt%3DAccipiter%2520gentilis%2520eating%26qt_raw%3DAccipiter%2520gentilis%2520eating%26qn%3D%26lic%3D3%26edrf%3D0%26mr%3D0%26pr%3D0%…	www.alamy.com
Accipitriformes	Accipitridae	Northern Goshawk	Accipiter gentilis	1	0	0	1	0	0	0	0	0	0	https://www.alamy.com/northern-goshawks-and-prey-on-a-branch-spain-image151775603.html?pv=1&stamp=2&imageid=6E111369-39A8-4489-AA83-17DCDB2C0762&p=703552&n=221&orientation=0&pn=1&searchtype=0&IsFromSearch=1&srch=foo%3Dbar%26st%3D0%26sortby%3D2%26qt%3DAccipiter%2520gentilis%2520eating%26qt_raw%3DAccipiter%2520gentilis%2520eating%26qn%3D%26lic%3D3%26edrf%3D0%26mr%3D0%26pr%3D0%26aoa%3D1%26creative%3…	www.alamy.com
Accipitriformes	Accipitridae	Northern Goshawk	Accipiter gentilis	1	0	0	0	1	0	0	0	0	0	https://www.alamy.com/stock-photo-northern-goshawk-accipiter-gentilis-eating-a-hazel-grouse-norway-namdal-47885688.html?pv=1&stamp=2&imageid=501B09EC-7DEA-4664-BF7C-70BCB26ABA33&p=33520&n=1&orientation=0&pn=1&searchtype=0&IsFromSearch=1&srch=foo%3Dbar%26st%3D0%26sortby%3D2%26qt%3DAccipiter%2520gentilis%2520eating%26qt_raw%3DAccipiter%2520gentilis%2520eating%26qn%3D%26lic%3D3%26edrf%3D0%26mr%3D0%2…	www.alamy.com
Accipitriformes	Accipitridae	Northern Goshawk	Accipiter gentilis	1	0	0	0	1	0	0	0	0	0	https://www.alamy.com/stock-photo-northern-goshawk-accipiter-gentilis-eating-on-its-prey-on-a-frozen-88365484.html?pv=1&stamp=2&imageid=E521866E-DAEC-43A2-8D8E-3B4D9EBBF5CE&p=266810&n=22&orientation=0&pn=1&searchtype=0&IsFromSearch=1&srch=foo%3Dbar%26st%3D0%26sortby%3D2%26qt%3DAccipiter%2520gentilis%2520eating%26qt_raw%3DAccipiter%2520gentilis%2520eating%26qn%3D%26lic%3D3%26edrf%3D0%26mr%3D0%26pr…	www.alamy.com
Accipitriformes	Accipitridae	Northern Goshawk	Accipiter gentilis	1	1	0	0	1	0	0	0	0	1	https://www.instagram.com/p/CFj6sdhAU4C/	www.instagram.com
Accipitriformes	Accipitridae	Northern Goshawk	Accipiter gentilis	1	0	0	1	0	0	0	0	0	0	https://www.youtube.com/watch?v=Llij1luKtpg&ab_channel=JoseR.Castello	www.youtube.com
Accipitriformes	Accipitridae	Sulawesi Goshawk	Accipiter griseiceps	0	0	0	0	0	0	0	0	0	0	https://search.macaulaylibrary.org/catalog?taxonCode=sulgos1&mediaType=p&q=Sulawesi%20Goshawk%20-%20Accipiter%20griseiceps	search.macaulaylibrary.org
Accipitriformes	Accipitridae	Japanese Sparrowhawk	Accipiter gularis	1	0	0	0	1	0	0	0	0	0	https://macaulaylibrary.org/asset/245903701#_ga=2.17529977.1717192332.1601861587-1686230602.1600435403	macaulaylibrary.org
Accipitriformes	Accipitridae	Japanese Sparrowhawk	Accipiter gularis	1	0	0	1	0	0	0	0	0	0	https://macaulaylibrary.org/asset/251410171#_ga=2.17529977.1717192332.1601861587-1686230602.1600435403	macaulaylibrary.org
Accipitriformes	Accipitridae	Japanese Sparrowhawk	Accipiter gularis	1	0	0	0	1	0	0	0	0	0	https://www.alamy.com/stock-photo-japanese-sparrowhawk-73034624.html?pv=1&stamp=2&imageid=AD1A9EFC-A7A7-4F66-A1A5-5DBD26828621&p=250088&n=14&orientation=0&pn=1&searchtype=0&IsFromSearch=1&srch=foo%3Dbar%26st%3D0%26sortby%3D2%26qt%3DAccipiter%2520gularis%26qt_raw%3DAccipiter%2520gularis%26qn%3D%26lic%3D3%26edrf%3D0%26mr%3D0%26pr%3D0%26aoa%3D1%26creative%3D%26videos%3D%26nu%3D%26ccc%3D%26bespoke%3D…	www.alamy.com
Accipitriformes	Accipitridae	Japanese Sparrowhawk	Accipiter gularis	1	1	0	0	1	0	0	0	0	1	https://www.instagram.com/p/CCKuTxSgn0U/	www.instagram.com
Accipitriformes	Accipitridae	Japanese Sparrowhawk	Accipiter gularis	1	1	1	0	1	0	0	0	0	0	https://www.instagram.com/p/CFAE5-qAN7L/	www.instagram.com
Accipitriformes	Accipitridae	Gundlach's Hawk	Accipiter gundlachi	1	1	0	0	0	0	0	0	0	0	https://www.facebook.com/photo?fbid=1256766901336012&set=bc.AbrOd_Jvx132zt4XbkjB3oAIbr2HBpVqFyuf1uGvOSoNruk7SgiQHJUOijBG1Jf_ocxYpJ5uRroOYZCAkOD-S7QXaRUqFVOu55OH3r8YJYcMQd0Hl2Xskqop16Rxo1TTn0yxSGhAa4VS975haikQKaXZTjhAiSOcP4OjM95jNP8OlA&opaqueCursor=AbrVoF1SZc7o2zsPH5qsWWD0K6BRleaBWRGgEx2HuNoAuohulMWZ32thUdnzeDnsRG0fMIAvOJrbcruZNES81H35cM1mhlIqOv2WCZJHt7OMwDwVUtT5JW8Ow8P72LGpu_0Z1tT93JvJPZPupXSkQ-h…	www.facebook.com
Accipitriformes	Accipitridae	Gundlach's Hawk	Accipiter gundlachi	1	0	0	1	0	0	0	0	0	0	https://www.facebook.com/photo?fbid=2350449854977819&set=bc.AbqDyYF6U8ASDzuNv5xFwzx6MFXg4UfgQcEr_n6mYFLB0BPP9mPTnZWMjZjOA8SLJTqr37RsHlOAoiZvr371Caf_WjDZaDxQwYKXQhrW4xQqLIpuDCjKrZpEGCAwyigO0Ho1a_jNc_cXlaihv2G-0pCiQnlu5fD3aIQSU45oD3z4fw&opaqueCursor=AbowuKPi6ix81hXq01YCx54e7dZzqDTQ5RNswPtCi2-GPZBVzUahklPHjO8sK6_E8vgSkNWP_jPN0dBGzZT4Whnn6ul6HlBW7Ket_bqcvMKzuKq1t18OU9oqa7A0UTMO86-BZFSY4TClkRIGNncjN62…	www.facebook.com
Accipitriformes	Accipitridae	White-bellied Goshawk	Accipiter haplochrous	1	0	0	1	0	0	0	0	0	0	https://www.youtube.com/watch?v=BetOUOofWD8	www.youtube.com
Accipitriformes	Accipitridae	Moluccan Goshawk	Accipiter henicogrammus	0	0	0	0	0	0	0	0	0	0	https://search.macaulaylibrary.org/catalog?taxonCode=molgos1&mediaType=p&q=Moluccan%20Goshawk%20-%20Accipiter%20henicogrammus	search.macaulaylibrary.org
Accipitriformes	Accipitridae	Henst's Goshawk	Accipiter henstii	0	0	0	0	0	0	0	0	0	0	https://search.macaulaylibrary.org/catalog?taxonCode=hengos1&mediaType=p&q=Henst%27s%20Goshawk%20-%20Accipiter%20henstii	search.macaulaylibrary.org
Accipitriformes	Accipitridae	Imitator Sparrowhawk	Accipiter imitator	0	0	0	0	0	0	0	0	0	0	https://search.macaulaylibrary.org/catalog?taxonCode=imispa1&mediaType=photo	search.macaulaylibrary.org
Accipitriformes	Accipitridae	Slaty-mantled Sparrowhawk	Accipiter luteoschistaceus	0	0	0	0	0	0	0	0	0	0	https://search.macaulaylibrary.org/catalog?taxonCode=slmgos1&mediaType=photo	search.macaulaylibrary.org
Accipitriformes	Accipitridae	Madagascar Sparrowhawk	Accipiter madagascariensis	1	0	0	1	0	0	0	0	0	0	https://macaulaylibrary.org/asset/206105021#_ga=2.243481029.1717192332.1601861587-1686230602.1600435403	macaulaylibrary.org
Accipitriformes	Accipitridae	Black-mantled Goshawk	Accipiter melanochlamys	0	0	0	0	0	0	0	0	0	0	https://search.macaulaylibrary.org/catalog?taxonCode=blmgos1&mediaType=p&q=Black-mantled%20Goshawk%20-%20Accipiter%20melanochlamys	search.macaulaylibrary.org
Accipitriformes	Accipitridae	Black Goshawk	Accipiter melanoleucus	1	1	0	0	0	0	0	0	0	1	https://macaulaylibrary.org/asset/206174541#_ga=2.49950950.1717192332.1601861587-1686230602.1600435403	macaulaylibrary.org
Accipitriformes	Accipitridae	Meyer's Goshawk	Accipiter meyerianus	0	0	0	0	0	0	0	0	0	0	https://search.macaulaylibrary.org/catalog?taxonCode=meygos1&mediaType=p&q=Meyer%27s%20Goshawk%20-%20Accipiter%20meyerianus	search.macaulaylibrary.org
Accipitriformes	Accipitridae	Little Sparrowhawk	Accipiter minullus	1	0	0	1	0	0	0	0	0	0	https://macaulaylibrary.org/asset/76591281#_ga=2.85087449.1717192332.1601861587-1686230602.1600435403	macaulaylibrary.org
Accipitriformes	Accipitridae	Small Sparrowhawk	Accipiter nanus	0	0	0	0	0	0	0	0	0	0	https://search.macaulaylibrary.org/catalog?taxonCode=smaspa1&mediaType=p&q=Small%20Sparrowhawk%20-%20Accipiter%20nanus	search.macaulaylibrary.org
Accipitriformes	Accipitridae	Eurasian Sparrowhawk	Accipiter nisus	1	0	0	0	1	0	0	0	0	0	https://macaulaylibrary.org/asset/204688401#_ga=2.21583867.1717192332.1601861587-1686230602.1600435403	macaulaylibrary.org
Accipitriformes	Accipitridae	Eurasian Sparrowhawk	Accipiter nisus	1	0	0	1	0	0	0	0	0	0	https://macaulaylibrary.org/asset/230482611#_ga=2.21583867.1717192332.1601861587-1686230602.1600435403	macaulaylibrary.org
Accipitriformes	Accipitridae	Eurasian Sparrowhawk	Accipiter nisus	1	0	0	0	1	0	0	0	0	0	https://macaulaylibrary.org/asset/256202481#_ga=2.21583867.1717192332.1601861587-1686230602.1600435403	macaulaylibrary.org
Accipitriformes	Accipitridae	Eurasian Sparrowhawk	Accipiter nisus	1	1	0	0	0	0	0	0	0	1	https://macaulaylibrary.org/asset/268387571#_ga=2.21583867.1717192332.1601861587-1686230602.1600435403	macaulaylibrary.org
Accipitriformes	Accipitridae	Eurasian Sparrowhawk	Accipiter nisus	1	0	0	0	1	0	0	0	0	0	https://www.alamy.com/a-sparrowhawk-accipiter-nisus-fledgling-feeding-itself-on-the-nest-whilst-its-sibling-looks-on-lincolnshire-image261793572.html?pv=1&stamp=2&imageid=F091D073-4CC1-4C7E-92AC-28EDC05C6658&p=88025&n=18&orientation=0&pn=1&searchtype=0&IsFromSearch=1&srch=foo%3Dbar%26st%3D0%26sortby%3D2%26qt%3DAccipiter%2520nisus%2520eating%26qt_raw%3DAccipiter%2520nisus%2520eating%26qn%3D%26lic%…	www.alamy.com
Accipitriformes	Accipitridae	Eurasian Sparrowhawk	Accipiter nisus	1	0	0	0	1	0	0	0	0	0	https://www.alamy.com/eurasian-sparrowhawk-with-prey-accipiter-nisus-image228100678.html?pv=1&stamp=2&imageid=7C44FB19-6D08-493E-9A4B-A015C919920B&p=718748&n=15&orientation=0&pn=1&searchtype=0&IsFromSearch=1&srch=foo%3Dbar%26st%3D0%26sortby%3D2%26qt%3DAccipiter%2520nisus%2520eating%26qt_raw%3DAccipiter%2520nisus%2520eating%26qn%3D%26lic%3D3%26edrf%3D0%26mr%3D0%26pr%3D0%26aoa%3D1%26creative%3D%26v…	www.alamy.com
Accipitriformes	Accipitridae	Eurasian Sparrowhawk	Accipiter nisus	1	0	0	1	0	0	0	0	0	0	https://www.alamy.com/sparrowhawk-eating-prey-accipiter-nisus-dumfries-galloway-scotland-image237360018.html?pv=1&stamp=2&imageid=33916AF0-7717-47EC-8F1F-4C58C5C70A46&p=750&n=1&orientation=0&pn=1&searchtype=0&IsFromSearch=1&srch=foo%3Dbar%26st%3D0%26sortby%3D2%26qt%3DAccipiter%2520nisus%2520eating%26qt_raw%3DAccipiter%2520nisus%2520eating%26qn%3D%26lic%3D3%26edrf%3D0%26mr%3D0%26pr%3D0%26aoa%3D1%2…	www.alamy.com
Accipitriformes	Accipitridae	Eurasian Sparrowhawk	Accipiter nisus	1	1	0	0	1	0	0	0	0	0	https://www.alamy.com/stock-photo-a-sparrowhawk-accipiter-nisus-pinning-down-a-starling-173705954.html?pv=1&stamp=2&imageid=2932B653-7E6C-44A0-924C-C8BD009B67C2&p=319866&n=55&orientation=0&pn=1&searchtype=0&IsFromSearch=1&srch=foo%3Dbar%26st%3D0%26sortby%3D2%26qt%3DAccipiter%2520nisus%2520eating%26qt_raw%3DAccipiter%2520nisus%2520eating%26qn%3D%26lic%3D3%26edrf%3D0%26mr%3D0%26pr%3D0%26aoa%3D1%26c…	www.alamy.com
Accipitriformes	Accipitridae	Grey Goshawk	Accipiter novaehollandiae	1	0	0	0	1	0	0	0	0	0	https://macaulaylibrary.org/asset/123473661#_ga=2.24859642.1717192332.1601861587-1686230602.1600435403	macaulaylibrary.org
Accipitriformes	Accipitridae	Grey Goshawk	Accipiter novaehollandiae	1	1	0	0	1	0	0	0	0	0	https://macaulaylibrary.org/asset/150685991#_ga=2.24859642.1717192332.1601861587-1686230602.1600435403	macaulaylibrary.org
Accipitriformes	Accipitridae	Grey Goshawk	Accipiter novaehollandiae	1	1	0	0	0	0	0	0	0	1	https://macaulaylibrary.org/asset/205915611	macaulaylibrary.org
Accipitriformes	Accipitridae	Grey Goshawk	Accipiter novaehollandiae	1	1	0	0	0	0	0	0	0	1	https://macaulaylibrary.org/asset/205915611	macaulaylibrary.org
Accipitriformes	Accipitridae	Grey Goshawk	Accipiter novaehollandiae	1	0	0	0	0	0	0	0	0	0	https://macaulaylibrary.org/asset/215280771#_ga=2.42080485.1717192332.1601861587-1686230602.1600435403	macaulaylibrary.org
Accipitriformes	Accipitridae	Grey Goshawk	Accipiter novaehollandiae	1	0	0	0	1	0	0	0	0	0	https://macaulaylibrary.org/asset/223656881#_ga=2.42080485.1717192332.1601861587-1686230602.1600435403	macaulaylibrary.org
Accipitriformes	Accipitridae	Grey Goshawk	Accipiter novaehollandiae	1	0	0	1	0	0	0	0	0	0	https://macaulaylibrary.org/asset/260048801#_ga=2.14226807.1717192332.1601861587-1686230602.1600435403	macaulaylibrary.org
Accipitriformes	Accipitridae	Ovampo Sparrowhawk	Accipiter ovampensis	1	1	0	0	1	0	0	0	0	0	https://www.facebook.com/255064864628928/photos/bc.Abq-0MFMeNDlDUCw53pgX2iVF_6y54zhV5LFgwmxQrWkMs4_BiZcd8_NP3gGGGJrBNcDttICnhDW-KUHkju9xhnU2zVgKV6SKGB2NxbaqrXsGHaLcfx-qjfu7735VECUcBgONS8kfzInrxgVKIGXuqSI/1726497264152340/?opaqueCursor=Abos9vZvOOvac7_qj3bWOksdABPOkQIx0NHuGAsE9_zU5TJHSbvygCnWkSm_Mb9zvcm3SnU4l8OcGttqZBaRvBASyMVF50vZRLaugYGzI4Ii3lepV6XGqg5dwyKPPs2e4bMhyvokO3CyofsLgcpsxeNd3Olu3wuBLfZA…	www.facebook.com
Accipitriformes	Accipitridae	Ovampo Sparrowhawk	Accipiter ovampensis	1	1	0	0	1	0	0	0	0	0	https://www.facebook.com/GameParksPublishing/photos/bc.AbqQNnzRvwqjIx1E_jH-bqjY-kqOT8Vfl36AaOT3lO23U9oPZK66dAPE3aUa5cDoX9DSn06lAyq9BJ2kM3QNQXX_dn0JTRjqNisFoBQ9ons6kNr2FTaXhjRFCWA_tcnjrmWat1BGuSjbBvAG62at3Yyx/749656278471101/?opaqueCursor=AbpcKlxFzyUQiI3-orACbV_BHnrNfxEbjKSmyGOMyeB2Q7D0rQZvk_ahmWHggy96yJ8Um1U688zN5nTOaEp7dAH6GG_8F7AaC09uIKpHzeA4cGXfOhzzsTo0hJaJvEPqDYm0bSQ_vGLNhfrthuGetX5brp_t3U3RP…	www.facebook.com
Accipitriformes	Accipitridae	Ovampo Sparrowhawk	Accipiter ovampensis	1	0	0	1	0	0	0	0	0	0	https://www.facebook.com/photo?fbid=10156641449575949&set=bc.AboK6OMsgWRm9aiEJ3faNT46gcrqtFfcfZzYGiTt3V0ktBMyY0iNz4JAuJ65q7twTIwaX-5bv1s9s6naxBOUBFk8uUb6MSeZ0xGmsxRLpA0LwNs8GAsgBgErIt4l9xAGGEqQxaJtibREbZVvaXmCL167&opaqueCursor=AbqfqsGmZO-XBI3w3yCL58rog9-Oif9FvghW2-mA6C2OzsKKY4Qa3NxdxdF0F3Nhcq-58yI0mt4lMz4P22MH-1mAuVI7NYVk-Eq5QH2ATRI3YEDWjYrjsaDy9eNSRES6CyfNVzkKQ76JzIgxd9H3P6f_ZRZGOsTB2P-0tU4FrPGP…	www.facebook.com
Accipitriformes	Accipitridae	Grey-headed Goshawk	Accipiter poliocephalus	0	0	0	0	0	0	0	0	0	0	https://search.macaulaylibrary.org/catalog?taxonCode=gyhgos1&mediaType=p&q=Gray-headed%20Goshawk%20-%20Accipiter%20poliocephalus	search.macaulaylibrary.org
Accipitriformes	Accipitridae	Gray-bellied Hawk	Accipiter poliogaster	1	0	0	0	0	0	0	0	0	0	https://macaulaylibrary.org/asset/173383471#_ga=2.11044848.576835637.1601402628-1686230602.1600435403	macaulaylibrary.org
Accipitriformes	Accipitridae	Vinous-breasted Sparrowhawk	Accipiter rhodogaster	0	0	0	0	0	0	0	0	0	0	https://search.macaulaylibrary.org/catalog?taxonCode=vibspa1&mediaType=p&q=Vinous-breasted%20Sparrowhawk%20-%20Accipiter%20rhodogaster	search.macaulaylibrary.org
Accipitriformes	Accipitridae	Fiji Goshawk	Accipiter rufitorques	1	0	0	0	0	0	0	0	0	0	https://macaulaylibrary.org/asset/176443951#_ga=2.50950377.1717192332.1601861587-1686230602.1600435403	macaulaylibrary.org
Accipitriformes	Accipitridae	Fiji Goshawk	Accipiter rufitorques	1	1	1	0	1	0	0	0	0	0	https://macaulaylibrary.org/asset/36360411#_ga=2.50950377.1717192332.1601861587-1686230602.1600435403	macaulaylibrary.org
Accipitriformes	Accipitridae	Rufous-chested Sparrowhawk	Accipiter rufiventris	1	0	0	0	1	0	0	0	0	0	https://macaulaylibrary.org/asset/53725991#_ga=2.55735275.1717192332.1601861587-1686230602.1600435403	macaulaylibrary.org
Accipitriformes	Accipitridae	Chinese Goshawk	Accipiter soloensis	1	0	0	1	0	0	0	0	0	0	https://macaulaylibrary.org/asset/201101171#_ga=2.222393563.1717192332.1601861587-1686230602.1600435403	macaulaylibrary.org
Accipitriformes	Accipitridae	Chinese Goshawk	Accipiter soloensis	1	0	0	1	0	0	0	0	0	0	https://www.flickr.com/photos/arthurlee0125/6168976951/	www.flickr.com
Accipitriformes	Accipitridae	Sharp-shinned Hawk	Accipiter striatus	1	1	0	0	1	0	0	0	0	1	https://ar.pinterest.com/pin/398709373257829345/	ar.pinterest.com
Accipitriformes	Accipitridae	Sharp-shinned Hawk	Accipiter striatus	1	0	0	1	0	0	0	0	0	0	https://macaulaylibrary.org/asset/195477611#_ga=2.22237563.1717192332.1601861587-1686230602.1600435403	macaulaylibrary.org
Accipitriformes	Accipitridae	Sharp-shinned Hawk	Accipiter striatus	1	1	0	0	0	0	0	0	0	0	https://macaulaylibrary.org/asset/208059801#_ga=2.22237563.1717192332.1601861587-1686230602.1600435403	macaulaylibrary.org
Accipitriformes	Accipitridae	Sharp-shinned Hawk	Accipiter striatus	1	0	0	0	1	0	0	0	0	0	https://macaulaylibrary.org/asset/227088841#_ga=2.22237563.1717192332.1601861587-1686230602.1600435403	macaulaylibrary.org
Accipitriformes	Accipitridae	Sharp-shinned Hawk	Accipiter striatus	1	0	0	0	1	0	0	0	0	0	https://macaulaylibrary.org/asset/231584981#_ga=2.22237563.1717192332.1601861587-1686230602.1600435403	macaulaylibrary.org
Accipitriformes	Accipitridae	Tiny Hawk	Accipiter superciliosus	1	0	0	1	0	0	0	0	0	0	https://macaulaylibrary.org/asset/204068081#_ga=2.222436443.1717192332.1601861587-1686230602.1600435403	macaulaylibrary.org
Accipitriformes	Accipitridae	Tiny Hawk	Accipiter superciliosus	1	0	0	0	1	0	0	0	0	0	https://macaulaylibrary.org/asset/250758601#_ga=2.222436443.1717192332.1601861587-1686230602.1600435403	macaulaylibrary.org
Accipitriformes	Accipitridae	Tiny Hawk	Accipiter superciliosus	1	0	0	0	1	0	0	0	0	0	https://www.wikiaves.com.br/1068935&tm=f&t=s&s=10210&o=mp&o=mp	www.wikiaves.com.br
Accipitriformes	Accipitridae	Tiny Hawk	Accipiter superciliosus	1	1	1	0	1	0	0	0	0	0	https://www.wikiaves.com.br/3219502&tm=f&t=s&s=10210&o=mp&o=mp	www.wikiaves.com.br
Accipitriformes	Accipitridae	Tiny Hawk	Accipiter superciliosus	1	1	0	0	0	0	0	0	0	1	https://www.wikiaves.com.br/378035&tm=f&t=s&s=10210&o=mp&o=mp	www.wikiaves.com.br
Accipitriformes	Accipitridae	Tiny Hawk	Accipiter superciliosus	1	1	1	0	1	0	0	0	0	0	https://www.wikiaves.com.br/639059&tm=f&t=s&s=10210&o=mp&o=mp	www.wikiaves.com.br
Accipitriformes	Accipitridae	Tiny Hawk	Accipiter superciliosus	1	1	1	0	1	0	0	0	0	0	https://www.wikiaves.com.br/642528&tm=f&t=s&s=10210&o=mp&o=mp	www.wikiaves.com.br
Accipitriformes	Accipitridae	African Goshawk	Accipiter tachiro	1	1	0	0	1	0	0	0	0	0	https://www.instagram.com/p/-e0NMIC8lt/	www.instagram.com
Accipitriformes	Accipitridae	Red-chested Goshawk	Accipiter toussenelii	0	0	0	0	0	0	0	0	0	0	https://search.macaulaylibrary.org/catalog?taxonCode=recgos1&mediaType=p&sort=rating_rank_desc&q=Red-chested%20Goshawk%20-%20Accipiter%20toussenelii	search.macaulaylibrary.org
Accipitriformes	Accipitridae	Spot-tailed Goshawk	Accipiter trinotatus	0	0	0	0	0	0	0	0	0	0	https://search.macaulaylibrary.org/catalog?taxonCode=sptgos1&mediaType=p&q=Spot-tailed%20Goshawk%20-%20Accipiter%20trinotatus	search.macaulaylibrary.org
Accipitriformes	Accipitridae	Crested Goshawk	Accipiter trivirgatus	1	1	1	0	1	0	0	0	0	0	https://macaulaylibrary.org/asset/140481491#_ga=2.247738439.1717192332.1601861587-1686230602.1600435403	macaulaylibrary.org
Accipitriformes	Accipitridae	Crested Goshawk	Accipiter trivirgatus	1	0	0	0	1	0	0	0	0	0	https://macaulaylibrary.org/asset/173149061#_ga=2.209747285.1717192332.1601861587-1686230602.1600435403	macaulaylibrary.org
Accipitriformes	Accipitridae	Crested Goshawk	Accipiter trivirgatus	1	1	0	0	1	0	0	0	0	1	https://macaulaylibrary.org/asset/199109361#_ga=2.215104599.1717192332.1601861587-1686230602.1600435403	macaulaylibrary.org
Accipitriformes	Accipitridae	Crested Goshawk	Accipiter trivirgatus	1	0	0	0	1	0	0	0	0	0	https://macaulaylibrary.org/asset/258209081#_ga=2.87760856.1717192332.1601861587-1686230602.1600435403	macaulaylibrary.org
Accipitriformes	Accipitridae	Crested Goshawk	Accipiter trivirgatus	1	1	1	0	1	0	0	0	0	0	https://www.flickr.com/photos/64684201@N00/50374949227/	https://www.flickr.com
Accipitriformes	Accipitridae	Crested Goshawk	Accipiter trivirgatus	1	0	0	0	1	0	0	0	0	0	https://www.flickr.com/photos/105775153@N02/43188313114/	https://www.flickr.com
Accipitriformes	Accipitridae	Crested Goshawk	Accipiter trivirgatus	1	1	0	0	1	0	0	0	0	1	https://www.flickr.com/photos/davethebird/28743568204/	www.flickr.com
Accipitriformes	Accipitridae	Crested Goshawk	Accipiter trivirgatus	1	0	0	1	0	0	0	0	0	0	https://www.flickr.com/photos/henrykoh/50364482777/	www.flickr.com
Accipitriformes	Accipitridae	Crested Goshawk	Accipiter trivirgatus	1	0	0	0	1	0	0	0	0	0	https://www.instagram.com/p/CD_KcoGJz96/	www.instagram.com
Accipitriformes	Accipitridae	Crested Goshawk	Accipiter trivirgatus	1	1	0	0	1	0	0	0	0	0	https://www.youtube.com/watch?v=9vJjis4xT3o&ab_channel=rogerboey	www.youtube.com
Accipitriformes	Accipitridae	Besra	Accipiter virgatus	1	1	0	0	0	0	0	0	0	1	https://macaulaylibrary.org/asset/138273641#_ga=2.252211529.1717192332.1601861587-1686230602.1600435403	macaulaylibrary.org
Accipitriformes	Accipitridae	Besra	Accipiter virgatus	1	0	0	0	1	0	0	0	0	0	https://macaulaylibrary.org/asset/138273991#_ga=2.252211529.1717192332.1601861587-1686230602.1600435403	macaulaylibrary.org
Accipitriformes	Accipitridae	Cinereous Vulture	Aegypius monachus	1	0	0	1	1	0	0	0	0	0	https://macaulaylibrary.org/asset/201512731#_ga=2.220701788.576835637.1601402628-1686230602.1600435403	macaulaylibrary.org
Accipitriformes	Accipitridae	Cinereous Vulture	Aegypius monachus	1	0	0	1	1	0	0	0	0	0	https://macaulaylibrary.org/asset/201512871#_ga=2.220701788.576835637.1601402628-1686230602.1600435403	macaulaylibrary.org
Accipitriformes	Accipitridae	Cinereous Vulture	Aegypius monachus	1	0	0	0	1	0	0	0	0	0	https://macaulaylibrary.org/asset/204478221#_ga=2.220701788.576835637.1601402628-1686230602.1600435403	macaulaylibrary.org
Accipitriformes	Accipitridae	Spanish Imperial Eagle	Aquila adalberti	1	0	0	0	1	0	0	0	0	0	https://macaulaylibrary.org/asset/198891091#_ga=2.15569010.559274032.1602503389-1686230602.1600435403	macaulaylibrary.org
Accipitriformes	Accipitridae	Spanish Imperial Eagle	Aquila adalberti	1	0	0	1	0	0	0	0	0	0	https://macaulaylibrary.org/asset/204970931#_ga=2.15569010.559274032.1602503389-1686230602.1600435403	macaulaylibrary.org
Accipitriformes	Accipitridae	Spanish Imperial Eagle	Aquila adalberti	1	1	0	0	1	0	0	0	0	1	https://macaulaylibrary.org/asset/206173801#_ga=2.7255542.559274032.1602503389-1686230602.1600435403	macaulaylibrary.org
Accipitriformes	Accipitridae	Spanish Imperial Eagle	Aquila adalberti	1	0	0	0	1	0	0	0	0	0	https://macaulaylibrary.org/asset/206173811#_ga=2.15569010.559274032.1602503389-1686230602.1600435403	macaulaylibrary.org
Accipitriformes	Accipitridae	Spanish Imperial Eagle	Aquila adalberti	1	0	0	1	0	0	0	0	0	0	https://macaulaylibrary.org/asset/266620081#_ga=2.7255542.559274032.1602503389-1686230602.1600435403	macaulaylibrary.org
Accipitriformes	Accipitridae	Spanish Imperial Eagle	Aquila adalberti	1	0	0	1	0	0	0	0	0	0	https://www.youtube.com/watch?v=YQvS6_aWR7g&ab_channel=Jesusgiraldoguti�rrezdelolmo	www.youtube.com
Accipitriformes	Accipitridae	Wedge-tailed Eagle	Aquila audax	1	0	0	1	0	0	0	0	0	0	https://macaulaylibrary.org/asset/262842541#_ga=2.246390464.559274032.1602503389-1686230602.1600435403	macaulaylibrary.org
Accipitriformes	Accipitridae	Wedge-tailed Eagle	Aquila audax	1	0	0	0	1	0	0	0	0	0	https://www.instagram.com/p/CCezBlkDKNZ/	www.instagram.com
Accipitriformes	Accipitridae	Golden Eagle	Aquila chrysaetos	1	0	0	1	1	0	0	0	0	0	https://macaulaylibrary.org/asset/201519561#_ga=2.222212444.559274032.1602503389-1686230602.1600435403	macaulaylibrary.org
Accipitriformes	Accipitridae	Golden Eagle	Aquila chrysaetos	1	0	0	0	1	0	0	0	0	0	https://macaulaylibrary.org/asset/206173831#_ga=2.46578019.559274032.1602503389-1686230602.1600435403	macaulaylibrary.org
Accipitriformes	Accipitridae	Golden Eagle	Aquila chrysaetos	1	0	0	0	1	0	0	0	0	0	https://www.alamy.com/golden-eagle-aquila-chrysaetos-sierra-de-san-pedro-province-of-caceres-extremadura-spain-image345677616.html?pv=1&stamp=2&imageid=3EB28AEE-C309-4A27-AC8C-6824A057D27C&p=186329&n=99&orientation=0&pn=1&searchtype=0&IsFromSearch=1&srch=foo%3Dbar%26st%3D0%26sortby%3D2%26qt%3DAquila%2520chrysaetos%2520prey%26qt_raw%3DAquila%2520chrysaetos%2520prey%26qn%3D%26lic%3D3%26edrf%3D0%26m…	www.alamy.com
Accipitriformes	Accipitridae	Golden Eagle	Aquila chrysaetos	1	0	0	0	1	0	0	0	0	0	https://www.alamy.com/stock-photo-golden-eagle-aquila-chrysaetos-landing-on-the-top-of-a-fir-tree-with-21901672.html?pv=1&stamp=2&imageid=47D58287-E2CB-40C2-A653-E3012E8851D8&p=8663&n=97&orientation=0&pn=1&searchtype=0&IsFromSearch=1&srch=foo%3Dbar%26st%3D0%26sortby%3D2%26qt%3DAquila%2520chrysaetos%2520eating%26qt_raw%3DAquila%2520chrysaetos%2520eating%26qn%3D%26lic%3D3%26edrf%3D0%26mr%3D0%26pr%3…	www.alamy.com
Accipitriformes	Accipitridae	Golden Eagle	Aquila chrysaetos	1	0	0	0	1	0	0	0	0	0	https://www.alamy.com/stock-photo-golden-eagle-aquila-chrysaetos-sitting-on-a-branch-with-a-bird-hunted-47885814.html?pv=1&stamp=2&imageid=BFA41EE2-3AE4-4DB4-BFD1-AFAE2CA84766&p=33520&n=87&orientation=0&pn=1&searchtype=0&IsFromSearch=1&srch=foo%3Dbar%26st%3D0%26sortby%3D2%26qt%3DAquila%2520chrysaetos%2520eating%26qt_raw%3DAquila%2520chrysaetos%2520eating%26qn%3D%26lic%3D3%26edrf%3D0%26mr%3D0%26pr…	www.alamy.com
Accipitriformes	Accipitridae	Greater Spotted Eagle	Aquila clanga	1	0	0	1	0	0	0	0	0	0	https://www.alamy.com/greater-spotted-eagle-feeds-on-fish-aquila-clanga-keoladeo-ghana-np-image2438279.html?pv=1&stamp=2&imageid=5D53D12F-BBF5-40FC-9648-8F10104ED011&p=212&n=413&orientation=0&pn=1&searchtype=0&IsFromSearch=1&srch=foo%3Dbar%26st%3D0%26sortby%3D2%26qt%3DGreater%2520Spotted%2520Eagle%26qt_raw%3DGreater%2520Spotted%2520Eagle%26qn%3D%26lic%3D3%26edrf%3D0%26mr%3D0%26pr%3D0%26aoa%3D1%26…	www.alamy.com
Accipitriformes	Accipitridae	Greater Spotted Eagle	Aquila clanga	1	1	0	0	0	0	0	0	0	1	https://www.instagram.com/p/Br6efd9AcWD/	www.instagram.com
Accipitriformes	Accipitridae	Greater Spotted Eagle	Aquila clanga	1	1	0	0	1	0	0	0	0	1	https://www.instagram.com/p/CJ0cMAWgzmf/	www.instagram.com
Accipitriformes	Accipitridae	Greater Spotted Eagle	Aquila clanga	1	0	0	0	0	0	0	0	0	0	https://www.youtube.com/watch?v=oe_wS5v2EvI	www.youtube.com
Accipitriformes	Accipitridae	Bonelli's Eagle	Aquila fasciatus	1	1	0	0	0	0	0	0	0	1	https://macaulaylibrary.org/asset/155385441#_ga=2.21411327.559274032.1602503389-1686230602.1600435403	macaulaylibrary.org
Accipitriformes	Accipitridae	Bonelli's Eagle	Aquila fasciatus	1	0	0	1	0	0	0	0	0	0	https://www.alamy.com/bonellis-eagle-aquila-fasciata-feeding-on-prey-sierra-de-san-pedro-cceres-extremadura-spain-europe-image235874306.html?pv=1&stamp=2&imageid=9D11D6E7-E524-4B8E-BA1C-4928C9EA55B3&p=186329&n=141&orientation=0&pn=1&searchtype=0&IsFromSearch=1&srch=foo%3Dbar%26st%3D0%26sortby%3D2%26qt%3DAquila%2520fasciata%26qt_raw%3DAquila%2520fasciata%26qn%3D%26lic%3D3%26edrf%3D0%26mr%3D0%26pr%…	www.alamy.com
Accipitriformes	Accipitridae	Bonelli's Eagle	Aquila fasciatus	1	0	0	0	1	0	0	0	0	0	https://www.alamy.com/bonellis-eagle-aquila-fasciata-male-in-arribes-del-duero-natural-park-image157613011.html?pv=1&stamp=2&imageid=17F79BBF-040E-485F-89CA-E88986088949&p=7868&n=105&orientation=0&pn=1&searchtype=0&IsFromSearch=1&srch=foo%3Dbar%26st%3D0%26sortby%3D2%26qt%3DAquila%2520fasciata%26qt_raw%3DAquila%2520fasciata%26qn%3D%26lic%3D3%26edrf%3D0%26mr%3D0%26pr%3D0%26aoa%3D1%26creative%3D%26v…	www.alamy.com
Accipitriformes	Accipitridae	Bonelli's Eagle	Aquila fasciatus	1	0	0	0	1	0	0	0	0	0	https://www.alamy.com/bonellis-eagle-aquila-fasciata-male-in-arribes-del-duero-natural-park-image157613124.html?pv=1&stamp=2&imageid=D77DAC1A-2437-4A12-A65C-787787644BE2&p=7868&n=48&orientation=0&pn=1&searchtype=0&IsFromSearch=1&srch=foo%3Dbar%26st%3D0%26sortby%3D2%26qt%3DAquila%2520fasciata%26qt_raw%3DAquila%2520fasciata%26qn%3D%26lic%3D3%26edrf%3D0%26mr%3D0%26pr%3D0%26aoa%3D1%26creative%3D%26vi…	www.alamy.com
Accipitriformes	Accipitridae	Bonelli's Eagle	Aquila fasciatus	1	1	1	0	1	0	0	0	0	0	https://www.alamy.com/bonellis-eagle-hieraaetus-fasciatus-female-with-prey-cordoba-andalucia-spain-image184124684.html?pv=1&stamp=2&imageid=ACCED667-8213-42E8-B213-81E27EC6C6E4&p=703552&n=186&orientation=0&pn=1&searchtype=0&IsFromSearch=1&srch=foo%3Dbar%26st%3D0%26sortby%3D2%26qt%3DAquila%2520fasciata%26qt_raw%3DAquila%2520fasciata%26qn%3D%26lic%3D3%26edrf%3D0%26mr%3D0%26pr%3D0%26aoa%3D1%26creati…	www.alamy.com
Accipitriformes	Accipitridae	Bonelli's Eagle	Aquila fasciatus	1	0	0	0	1	0	0	0	0	0	https://www.alamy.com/bonellis-eagle-or-eurasian-hawk-eagle-hieraetus-fasciatus-or-aquila-image151880808.html?pv=1&stamp=2&imageid=9EF513B7-87EA-4D7A-A527-7255799F8998&p=391651&n=437&orientation=0&pn=1&searchtype=0&IsFromSearch=1&srch=foo%3Dbar%26st%3D0%26sortby%3D2%26qt%3DAquila%2520fasciata%26qt_raw%3DAquila%2520fasciata%26qn%3D%26lic%3D3%26edrf%3D0%26mr%3D0%26pr%3D0%26aoa%3D1%26creative%3D%26v…	www.alamy.com
Accipitriformes	Accipitridae	Bonelli's Eagle	Aquila fasciatus	1	0	0	0	1	0	0	0	0	0	https://www.alamy.com/furious-wild-eagle-image370786228.html?pv=1&stamp=2&imageid=1A7D9749-B59C-417A-B448-2AFFE546B595&p=726108&n=374&orientation=0&pn=1&searchtype=0&IsFromSearch=1&srch=foo%3Dbar%26st%3D0%26sortby%3D2%26qt%3DAquila%2520fasciata%26qt_raw%3DAquila%2520fasciata%26qn%3D%26lic%3D3%26edrf%3D0%26mr%3D0%26pr%3D0%26aoa%3D1%26creative%3D%26videos%3D%26nu%3D%26ccc%3D%26bespoke%3D%26apalib%3…	www.alamy.com
Accipitriformes	Accipitridae	Gurney's Eagle	Aquila gurneyi	1	1	0	0	0	0	0	0	0	1	https://macaulaylibrary.org/asset/205958391	macaulaylibrary.org
Accipitriformes	Accipitridae	Indian Spotted Eagle	Aquila hastata	1	0	0	1	0	0	0	0	0	0	https://macaulaylibrary.org/asset/137757161#_ga=2.246994624.559274032.1602503389-1686230602.1600435403	macaulaylibrary.org
Accipitriformes	Accipitridae	Eastern Imperial Eagle	Aquila heliaca	1	0	0	0	1	0	0	0	0	0	https://macaulaylibrary.org/asset/205229321#_ga=2.53507820.559274032.1602503389-1686230602.1600435403	macaulaylibrary.org
Accipitriformes	Accipitridae	Eastern Imperial Eagle	Aquila heliaca	1	1	0	0	1	0	0	0	0	1	https://macaulaylibrary.org/asset/78801921#_ga=2.16292978.559274032.1602503389-1686230602.1600435403	macaulaylibrary.org
Accipitriformes	Accipitridae	Eastern Imperial Eagle	Aquila heliaca	1	0	0	1	0	0	0	0	0	0	https://www.alamy.com/stock-photo-imperial-eagle-aquila-heliaca-with-prey-13134011.html?pv=1&stamp=2&imageid=30A3AFFF-C478-4EE6-924B-68098CB1B875&p=32975&n=345&orientation=0&pn=1&searchtype=0&IsFromSearch=1&srch=foo%3Dbar%26st%3D0%26sortby%3D2%26qt%3DAquila%2520heliaca%26qt_raw%3DAquila%2520heliaca%26qn%3D%26lic%3D3%26edrf%3D0%26mr%3D0%26pr%3D0%26aoa%3D1%26creative%3D%26videos%3D%26nu%3D%26ccc%3D…	www.alamy.com
Accipitriformes	Accipitridae	Steppe Eagle	Aquila nipalensis	1	0	0	1	0	0	0	0	0	0	https://macaulaylibrary.org/asset/205323521#_ga=2.16740850.559274032.1602503389-1686230602.1600435403	macaulaylibrary.org
Accipitriformes	Accipitridae	Lesser Spotted Eagle	Aquila pomarina	1	0	0	1	0	0	0	0	0	0	https://www.alamy.com/stock-image-lesser-spotted-eagle-clanga-pomarina-aquila-pomarina-on-branch-eating-163168969.html?pv=1&stamp=2&imageid=1B88D3E2-B0E5-4544-A8BD-C8DE21883646&p=80862&n=38&orientation=0&pn=1&searchtype=0&IsFromSearch=1&srch=foo%3Dbar%26st%3D0%26sortby%3D2%26qt%3DClanga%2520pomarina%26qt_raw%3DClanga%2520pomarina%26qn%3D%26lic%3D3%26edrf%3D0%26mr%3D0%26pr%3D0%26aoa%3D1%26creative…	www.alamy.com
Accipitriformes	Accipitridae	Tawny Eagle	Aquila rapax	1	0	0	1	0	0	0	0	0	0	https://macaulaylibrary.org/asset/163245071#_ga=2.247494979.559274032.1602503389-1686230602.1600435403	macaulaylibrary.org
Accipitriformes	Accipitridae	Tawny Eagle	Aquila rapax	1	1	0	0	1	0	0	0	0	1	https://macaulaylibrary.org/asset/184448311#_ga=2.7822454.559274032.1602503389-1686230602.1600435403	macaulaylibrary.org
Accipitriformes	Accipitridae	Tawny Eagle	Aquila rapax	1	0	0	0	1	0	0	0	0	0	https://macaulaylibrary.org/asset/204922731#_ga=2.7822454.559274032.1602503389-1686230602.1600435403	macaulaylibrary.org
Accipitriformes	Accipitridae	Tawny Eagle	Aquila rapax	1	0	0	1	0	0	0	0	0	0	https://macaulaylibrary.org/asset/205738321#_ga=2.7822454.559274032.1602503389-1686230602.1600435403	macaulaylibrary.org
Accipitriformes	Accipitridae	Tawny Eagle	Aquila rapax	1	0	0	0	1	0	0	0	0	0	https://www.alamy.com/stock-photo-tawny-eagle-aquila-rapax-eating-a-tortoise-that-has-been-killed-by-170650329.html?pv=1&stamp=2&imageid=78DF4511-8A1C-4AE2-AAA1-145826B875B2&p=141090&n=1&orientation=0&pn=1&searchtype=0&IsFromSearch=1&srch=foo%3Dbar%26st%3D0%26sortby%3D2%26qt%3DAquila%2520rapax%2520eating%26qt_raw%3DAquila%2520rapax%2520eating%26qn%3D%26lic%3D3%26edrf%3D0%26mr%3D0%26pr%3D0%26aoa%3…	www.alamy.com
Accipitriformes	Accipitridae	Tawny Eagle	Aquila rapax	1	0	0	0	1	0	0	0	0	0	https://www.alamy.com/stock-photo-tawny-eagle-aquila-rapax-with-a-helmeted-guineafowl-as-prey-numida-29661194.html?pv=1&stamp=2&imageid=6651350E-CE5F-4059-BEE4-560272A3DD30&p=191802&n=97&orientation=0&pn=1&searchtype=0&IsFromSearch=1&srch=foo%3Dbar%26st%3D0%26sortby%3D2%26qt%3DAquila%2520rapax%26qt_raw%3DAquila%2520rapax%26qn%3D%26lic%3D3%26edrf%3D0%26mr%3D0%26pr%3D0%26aoa%3D1%26creative%3D%26vid…	www.alamy.com
Accipitriformes	Accipitridae	Tawny Eagle	Aquila rapax	1	0	0	0	1	0	0	0	0	0	https://www.alamy.com/stock-photo-tawny-eagle-guarding-his-prey-75905372.html?pv=1&stamp=2&imageid=DF60C961-1D44-4285-BAED-CE8A129E122B&p=191156&n=40&orientation=0&pn=1&searchtype=0&IsFromSearch=1&srch=foo%3Dbar%26st%3D0%26sortby%3D2%26qt%3DAquila%2520rapax%2520eating%26qt_raw%3DAquila%2520rapax%2520eating%26qn%3D%26lic%3D3%26edrf%3D0%26mr%3D0%26pr%3D0%26aoa%3D1%26creative%3D%26videos%3D%26nu%3D%…	www.alamy.com
Accipitriformes	Accipitridae	Tawny Eagle	Aquila rapax	1	1	0	0	1	0	0	0	0	1	https://www.flickr.com/photos/ian_white/20509006683/	www.flickr.com
Accipitriformes	Accipitridae	Verreaux's Eagle	Aquila verreauxii	1	0	0	1	0	0	0	0	0	0	https://www.flickr.com/photos/hachimaki123/15717643149/	www.flickr.com
Accipitriformes	Accipitridae	Wahlberg's Eagle	Aquila wahlbergi	1	0	0	0	0	0	0	0	0	0	https://africawild-forum.com/viewtopic.php?t=8081&start=340	africawild-forum.com
Accipitriformes	Accipitridae	Wahlberg's Eagle	Aquila wahlbergi	1	1	0	0	1	0	0	0	0	1	https://macaulaylibrary.org/asset/370421861	macaulaylibrary.org
Accipitriformes	Accipitridae	Wahlberg's Eagle	Aquila wahlbergi	1	0	0	0	0	0	0	0	0	0	https://www.alamy.com/stock-photo/wahlbergs-eagle-hieraaetus-wahlbergi.html	www.alamy.com
Accipitriformes	Accipitridae	African Baza	Aviceda cuculoides	1	1	0	0	0	0	0	0	0	1	https://macaulaylibrary.org/asset/23224701	macaulaylibrary.org
Accipitriformes	Accipitridae	African Baza	Aviceda cuculoides	1	0	0	1	0	0	0	0	0	0	https://macaulaylibrary.org/asset/302094871?	macaulaylibrary.org
Accipitriformes	Accipitridae	African Baza	Aviceda cuculoides	1	0	0	1	0	0	0	0	0	0	https://twitter.com/search?q=%22African%20Baza%22&src=typed_query&f=image	twitter.com
Accipitriformes	Accipitridae	Jerdon's Baza	Aviceda jerdoni	1	1	1	0	1	0	0	0	0	0	https://macaulaylibrary.org/asset/141722471#_ga=2.166389497.692783153.1601297684-1686230602.1600435403	macaulaylibrary.org
Accipitriformes	Accipitridae	Jerdon's Baza	Aviceda jerdoni	1	1	0	0	1	0	0	0	0	1	https://macaulaylibrary.org/asset/229227811#_ga=2.68356822.692783153.1601297684-1686230602.1600435403	macaulaylibrary.org
Accipitriformes	Accipitridae	Jerdon's Baza	Aviceda jerdoni	1	1	1	1	1	0	0	0	0	0	https://singaporebirdgroup.wordpress.com/2021/05/13/singapore-raptor-report-march-2021/?fbclid=IwAR2Ao2g1zxyf36sWjghZ3BiAu13YVIp7uA04hu5iOA9SIbhx3Q_2ZM6FooI	singaporebirdgroup.wordpress.com
Accipitriformes	Accipitridae	Black Baza	Aviceda leuphotes	1	1	1	0	1	1	0	0	0	0	https://macaulaylibrary.org/asset/33021381#_ga=2.206709716.692783153.1601297684-1686230602.1600435403	macaulaylibrary.org
Accipitriformes	Accipitridae	Black Baza	Aviceda leuphotes	1	1	1	0	1	0	0	0	0	0	https://macaulaylibrary.org/asset/462083831	macaulaylibrary.org
Accipitriformes	Accipitridae	Black Baza	Aviceda leuphotes	1	1	0	0	1	0	0	0	0	1	https://macaulaylibrary.org/asset/463139111	macaulaylibrary.org
Accipitriformes	Accipitridae	Black Baza	Aviceda leuphotes	1	1	1	0	1	0	0	0	0	0	https://macaulaylibrary.org/asset/465960411	macaulaylibrary.org
Accipitriformes	Accipitridae	Madagascar Baza	Aviceda madagascariensis	1	1	1	0	1	0	0	0	0	0	https://macaulaylibrary.org/asset/141599901	macaulaylibrary.org
Accipitriformes	Accipitridae	Pacific Baza	Aviceda subcristata	1	1	1	0	1	0	0	0	0	0	https://macaulaylibrary.org/asset/107400761#_ga=2.37415464.944720044.1602778553-652397897.1592514089	macaulaylibrary.org
Accipitriformes	Accipitridae	Pacific Baza	Aviceda subcristata	1	0	0	1	0	0	0	0	0	0	https://macaulaylibrary.org/asset/131497941#_ga=2.99396246.944720044.1602778553-652397897.1592514089	macaulaylibrary.org
Accipitriformes	Accipitridae	Pacific Baza	Aviceda subcristata	1	1	1	0	1	0	0	0	0	0	https://macaulaylibrary.org/asset/166613601#_ga=2.264621703.944720044.1602778553-652397897.1592514089	macaulaylibrary.org
Accipitriformes	Accipitridae	Pacific Baza	Aviceda subcristata	1	1	1	0	1	0	0	0	0	0	https://macaulaylibrary.org/asset/204714201#_ga=2.23962290.944720044.1602778553-652397897.1592514089	macaulaylibrary.org
Accipitriformes	Accipitridae	Pacific Baza	Aviceda subcristata	1	1	0	0	0	0	0	0	0	1	https://macaulaylibrary.org/asset/243230781#_ga=2.205270296.944720044.1602778553-652397897.1592514089	macaulaylibrary.org
Accipitriformes	Accipitridae	Pacific Baza	Aviceda subcristata	1	1	1	0	1	0	0	0	0	0	https://macaulaylibrary.org/asset/97038091#_ga=2.264621703.944720044.1602778553-652397897.1592514089	macaulaylibrary.org
Accipitriformes	Accipitridae	Black-collared Hawk	Busarellus nigricollis	1	0	0	1	0	0	0	0	0	0	https://macaulaylibrary.org/asset/218287581#_ga=2.44405671.245437379.1602032978-1686230602.1600435403	macaulaylibrary.org
Accipitriformes	Accipitridae	Black-collared Hawk	Busarellus nigricollis	1	1	1	0	1	0	0	0	0	0	https://macaulaylibrary.org/asset/246645671#_ga=2.18124986.245437379.1602032978-1686230602.1600435403	macaulaylibrary.org
Accipitriformes	Accipitridae	Black-collared Hawk	Busarellus nigricollis	1	1	0	0	1	0	0	0	0	1	https://www.alamy.com/stock-photo-black-collared-hawk-busarellus-nigricollis-in-flight-pantanal-mato-122807539.html	www.alamy.com
Accipitriformes	Accipitridae	Black-collared Hawk	Busarellus nigricollis	1	0	0	0	1	0	0	0	0	0	http://www.ecoregistros.org/site_br/imagen.php?id=266286	www.ecoregistros.org
Accipitriformes	Accipitridae	Black-collared Hawk	Busarellus nigricollis	1	0	0	0	1	0	0	0	0	0	http://www.faunaparaguay.com/images/Busarellus%20nigricollis%20lateral%20arne%20campo%20llano%20march%2008.jpg	www.faunaparaguay.com
Accipitriformes	Accipitridae	Black-collared Hawk	Busarellus nigricollis	1	1	0	0	0	0	0	0	0	1	https://www.instagram.com/p/Bs-vzQ0hUxY/	www.instagram.com
Accipitriformes	Accipitridae	Black-collared Hawk	Busarellus nigricollis	1	0	0	0	1	0	0	0	0	0	https://www.wikiaves.com.br/195870&tm=f&t=s&s=10225&o=mp&o=mp	www.wikiaves.com.br
Accipitriformes	Accipitridae	Black-collared Hawk	Busarellus nigricollis	1	1	0	0	1	0	0	0	0	1	https://www.wikiaves.com.br/685821&tm=f&t=s&s=10225&o=mp&o=mp	www.wikiaves.com.br
Accipitriformes	Accipitridae	Black-collared Hawk	Busarellus nigricollis	1	0	0	0	1	0	0	0	0	0	https://www.wikiaves.com.br/84544&tm=f&t=s&s=10225&o=mp&o=mp	www.wikiaves.com.br
Accipitriformes	Accipitridae	Black-collared Hawk	Busarellus nigricollis	1	1	1	0	1	1	0	0	0	1	http://blog.livedoor.jp/aoirotoridori/archives/59774412.html
Accipitriformes	Accipitridae	Grey-faced Buzzard	Butastur indicus	1	1	1	0	1	0	0	0	0	0	https://leesbirdblog.files.wordpress.com/2012/06/37-grey-faced-buzzard-butastur-indicus-by-peter-ericsson-2.jpg	leesbirdblog.files.wordpress.com
Accipitriformes	Accipitridae	Grey-faced Buzzard	Butastur indicus	1	1	0	0	1	0	0	0	0	0	https://www.facebook.com/photo?fbid=523670017775811&set=bc.Abq9djfaX6WBtlpE7iA28BybWBGMMjxRFVeMQ7VwpXbTWuM1SCswBoDleQCbI01UvsphG2BSRm4AFAKJvnIKbL6Vc0LIi6hDwJ0QQnPec7CewiHC9SIzKF6w8_XWdK9WESWf1WBRJtHA_vaZT_Iwomx1&opaqueCursor=AbozFPwXAUtPnc-9Ug4d7OAXKg67ibygnathGaGibOHa0t7uCPP6F4OdFS2DfQvXmpWwLhPp5Vfs0nj0o0vQ9YwLo12Tac5iQS81oRoY8cpVXw6aWn56LyXUjM-CcowH5j0xDPhqDvtuLMu0stybQ4jVzQP3b7CrHAaTMrB4LjYyT-…	www.facebook.com
Accipitriformes	Accipitridae	Rufous-winged Buzzard	Butastur liventer	1	1	0	0	0	0	0	0	0	1	https://www.facebook.com/153342121496535/photos/bc.AbrGQiR7MLrf8obQvoLThC_cuqR7uhMuyeQMbQ8gK6HRWw8Klu6bibuQus-UTK6v5XabdnITzmiEK48FSqrWkpVqZh8BLpn8Hi13_NOM5egVpI_hZ-5I9Bg9q77rW2-qtWLk_YTypL8dP9qNDybHxudI/153931651437582/?opaqueCursor=AboLF8DG_tKoaPrNEoTKveKkbg6a7gdTVpmQBaq3F4_MIT57_8uLJ6mnD_bQ0_p4NTTz-hMIZ9mgR2qala2RK7_AqSJcVj6Hkn_Oykqe4pvEP1RA0vfbRoszHBG6em1TbSUxzizopQ2JgdszaT_g5v8hZ2lYllgATS9b8…	www.facebook.com
Accipitriformes	Accipitridae	Rufous-winged Buzzard	Butastur liventer	1	1	0	0	1	0	0	0	0	0	https://www.facebook.com/photo?fbid=645004132264739&set=bc.Abra3JHxEvVVl-8usw5TqBZA7-hKbvnvGYU9-cF1BdeXVJSmpgTuJ9O6-LF7QN-IAuBcYYJ0g9_GV1i_rYYIcOj9l2Jeyh-d1v1yAaQeiW3-Sh2V5ocoFmeVF-92U3b5QasOR2dRTA51Ax2LAX2AL6YR&opaqueCursor=AbqE31jUPlMG5I-qHaUSODLivqtL2CXeGRNwPyjzFSCchOuLGrI4I3VYnBSQBOPVOylVaoeBWOjK1JomlxoALP6_BD-BFG0EVsPV9xryl_R1HLkqAdutCj1JzRUAzmzr2CneX7idRQ8AScu2vNmJdirLDSxMUUFY_nqlSUVRJErXKO…	www.facebook.com
Accipitriformes	Accipitridae	Grasshopper Buzzard	Butastur rufipennis	1	1	1	0	1	0	0	0	0	0	https://macaulaylibrary.org/asset/205686391#_ga=2.211202454.245437379.1602032978-1686230602.1600435403	macaulaylibrary.org
Accipitriformes	Accipitridae	White-eyed Buzzard	Butastur teesa	1	1	1	0	1	0	0	0	0	0	https://macaulaylibrary.org/asset/144438901#_ga=2.52754347.245437379.1602032978-1686230602.1600435403	macaulaylibrary.org
Accipitriformes	Accipitridae	White-eyed Buzzard	Butastur teesa	1	0	0	0	1	0	0	0	0	0	https://macaulaylibrary.org/asset/164115681#_ga=2.52754347.245437379.1602032978-1686230602.1600435403	macaulaylibrary.org
Accipitriformes	Accipitridae	White-eyed Buzzard	Butastur teesa	1	0	0	1	0	0	0	0	0	0	https://macaulaylibrary.org/asset/21037671#_ga=2.219043866.245437379.1602032978-1686230602.1600435403	macaulaylibrary.org
Accipitriformes	Accipitridae	White-eyed Buzzard	Butastur teesa	1	1	1	0	1	0	0	0	0	0	https://macaulaylibrary.org/asset/75095061#_ga=2.46046247.245437379.1602032978-1686230602.1600435403	macaulaylibrary.org
Accipitriformes	Accipitridae	White-eyed Buzzard	Butastur teesa	1	1	1	0	1	0	0	0	0	0	https://macaulaylibrary.org/asset/78461641#_ga=2.46046247.245437379.1602032978-1686230602.1600435403	macaulaylibrary.org
Accipitriformes	Accipitridae	White-tailed Hawk	Buteo albicaudatus	1	0	0	0	1	0	0	0	0	0	https://macaulaylibrary.org/asset/258008381#_ga=2.40213537.245437379.1602032978-1686230602.1600435403	macaulaylibrary.org
Accipitriformes	Accipitridae	White-tailed Hawk	Buteo albicaudatus	1	0	0	0	1	0	0	0	0	0	https://www.wikiaves.com.br/1586115&tm=f&t=s&s=10229&o=mp&o=mp	www.wikiaves.com.br
Accipitriformes	Accipitridae	White-tailed Hawk	Buteo albicaudatus	1	1	0	0	1	0	0	0	0	1	https://www.wikiaves.com.br/1635369&tm=f&t=s&s=10229&o=mp&o=mp	www.wikiaves.com.br
Accipitriformes	Accipitridae	White-tailed Hawk	Buteo albicaudatus	1	1	0	0	1	0	0	0	0	1	https://www.wikiaves.com.br/2614739&tm=f&t=s&s=10229&o=mp&o=mp	www.wikiaves.com.br
Accipitriformes	Accipitridae	White-tailed Hawk	Buteo albicaudatus	1	1	0	0	0	0	0	0	0	1	https://www.wikiaves.com.br/276644&t=s&s=10229	www.wikiaves.com.br
Accipitriformes	Accipitridae	White-tailed Hawk	Buteo albicaudatus	1	1	1	0	1	0	0	0	0	0	https://www.wikiaves.com.br/644234&tm=f&t=s&s=10229&o=mp&o=mp	www.wikiaves.com.br
Accipitriformes	Accipitridae	White-tailed Hawk	Buteo albicaudatus	1	0	0	1	0	0	0	0	0	0	https://www.wikiaves.com.br/644346&tm=f&t=s&s=10229&o=mp&o=mp	www.wikiaves.com.br
Accipitriformes	Accipitridae	White-tailed Hawk	Buteo albicaudatus	1	0	0	0	1	0	0	0	0	0	https://www.wikiaves.com.br/701466&tm=f&t=s&s=10229&o=mp&o=mp	www.wikiaves.com.br
Accipitriformes	Accipitridae	White-throated Hawk	Buteo albigula	1	1	0	0	0	0	0	0	0	1	https://macaulaylibrary.org/asset/197062441#_ga=2.14136244.245437379.1602032978-1686230602.1600435403	macaulaylibrary.org
Accipitriformes	Accipitridae	White-throated Hawk	Buteo albigula	1	0	0	0	1	0	0	0	0	0	https://macaulaylibrary.org/asset/261694411#_ga=2.14136244.245437379.1602032978-1686230602.1600435403	macaulaylibrary.org
Accipitriformes	Accipitridae	White-throated Hawk	Buteo albigula	1	0	0	0	1	0	0	0	0	0	https://macaulaylibrary.org/asset/261694431#_ga=2.14136244.245437379.1602032978-1686230602.1600435403	macaulaylibrary.org
Accipitriformes	Accipitridae	Zone-tailed Hawk	Buteo albonotatus	1	0	0	1	0	0	0	0	0	0	https://www.flickr.com/photos/bestshot_photo/9355107647/	www.flickr.com
Accipitriformes	Accipitridae	Zone-tailed Hawk	Buteo albonotatus	1	1	0	0	0	1	0	0	0	1	https://www.instagram.com/p/CDOWqt9gdQr/	www.instagram.com
Accipitriformes	Accipitridae	Zone-tailed Hawk	Buteo albonotatus	1	1	0	0	1	0	0	0	0	1	https://www.wikiaves.com.br/157430&t=s&s=10236&tag=FOTOALIMENTACAO	www.wikiaves.com.br
Accipitriformes	Accipitridae	Zone-tailed Hawk	Buteo albonotatus	1	1	0	0	0	0	0	0	0	1	https://www.wikiaves.com.br/544774&tm=f&t=s&s=10236&o=mp&o=mp	www.wikiaves.com.br
Accipitriformes	Accipitridae	Archer's Buzzard	Buteo archeri	0	0	0	0	0	0	0	0	0	0	https://search.macaulaylibrary.org/catalog?taxonCode=arcbuz1&mediaType=p&sort=rating_rank_desc&q=Archer%27s%20Buzzard%20-%20Buteo%20archeri	search.macaulaylibrary.org
Accipitriformes	Accipitridae	Augur Buzzard	Buteo augur	1	1	0	0	0	0	0	0	0	1	https://macaulaylibrary.org/asset/108881001#_ga=2.247889347.559274032.1602503389-1686230602.1600435403	macaulaylibrary.org
Accipitriformes	Accipitridae	Augur Buzzard	Buteo augur	1	1	1	0	1	0	0	0	0	0	https://www.alamy.com/augur-buzzard-ngrorongoro-crater-conservation-area-tanzania-image224423113.html?pv=1&stamp=2&imageid=D4D42B16-6514-4A58-B691-434D66C4CD3B&p=367374&n=127&orientation=0&pn=1&searchtype=0&IsFromSearch=1&srch=foo%3Dbar%26st%3D0%26sortby%3D2%26qt%3DButeo%2520augur%26qt_raw%3DButeo%2520augur%26qn%3D%26lic%3D3%26edrf%3D0%26mr%3D0%26pr%3D0%26aoa%3D1%26creative%3D%26videos%3D%26nu%3D…	www.alamy.com
Accipitriformes	Accipitridae	Augur Buzzard	Buteo augur	1	0	0	1	0	0	0	0	0	0	https://www.flickr.com/photos/intowildlife/15781690215/	www.flickr.com
Accipitriformes	Accipitridae	Red-necked Buzzard	Buteo auguralis	1	1	0	0	0	0	0	0	0	1	https://macaulaylibrary.org/asset/48538901#_ga=2.16806397.559274032.1602503389-1686230602.1600435403	macaulaylibrary.org
Accipitriformes	Accipitridae	Madagascar Buzzard	Buteo brachypterus	1	0	0	0	1	0	0	0	0	0	https://www.facebook.com/photo?fbid=10220021093227496&set=bc.AbrA2o2P3Tkhk086zo30Yu54ldFvBsiG9AJLuzAYkJ8DtOQMXWFwTiZOLWqCmVmEIVpngFZnBSq5qArwsGWK3LdwZcMMLEc0yTnzeD7mCYZgn4jSzfDQHHdS-xCwvMH5UKAaLIXAfqiEXXN8M00M105N&opaqueCursor=AbpGSbRoPINgXOqyGPBI-M59oNm4FDaYlzFT5DtOoj0IcR6BM0zZ9tkhQ91YjpvJINczKUz4gMVC_dbHJ3uMktujWizNNf2KWNgq2yavqKOdXwpGpO7gar1Epy9Y5676js_ZER9q4B8y9r-Pep5o2dTTx06_uS7rveMIe0KacyHO…	www.facebook.com
Accipitriformes	Accipitridae	Madagascar Buzzard	Buteo brachypterus	1	1	0	0	0	0	0	0	0	1	https://www.flickr.com/photos/warlockza/26511133309/in/photolist-GoGuik-qFzYGm-24EC6xM-2hNJKm9-Sw38H6-CamkEJ-2iM41MH-UVuR96-2h3E6zQ-eECAeC-DeJCS4-2k8RLGL-2hFVgEh-aZh5ic-ddhFqU-4d6EXU-fmoF4U-Mq2QQh-pqq7DV-fzAi8T-aZjrUR-8QwfGJ-pqvce7-hrKqpw-2kcaWCa-fzAogD-g5LaKx-gDhGku-CSY2oD-24hSjb9-2ig1w8t-2ig3YKW-hQLRA5-daSRos-2ig4Uv2-2ig3FWW-2hyrHfc-ac2NMq-2ig3R4U-2hyoU7A-2ig52e7-cRxZny-2ig52df-2ig3R5L-21mJfty-…	www.flickr.com
Accipitriformes	Accipitridae	Short-tailed Hawk	Buteo brachyurus	1	1	0	0	1	0	0	0	0	0	https://www.wikiaves.com.br/124752&tm=f&t=s&s=10235&o=mp&o=mp	www.wikiaves.com.br
Accipitriformes	Accipitridae	Short-tailed Hawk	Buteo brachyurus	1	0	0	0	1	0	0	0	0	0	https://www.wikiaves.com.br/143794&tm=f&t=s&s=10235&o=mp&o=mp	www.wikiaves.com.br
Accipitriformes	Accipitridae	Short-tailed Hawk	Buteo brachyurus	1	0	0	1	0	0	0	0	0	0	https://www.wikiaves.com.br/1523278&tm=f&t=s&s=10235&o=mp&o=mp	www.wikiaves.com.br
Accipitriformes	Accipitridae	Short-tailed Hawk	Buteo brachyurus	1	0	0	0	1	0	0	0	0	0	https://www.wikiaves.com.br/1674302&tm=f&t=s&s=10235&o=mp&o=mp	www.wikiaves.com.br
Accipitriformes	Accipitridae	Short-tailed Hawk	Buteo brachyurus	1	0	0	0	1	0	0	0	0	0	https://www.wikiaves.com.br/298831&tm=f&t=s&s=10235&o=mp&o=mp	www.wikiaves.com.br
Accipitriformes	Accipitridae	Short-tailed Hawk	Buteo brachyurus	1	1	0	0	1	1	0	0	0	1	https://www.pinterest.ca/pin/153122456057135953/
Accipitriformes	Accipitridae	Short-tailed Hawk	Buteo brachyurus	1	1	0	0	1	0	0	0	0	1	https://www.wikiaves.com.br/3018012&t=s&s=10235&tag=FOTOALIMENTACAO	www.wikiaves.com.br
Accipitriformes	Accipitridae	Short-tailed Hawk	Buteo brachyurus	1	1	0	0	0	0	0	0	0	1	https://www.wikiaves.com.br/80240&t=s&s=10235&tag=FOTO	www.wikiaves.com.br
Accipitriformes	Accipitridae	Common Buzzard	Buteo buteo	1	0	0	0	0	0	0	0	0	0	https://macaulaylibrary.org/asset/205053761#_ga=2.44400551.245437379.1602032978-1686230602.1600435403	macaulaylibrary.org
Accipitriformes	Accipitridae	Common Buzzard	Buteo buteo	1	0	0	0	1	0	0	0	0	0	https://www.alamy.com/buzzard-buteo-buteo-feeding-on-a-dead-rabbit-east-yorkshire-uk-image60366619.html?pv=1&stamp=2&imageid=F3DAB4C0-7191-4B8D-A1C8-05E958288B42&p=17060&n=189&orientation=0&pn=1&searchtype=0&IsFromSearch=1&srch=foo%3Dbar%26st%3D0%26sortby%3D2%26qt%3DButeo%2520buteo%2520eating%26qt_raw%3DButeo%2520buteo%2520eating%26qn%3D%26lic%3D3%26edrf%3D0%26mr%3D0%26pr%3D0%26aoa%3D1%26creative…	www.alamy.com
Accipitriformes	Accipitridae	Common Buzzard	Buteo buteo	1	1	1	0	1	0	0	0	0	0	https://www.alamy.com/buzzard-buteo-buteo-in-mid-wales-during-springtime-it-has-caught-and-is-eating-a-common-frog-image362165575.html?pv=1&stamp=2&imageid=AF154334-B660-42B9-9B47-7426DE7243F7&p=33818&n=319&orientation=0&pn=1&searchtype=0&IsFromSearch=1&srch=foo%3Dbar%26st%3D0%26sortby%3D2%26qt%3DButeo%2520buteo%2520eating%26qt_raw%3DButeo%2520buteo%2520eating%26qn%3D%26lic%3D3%26edrf%3D0%26mr%3D…	www.alamy.com
Accipitriformes	Accipitridae	Common Buzzard	Buteo buteo	1	0	0	0	1	0	0	0	0	0	https://www.alamy.com/common-buzzard-buteo-buteo-eating-a-common-rabbit-oryctolagus-cuniculus-sierra-de-gredos-spain-february-image357500576.html?pv=1&stamp=2&imageid=157796B5-3267-4071-B774-7041CFE3A207&p=477095&n=55&orientation=0&pn=1&searchtype=0&IsFromSearch=1&srch=foo%3Dbar%26st%3D0%26sortby%3D2%26qt%3DButeo%2520buteo%2520eating%26qt_raw%3DButeo%2520buteo%2520eating%26qn%3D%26lic%3D3%26edrf%…	www.alamy.com
Accipitriformes	Accipitridae	Common Buzzard	Buteo buteo	1	0	0	1	0	0	0	0	0	0	https://www.alamy.com/juvenile-red-tailed-hawk-feeding-on-dead-squirrel-image368571266.html?pv=1&stamp=2&imageid=6A6C6CFE-45E3-4C26-80A9-7BDC6107CBB0&p=259859&n=192&orientation=0&pn=1&searchtype=0&IsFromSearch=1&srch=foo%3Dbar%26st%3D0%26sortby%3D2%26qt%3DButeo%2520buteo%2520eating%26qt_raw%3DButeo%2520buteo%2520eating%26qn%3D%26lic%3D3%26edrf%3D0%26mr%3D0%26pr%3D0%26aoa%3D1%26creative%3D%26video…	www.alamy.com
Accipitriformes	Accipitridae	Common Buzzard	Buteo buteo	1	0	0	0	0	0	0	0	0	0	https://www.alamy.com/stock-photo-buzzard-buteo-buteo-eating-dead-rabbit-cornwall-16917587.html?pv=1&stamp=2&imageid=092BD9B0-A90E-4F78-B864-C6FA7CBFDF83&p=17839&n=1&orientation=0&pn=1&searchtype=0&IsFromSearch=1&srch=foo%3Dbar%26st%3D0%26sortby%3D2%26qt%3DButeo%2520buteo%2520eating%26qt_raw%3DButeo%2520buteo%2520eating%26qn%3D%26lic%3D3%26edrf%3D0%26mr%3D0%26pr%3D0%26aoa%3D1%26creative%3D%26vide…	www.alamy.com
Accipitriformes	Accipitridae	Common Buzzard	Buteo buteo	1	0	0	0	1	0	0	0	0	0	https://www.alamy.com/stock-photo-common-buzzard-buteo-buteo-eating-common-wood-pigeon-columba-palumbus-53179143.html?pv=1&stamp=2&imageid=251AF4BA-E5F1-4397-B827-C8BEBDB2F66A&p=29693&n=0&orientation=0&pn=1&searchtype=0&IsFromSearch=1&srch=foo%3Dbar%26st%3D0%26sortby%3D2%26qt%3DButeo%2520buteo%2520eating%26qt_raw%3DButeo%2520buteo%2520eating%26qn%3D%26lic%3D3%26edrf%3D0%26mr%3D0%26pr%3D0%26aoa%3D…	www.alamy.com
Accipitriformes	Accipitridae	Galapagos Hawk	Buteo galapagoensis	1	0	0	0	1	0	0	0	0	0	https://macaulaylibrary.org/asset/129078201#_ga=2.254130571.245437379.1602032978-1686230602.1600435403	macaulaylibrary.org
Accipitriformes	Accipitridae	Galapagos Hawk	Buteo galapagoensis	1	0	0	1	0	0	0	0	0	0	https://macaulaylibrary.org/asset/182688121#_ga=2.216397205.245437379.1602032978-1686230602.1600435403	macaulaylibrary.org
Accipitriformes	Accipitridae	Galapagos Hawk	Buteo galapagoensis	1	0	0	0	0	0	0	0	0	0	https://macaulaylibrary.org/asset/237527361#_ga=2.252678922.245437379.1602032978-1686230602.1600435403	macaulaylibrary.org
Accipitriformes	Accipitridae	Galapagos Hawk	Buteo galapagoensis	1	1	1	0	1	0	0	0	0	0	https://macaulaylibrary.org/asset/54125151#_ga=2.43015974.245437379.1602032978-1686230602.1600435403	macaulaylibrary.org
Accipitriformes	Accipitridae	Galapagos Hawk	Buteo galapagoensis	1	1	1	0	1	0	0	0	1	0	https://macaulaylibrary.org/asset/82731481#_ga=2.43015974.245437379.1602032978-1686230602.1600435403	macaulaylibrary.org
Accipitriformes	Accipitridae	Upland Buzzard	Buteo hemilasius	1	0	0	0	0	0	0	0	0	0	https://www.flickr.com/photos/159830675@N05/26799702879/	https://www.flickr.com
Accipitriformes	Accipitridae	Upland Buzzard	Buteo hemilasius	1	1	0	0	1	0	0	0	0	1	https://www.facebook.com/BirdersJapanGallery/photos/a.619474574817597/3057723580992672/	www.facebook.com
Accipitriformes	Accipitridae	Upland Buzzard	Buteo hemilasius	1	0	0	1	0	0	0	0	0	0	https://www.facebook.com/photo?fbid=2427350417358230&set=bc.Abr2kd0tYnG5eZIqihxHdxtgNLNhcr1n-dgl2W4oJkTcUovN6ZzTOm-IWemn2vtIwriRpaGuvIJ7KL_cA7yDcWiJDEehqaRZo6_fvreTHyNEp1St2zevaF_W8vnm-E0U5mXQqKBzx5PZAVAdRc4hZKRm&opaqueCursor=AboV-RCeJLmqjSLVp47ex_GOK_ZdULH1gcw_rJD0U9L_YxyQpcWGgl6L7tk_koGz9D0pg8pDEYvv92XeyAK_-T_17dUyWH__o9jJvNwk0URZQniPuv9Z9HfnNA3PO6nqMapRKlJENerPTraaXOZJMU00vNc30taxJwkG_fgjn4Pan…	www.facebook.com
Accipitriformes	Accipitridae	Upland Buzzard	Buteo hemilasius	1	0	0	0	0	0	0	0	0	0	https://www.flickr.com/photos/tuvshintogs_mongolian_bird/29909034344/in/photolist-MyXBTW-PtqnRK-SSqdko-GQctYK-29LDWWs-QLAEiN-SRbe8a-N5frSf-T96tPm-SpuY6f-RxUtst-2a6as5W-DmFaYt-tTQ4ac-EFUGeV-2gQoXmc-wVUyv9-A4ov2h-BjBGhZ-yQBp2S-N5fsjY-2jB1F6R-2kkxxcR-GF6UpV-21QTZwf-2k79uFs-27RQEtm-MjVcBs-2iGHQhG-VX3Tih-FSyMME-NPjnof-JNFcUU-2hyTVHU-ArG7mG-C7TYny-rqgqUw-N3szgw-NTDi2n-yYe4FJ-QZSfZ9-2dSsDos-S9DLv7-2i1GW…	www.flickr.com
Accipitriformes	Accipitridae	Red-tailed Hawk	Buteo jamaicensis	1	1	0	0	1	0	0	0	0	1	https://macaulaylibrary.org/asset/229502901#_ga=2.20885563.245437379.1602032978-1686230602.1600435403	macaulaylibrary.org
Accipitriformes	Accipitridae	Red-tailed Hawk	Buteo jamaicensis	1	0	0	0	1	0	0	0	0	0	https://macaulaylibrary.org/asset/229502911#_ga=2.20885563.245437379.1602032978-1686230602.1600435403	macaulaylibrary.org
Accipitriformes	Accipitridae	Red-tailed Hawk	Buteo jamaicensis	1	1	0	0	1	0	0	0	0	0	https://macaulaylibrary.org/asset/232609071#_ga=2.20885563.245437379.1602032978-1686230602.1600435403	macaulaylibrary.org
Accipitriformes	Accipitridae	Red-tailed Hawk	Buteo jamaicensis	1	0	0	0	1	0	0	0	0	0	https://macaulaylibrary.org/asset/233702241#_ga=2.241545601.245437379.1602032978-1686230602.1600435403	macaulaylibrary.org
Accipitriformes	Accipitridae	Red-tailed Hawk	Buteo jamaicensis	1	0	0	0	1	0	0	0	0	0	https://macaulaylibrary.org/asset/241890551#_ga=2.241545601.245437379.1602032978-1686230602.1600435403	macaulaylibrary.org
Accipitriformes	Accipitridae	Red-tailed Hawk	Buteo jamaicensis	1	0	0	1	0	0	0	0	0	0	https://macaulaylibrary.org/asset/250011341#_ga=2.241545601.245437379.1602032978-1686230602.1600435403	macaulaylibrary.org
Accipitriformes	Accipitridae	Red-tailed Hawk	Buteo jamaicensis	1	1	1	0	1	0	0	0	0	0	https://macaulaylibrary.org/asset/257948711#_ga=2.241545601.245437379.1602032978-1686230602.1600435403	macaulaylibrary.org
Accipitriformes	Accipitridae	Red-tailed Hawk	Buteo jamaicensis	1	1	1	0	1	0	0	0	0	0	https://macaulaylibrary.org/asset/260094241#_ga=2.241545601.245437379.1602032978-1686230602.1600435403	macaulaylibrary.org
Accipitriformes	Accipitridae	Red-tailed Hawk	Buteo jamaicensis	1	0	0	0	1	0	0	0	0	0	https://macaulaylibrary.org/asset/264463651#_ga=2.222149403.245437379.1602032978-1686230602.1600435403	macaulaylibrary.org
Accipitriformes	Accipitridae	Red-tailed Hawk	Buteo jamaicensis	1	0	0	0	1	0	0	0	0	0	https://macaulaylibrary.org/asset/266948721#_ga=2.222149403.245437379.1602032978-1686230602.1600435403	macaulaylibrary.org
Accipitriformes	Accipitridae	Red-tailed Hawk	Buteo jamaicensis	1	0	0	0	1	0	0	0	0	0	https://macaulaylibrary.org/asset/268351261#_ga=2.222149403.245437379.1602032978-1686230602.1600435403	macaulaylibrary.org
Accipitriformes	Accipitridae	Rough-legged Hawk	Buteo lagopus	1	0	0	0	1	0	0	0	0	0	https://macaulaylibrary.org/asset/191327251#_ga=2.8424817.559274032.1602503389-1686230602.1600435403	macaulaylibrary.org
Accipitriformes	Accipitridae	Rough-legged Hawk	Buteo lagopus	1	0	0	1	0	0	0	0	0	0	https://macaulaylibrary.org/asset/198181251#_ga=2.8424817.559274032.1602503389-1686230602.1600435403	macaulaylibrary.org
Accipitriformes	Accipitridae	Rough-legged Hawk	Buteo lagopus	1	1	0	0	0	0	0	0	0	1	https://www.instagram.com/p/BG44AXsHlZO/	www.instagram.com
Accipitriformes	Accipitridae	Rough-legged Hawk	Buteo lagopus	1	1	1	0	1	0	0	0	0	0	https://www.instagram.com/p/CFPrHr9nfU3/	www.instagram.com
Accipitriformes	Accipitridae	Red-shouldered Hawk	Buteo lineatus	1	1	1	0	1	0	0	0	0	0	https://macaulaylibrary.org/asset/181586751#_ga=2.222230555.245437379.1602032978-1686230602.1600435403	macaulaylibrary.org
Accipitriformes	Accipitridae	Red-shouldered Hawk	Buteo lineatus	1	1	0	0	0	0	0	0	0	1	https://macaulaylibrary.org/asset/191630631#_ga=2.250040325.245437379.1602032978-1686230602.1600435403	macaulaylibrary.org
Accipitriformes	Accipitridae	Red-shouldered Hawk	Buteo lineatus	1	0	0	1	0	0	0	0	0	0	https://macaulaylibrary.org/asset/202118321#_ga=2.250040325.245437379.1602032978-1686230602.1600435403	macaulaylibrary.org
Accipitriformes	Accipitridae	Red-shouldered Hawk	Buteo lineatus	1	1	0	0	1	0	0	0	0	1	https://macaulaylibrary.org/asset/211280721#_ga=2.250040325.245437379.1602032978-1686230602.1600435403	macaulaylibrary.org
Accipitriformes	Accipitridae	Red-shouldered Hawk	Buteo lineatus	1	0	0	0	1	0	0	0	0	0	https://macaulaylibrary.org/asset/223417501#_ga=2.250040325.245437379.1602032978-1686230602.1600435403	macaulaylibrary.org
Accipitriformes	Accipitridae	Red-shouldered Hawk	Buteo lineatus	1	1	1	0	1	0	0	0	0	0	https://macaulaylibrary.org/asset/251478921#_ga=2.41768993.245437379.1602032978-1686230602.1600435403	macaulaylibrary.org
Accipitriformes	Accipitridae	Red-shouldered Hawk	Buteo lineatus	1	1	1	0	1	0	0	0	0	0	https://macaulaylibrary.org/asset/260153371#_ga=2.41768993.245437379.1602032978-1686230602.1600435403	macaulaylibrary.org
Accipitriformes	Accipitridae	Red-shouldered Hawk	Buteo lineatus	1	0	0	0	1	0	0	0	0	0	https://macaulaylibrary.org/asset/267995071#_ga=2.41768993.245437379.1602032978-1686230602.1600435403	macaulaylibrary.org
Accipitriformes	Accipitridae	Red-shouldered Hawk	Buteo lineatus	1	0	0	1	0	0	0	0	0	0	https://macaulaylibrary.org/asset/267995081#_ga=2.41768993.245437379.1602032978-1686230602.1600435403	macaulaylibrary.org
Accipitriformes	Accipitridae	Roadside Hawk	Buteo magnirostris	1	1	1	0	1	0	0	0	0	0	https://macaulaylibrary.org/asset/180534951#_ga=2.212316183.245437379.1602032978-1686230602.1600435403	macaulaylibrary.org
Accipitriformes	Accipitridae	Roadside Hawk	Buteo magnirostris	1	0	0	1	0	0	0	0	0	0	https://macaulaylibrary.org/asset/237067921#_ga=2.51338410.245437379.1602032978-1686230602.1600435403	macaulaylibrary.org
Accipitriformes	Accipitridae	Roadside Hawk	Buteo magnirostris	1	1	0	0	0	0	0	0	0	1	https://www.wikiaves.com.br/157775&tm=f&t=s&s=10228&o=mp&o=mp	www.wikiaves.com.br
Accipitriformes	Accipitridae	Roadside Hawk	Buteo magnirostris	1	0	0	0	1	0	0	0	0	0	https://www.wikiaves.com.br/2326395&tm=f&t=s&s=10228&o=mp&o=mp	www.wikiaves.com.br
Accipitriformes	Accipitridae	Roadside Hawk	Buteo magnirostris	1	1	1	0	1	0	0	0	0	0	https://www.wikiaves.com.br/2618447&t=s&s=10228&tag=FOTOALIMENTACAO	www.wikiaves.com.br
Accipitriformes	Accipitridae	Roadside Hawk	Buteo magnirostris	1	0	0	0	1	0	0	0	0	0	https://www.wikiaves.com.br/316880&tm=f&t=s&s=10228&o=mp&o=mp	www.wikiaves.com.br
Accipitriformes	Accipitridae	Roadside Hawk	Buteo magnirostris	1	1	1	0	1	0	0	0	0	0	https://www.wikiaves.com.br/3656680&tm=f&t=s&s=10228&o=mp&o=mp	www.wikiaves.com.br
Accipitriformes	Accipitridae	Roadside Hawk	Buteo magnirostris	1	1	1	0	1	0	0	0	0	0	https://www.wikiaves.com.br/741759&t=s&s=10228	www.wikiaves.com.br
Accipitriformes	Accipitridae	Gray Hawk	Buteo nitidus	1	0	0	1	0	0	0	0	0	0	https://macaulaylibrary.org/asset/106675351#_ga=2.71592277.718935002.1603244627-1686230602.1600435403	macaulaylibrary.org
Accipitriformes	Accipitridae	Gray Hawk	Buteo nitidus	1	1	0	0	1	0	0	0	0	0	https://macaulaylibrary.org/asset/122066041#_ga=2.107753028.718935002.1603244627-1686230602.1600435403	macaulaylibrary.org
Accipitriformes	Accipitridae	Grey Hawk	Buteo nitidus	1	1	0	0	1	0	0	0	1	1	https://macaulaylibrary.org/asset/214208471#_ga=2.47561508.245437379.1602032978-1686230602.1600435403	macaulaylibrary.org
Accipitriformes	Accipitridae	Gray Hawk	Buteo nitidus	1	1	0	0	0	0	0	0	0	1	https://macaulaylibrary.org/asset/233786881#_ga=2.107753028.718935002.1603244627-1686230602.1600435403	macaulaylibrary.org
Accipitriformes	Accipitridae	Grey Hawk	Buteo nitidus	1	0	0	0	1	0	0	0	0	0	https://macaulaylibrary.org/asset/60847151#_ga=2.253137674.245437379.1602032978-1686230602.1600435403	macaulaylibrary.org
Accipitriformes	Accipitridae	Gray Hawk	Buteo nitidus	1	1	1	0	1	0	0	0	0	0	https://macaulaylibrary.org/asset/75128721#_ga=2.71592277.718935002.1603244627-1686230602.1600435403	macaulaylibrary.org
Accipitriformes	Accipitridae	Gray Hawk	Buteo nitidus	1	0	0	1	0	0	0	0	0	0	https://www.flickr.com/photos/140085525@N06/27907478952/	https://www.flickr.com
Accipitriformes	Accipitridae	Grey Hawk	Buteo nitidus	1	0	0	1	0	0	0	0	0	0	https://www.wikiaves.com.br/3053749&tm=f&t=s&s=10232&o=mp&o=mp	www.wikiaves.com.br
Accipitriformes	Accipitridae	Grey Hawk	Buteo nitidus	1	1	1	0	1	0	0	0	0	0	https://www.wikiaves.com.br/348596&t=s&s=10232	www.wikiaves.com.br
Accipitriformes	Accipitridae	Grey Hawk	Buteo nitidus	1	0	0	0	1	0	0	0	0	0	https://www.wikiaves.com.br/596174&t=s&s=10232&tag=FOTOALIMENTACAO	www.wikiaves.com.br
Accipitriformes	Accipitridae	Grey Hawk	Buteo nitidus	1	1	1	0	1	0	0	0	0	0	https://www.wikiaves.com.br/70232&tm=f&t=s&s=10232&o=mp&o=mp	www.wikiaves.com.br
Accipitriformes	Accipitridae	Gray Hawk	Buteo nitidus	1	0	0	0	1	0	0	0	0	0	https://www.youtube.com/watch?v=zloC8ICPQrM&ab_channel=RBretz	www.youtube.com
Accipitriformes	Accipitridae	Mountain Buzzard	Buteo oreophilus	0	0	0	0	0	0	0	0	0	0	https://search.macaulaylibrary.org/catalog?taxonCode=moubuz2&mediaType=p&q=Mountain%20Buzzard%20-%20Buteo%20oreophilus	search.macaulaylibrary.org
Accipitriformes	Accipitridae	Broad-winged Hawk	Buteo platypterus	1	0	0	1	0	0	0	0	0	0	https://macaulaylibrary.org/asset/267368751#_ga=2.219643674.245437379.1602032978-1686230602.1600435403	macaulaylibrary.org
Accipitriformes	Accipitridae	Broad-winged Hawk	Buteo platypterus	1	1	1	0	1	0	0	0	0	0	https://www.instagram.com/p/B_u8Hx2gmj7/	www.instagram.com
Accipitriformes	Accipitridae	Broad-winged Hawk	Buteo platypterus	1	1	1	0	1	0	0	0	0	0	https://www.wikiaves.com.br/2444343&tm=f&t=s&s=10233&o=mp&o=mp	www.wikiaves.com.br
Accipitriformes	Accipitridae	Broad-winged Hawk	Buteo platypterus	1	0	0	0	1	0	0	0	0	0	https://www.wikiaves.com.br/338510&tm=f&t=s&s=10233&o=mp&o=mp	www.wikiaves.com.br
Accipitriformes	Accipitridae	Red-backed Hawk	Buteo polyosoma	1	0	0	1	0	0	0	0	0	0	https://macaulaylibrary.org/asset/226649341#_ga=2.43299878.245437379.1602032978-1686230602.1600435403	macaulaylibrary.org
Accipitriformes	Accipitridae	Red-backed Hawk	Buteo polyosoma	1	0	0	1	0	0	0	0	0	0	https://www.flickr.com/photos/154912513@N02/29054863848/	https://www.flickr.com
Accipitriformes	Accipitridae	Red-backed Hawk	Buteo polyosoma	1	1	0	0	1	0	0	0	0	1	https://www.flickr.com/photos/154912513@N02/40632961801/	https://www.flickr.com
Accipitriformes	Accipitridae	Red-backed Hawk	Buteo polyosoma	1	1	0	0	0	0	0	0	0	1	https://www.wikiaves.com.br/3301819&tm=f&t=s&s=10230&o=mp&o=mp	www.wikiaves.com.br
Accipitriformes	Accipitridae	Red-backed Hawk	Buteo polyosoma	1	0	0	0	1	0	0	0	0	0	https://www.youtube.com/watch?v=izJDEmTKiV8&ab_channel=EduardoNicolas	www.youtube.com
Accipitriformes	Accipitridae	Ferruginous Hawk	Buteo regalis	1	0	0	0	1	0	0	0	0	0	https://macaulaylibrary.org/asset/73204041#_ga=2.20409724.559274032.1602503389-1686230602.1600435403	macaulaylibrary.org
Accipitriformes	Accipitridae	Ferruginous Hawk	Buteo regalis	1	1	0	0	1	0	0	0	0	1	https://www.flickr.com/photos/arvind_agrawal/8177822191/	www.flickr.com
Accipitriformes	Accipitridae	Ferruginous Hawk	Buteo regalis	1	0	0	1	0	0	0	0	0	0	https://www.flickr.com/photos/egofreed/49689665391/	www.flickr.com
Accipitriformes	Accipitridae	Ridgway's Hawk	Buteo ridgwayi	1	1	0	0	0	0	0	0	0	1	https://www.flickr.com/photos/126988604@N06/16845876537/in/photolist-rEBwcc-oLghCP-r397oX-CXbvrV-Weqm8D-UNtZDn-RLnU4L-26J68LE-2RcZpc-2RhpXh-2Rhq1Q-uWbYRG-J1uYzX-NifXkK-THKB39-2kchXrt-FTnuJh-krP2rf-255b8my-o9i4X3-krZLXz-2fwZ9MG-2dDtwdv-UNu1cX-krMGmU-UNtZWB-ANNPan-26J9nYw-krBTwi-TtyXJ7-JaWkvx-UKQFRL-V1cUnz-2RcZiz-krB8UF-DK5txK-krPYTt-PiU6HJ-krQadB-krR4UM-f1iTFw-UNu1GK-DLm7j5-V1cW8Z-THKD67-26J8jcA-2…	https://www.flickr.com
Accipitriformes	Accipitridae	Ridgway's Hawk	Buteo ridgwayi	1	1	1	0	1	0	0	1	0	0	https://www.facebook.com/birdquest/photos/bc.AbplZ3yRe6OjaRS4n2o5qO5twcpmBnU7rMuBXFswsGlCjNec8bqsFSlqfVr6jFCGcjP-fV0CduHxPrZe0ugQ_i9-0o4AhE8rxbuc_872-IMmws5qzV6_ViUSy83pqHkK3YuuULCKUyPyPBhwer0aASxR/1074813325914472/?opaqueCursor=AboSvGQwWy9pazVe6upffKu-RzEsLNR1T9fDNi53CalvGREcS-0f1LAQ9ebru9bIok_pnaZCF8I2888Rn32CcrypK-S2xLWOZp01MBsfp64xYHyP_Ti3r2jp9sE3nlqA_xU60yCX6XBpDS_DqriHYzGYl0QRRUaFmoAzLiit2Q…	www.facebook.com
Accipitriformes	Accipitridae	Ridgway's Hawk	Buteo ridgwayi	1	1	0	0	1	0	0	0	0	0	https://www.flickr.com/photos/dax_roman/36095849480/in/photolist-WZEEuq-255e17s-2f8HP26-26sijy4-2iwP8B1-2iwKLz3-CfGLsL-UgsZ4Y-8Yuybc-bQ3Whp-2hrLX5W-8Yuygc-j5fMDf-riL8Y5-2ifbkzU-r394Ac-2hrLXRf-bQ3WFK-bgZcpH-2jJ1QmA-2if8UcR-rEBTjT-2hrJfFf-rqShpD-rEBwcc-oLghCP-r397oX-CXbvrV-Weqm8D-UNtZDn-RLnU4L-26J68LE-2RcZpc-2RhpXh-2Rhq1Q-uWbYRG-J1uYzX-NifXkK-THKB39-2kchXrt-FTnuJh-krP2rf-255b8my-o9i4X3-krZLXz-2fwZ9…	www.flickr.com
Accipitriformes	Accipitridae	Ridgway's Hawk	Buteo ridgwayi	1	0	0	1	0	0	0	0	0	0	https://www.flickr.com/photos/dax_roman/36446838656/in/photolist-XwFzkW-2cbJKEe-WZEEuq-255e17s-2f8HP26-26sijy4-2iwP8B1-2iwKLz3-CfGLsL-UgsZ4Y-8Yuybc-bQ3Whp-2hrLX5W-8Yuygc-j5fMDf-riL8Y5-2ifbkzU-r394Ac-2hrLXRf-bQ3WFK-bgZcpH-2jJ1QmA-2if8UcR-rEBTjT-2hrJfFf-rqShpD-rEBwcc-oLghCP-r397oX-CXbvrV-Weqm8D-UNtZDn-RLnU4L-26J68LE-2RcZpc-2RhpXh-2Rhq1Q-uWbYRG-J1uYzX-NifXkK-THKB39-2kchXrt-FTnuJh-krP2rf-255b8my-o9i4…	www.flickr.com
Accipitriformes	Accipitridae	Long-legged Buzzard	Buteo rufinus	1	0	0	0	1	0	0	0	0	0	https://macaulaylibrary.org/asset/210161361#_ga=2.218086098.559274032.1602503389-1686230602.1600435403	macaulaylibrary.org
Accipitriformes	Accipitridae	Long-legged Buzzard	Buteo rufinus	1	1	0	0	0	0	0	0	0	1	https://macaulaylibrary.org/asset/210161391#_ga=2.49845986.559274032.1602503389-1686230602.1600435403	macaulaylibrary.org
Accipitriformes	Accipitridae	Long-legged Buzzard	Buteo rufinus	1	1	0	0	1	0	0	0	0	1	https://macaulaylibrary.org/asset/239985301#_ga=2.49845986.559274032.1602503389-1686230602.1600435403	macaulaylibrary.org
Accipitriformes	Accipitridae	Long-legged Buzzard	Buteo rufinus	1	0	0	1	0	0	0	0	0	0	https://www.alamy.com/bird-of-prey-buzzard-and-its-hunt-least-weasel-yellow-nature-habitat-background-bird-long-legged-buzzard-buteo-rufinus-hunt-least-weasel-must-image366386669.html?pv=1&stamp=2&imageid=DA3F8DB1-3156-45A5-B609-61B46E7DA06F&p=848358&n=628&orientation=0&pn=1&searchtype=0&IsFromSearch=1&srch=foo%3Dbar%26st%3D0%26sortby%3D2%26qt%3DButeo%2520rufinus%26qt_raw%3DButeo%2520rufinus%26qn…	www.alamy.com
Accipitriformes	Accipitridae	Long-legged Buzzard	Buteo rufinus	1	1	0	0	1	0	0	0	0	1	https://www.alamy.com/bird-of-prey-buzzard-nature-background-bird-long-legged-buzzard-buteo-rufinus-image366483821.html?pv=1&stamp=2&imageid=F7F1F8CF-67A1-4A4A-9BC4-8684E22FA9C9&p=848358&n=550&orientation=0&pn=1&searchtype=0&IsFromSearch=1&srch=foo%3Dbar%26st%3D0%26sortby%3D2%26qt%3DButeo%2520rufinus%26qt_raw%3DButeo%2520rufinus%26qn%3D%26lic%3D3%26edrf%3D0%26mr%3D0%26pr%3D0%26aoa%3D1%26creative%…	www.alamy.com
Accipitriformes	Accipitridae	Jackal Buzzard	Buteo rufofuscus	1	1	1	0	1	0	0	0	0	0	https://www.alamy.com/jackal-buzzard-buteo-rufofuscus-landing-south-africa-giant%60s-castle-image4036478.html?pv=1&stamp=2&imageid=CA2FE0AE-ECE6-4661-9864-AD82C527F0EA&p=33533&n=129&orientation=0&pn=1&searchtype=0&IsFromSearch=1&srch=foo%3Dbar%26st%3D0%26sortby%3D2%26qt%3DButeo%2520rufofuscus%26qt_raw%3DButeo%2520rufofuscus%26qn%3D%26lic%3D3%26edrf%3D0%26mr%3D0%26pr%3D0%26aoa%3D1%26creative%3D%26…	www.alamy.com
Accipitriformes	Accipitridae	Jackal Buzzard	Buteo rufofuscus	1	1	1	0	1	0	0	0	0	0	https://www.flickr.com/photos/ian_white/19946885209/	www.flickr.com
Accipitriformes	Accipitridae	Jackal Buzzard	Buteo rufofuscus	1	1	1	0	1	0	0	0	0	0	https://www.instagram.com/p/BZ5luBlHleH/	www.instagram.com
Accipitriformes	Accipitridae	Hawaiian Hawk	Buteo solitarius	1	0	0	1	0	0	0	0	0	0	https://macaulaylibrary.org/asset/147397911#_ga=2.214807700.245437379.1602032978-1686230602.1600435403	macaulaylibrary.org
Accipitriformes	Accipitridae	Swainson's Hawk	Buteo swainsoni	1	1	0	0	1	0	0	0	0	1	https://macaulaylibrary.org/asset/206145011#_ga=2.255809931.245437379.1602032978-1686230602.1600435403	macaulaylibrary.org
Accipitriformes	Accipitridae	Swainson's Hawk	Buteo swainsoni	1	0	0	1	0	0	0	0	0	0	https://macaulaylibrary.org/asset/260366021#_ga=2.255809931.245437379.1602032978-1686230602.1600435403	macaulaylibrary.org
Accipitriformes	Accipitridae	Swainson's Hawk	Buteo swainsoni	1	0	0	0	1	0	0	0	0	0	https://macaulaylibrary.org/asset/268480871#_ga=2.255809931.245437379.1602032978-1686230602.1600435403	macaulaylibrary.org
Accipitriformes	Accipitridae	Swainson's Hawk	Buteo swainsoni	1	0	0	0	1	0	0	0	0	0	https://macaulaylibrary.org/asset/269194021#_ga=2.255809931.245437379.1602032978-1686230602.1600435403	macaulaylibrary.org
Accipitriformes	Accipitridae	Swainson's Hawk	Buteo swainsoni	1	1	0	0	1	0	0	0	0	1	https://www.alamy.com/stock-photo-swainsons-hawk-buteo-swainsoni-ground-squirrel-in-talons-25348348.html?pv=1&stamp=2&imageid=64348BD8-69D9-4BD7-B68B-EAD15F35AAC2&p=22262&n=207&orientation=0&pn=1&searchtype=0&IsFromSearch=1&srch=foo%3Dbar%26st%3D0%26sortby%3D2%26qt%3DButeo%2520swainsoni%26qt_raw%3DButeo%2520swainsoni%26qn%3D%26lic%3D3%26edrf%3D0%26mr%3D0%26pr%3D0%26aoa%3D1%26creative%3D%26videos%…	www.alamy.com
Accipitriformes	Accipitridae	Swainson's Hawk	Buteo swainsoni	1	0	0	1	0	0	0	0	0	0	https://www.alamy.com/swainsons-hawk-buteo-swainsoni-malheur-county-oregon-image359475414.html?pv=1&stamp=2&imageid=664C4323-D807-4990-9AD8-120931F2738D&p=175815&n=64&orientation=0&pn=1&searchtype=0&IsFromSearch=1&srch=foo%3Dbar%26st%3D0%26sortby%3D2%26qt%3DButeo%2520swainsoni%26qt_raw%3DButeo%2520swainsoni%26qn%3D%26lic%3D3%26edrf%3D0%26mr%3D0%26pr%3D0%26aoa%3D1%26creative%3D%26videos%3D%26nu%3D…	www.alamy.com
Accipitriformes	Accipitridae	Swainson's Hawk	Buteo swainsoni	1	1	0	0	1	0	0	0	0	1	https://www.alamy.com/swainsons-hawk-with-raptor-chick-at-grasslands-national-park-saskatchewan-canada-image330715342.html?pv=1&stamp=2&imageid=18A62987-6095-454C-8C69-2C5674A78D91&p=42581&n=81&orientation=0&pn=1&searchtype=0&IsFromSearch=1&srch=foo%3Dbar%26st%3D0%26sortby%3D2%26qt%3DButeo%2520swainsoni%26qt_raw%3DButeo%2520swainsoni%26qn%3D%26lic%3D3%26edrf%3D0%26mr%3D0%26pr%3D0%26aoa%3D1%26crea…	www.alamy.com
Accipitriformes	Accipitridae	Swainson's Hawk	Buteo swainsoni	1	0	0	0	1	0	0	0	0	0	https://www.instagram.com/p/2bkNPyk8R3/	www.instagram.com
Accipitriformes	Accipitridae	Rufous-tailed Hawk	Buteo ventralis	1	0	0	1	0	0	0	0	0	0	https://macaulaylibrary.org/asset/249268801#_ga=2.209555473.245437379.1602032978-1686230602.1600435403	macaulaylibrary.org
Accipitriformes	Accipitridae	Rufous Crab-hawk	Buteogallus aequinoctialis	1	1	0	0	1	0	0	0	0	0	https://macaulaylibrary.org/asset/254181311#_ga=2.14113844.245437379.1602032978-1686230602.1600435403	macaulaylibrary.org
Accipitriformes	Accipitridae	Rufous Crab-hawk	Buteogallus aequinoctialis	1	0	0	1	0	0	0	0	0	0	https://macaulaylibrary.org/asset/259515171#_ga=2.39312288.245437379.1602032978-1686230602.1600435403	macaulaylibrary.org
Accipitriformes	Accipitridae	Common Black-hawk	Buteogallus anthracinus	1	0	0	0	1	0	0	0	0	0	https://macaulaylibrary.org/asset/262226121#_ga=2.8313649.245437379.1602032978-1686230602.1600435403	macaulaylibrary.org
Accipitriformes	Accipitridae	Common Black-hawk	Buteogallus anthracinus	1	0	0	0	1	0	0	0	0	0	https://macaulaylibrary.org/asset/263023701#_ga=2.8313649.245437379.1602032978-1686230602.1600435403	macaulaylibrary.org
Accipitriformes	Accipitridae	Common Black-hawk	Buteogallus anthracinus	1	1	0	0	0	0	0	0	0	1	https://www.alamy.com/stock-photo-a-mangrove-black-hawk-buteogallus-anthracinus-subtilis-flies-away-25367264.html?pv=1&stamp=2&imageid=C4197AAE-6F23-4038-BD85-5D2D059D7B23&p=60504&n=3&orientation=0&pn=1&searchtype=0&IsFromSearch=1&srch=foo%3Dbar%26st%3D0%26sortby%3D2%26qt%3DButeogallus%2520anthracinus%26qt_raw%3DButeogallus%2520anthracinus%26qn%3D%26lic%3D3%26edrf%3D0%26mr%3D0%26pr%3D0%26aoa%3D1%…	www.alamy.com
Accipitriformes	Accipitridae	Common Black-hawk	Buteogallus anthracinus	1	1	0	0	1	0	0	0	0	0	https://www.flickr.com/photos/avocetfm/29235398517/	www.flickr.com
Accipitriformes	Accipitridae	Common Black-hawk	Buteogallus anthracinus	1	1	0	0	0	0	0	0	0	1	https://www.flickr.com/photos/micguti/19830633222/	www.flickr.com
Accipitriformes	Accipitridae	Common Black-hawk	Buteogallus anthracinus	1	1	1	0	1	0	0	0	0	0	https://www.flickr.com/photos/robsall/8509619287/	www.flickr.com
Accipitriformes	Accipitridae	Common Black-hawk	Buteogallus anthracinus	1	0	0	1	0	0	0	0	0	0	https://www.youtube.com/watch?v=pEZ4FVvG4ZQ&ab_channel=KeykoCruz	www.youtube.com
Accipitriformes	Accipitridae	Cuban Black Hawk	Buteogallus gundlachii	1	0	0	0	1	0	0	0	0	0	https://macaulaylibrary.org/asset/204196411#_ga=2.79205456.559274032.1602503389-1686230602.1600435403	macaulaylibrary.org
Accipitriformes	Accipitridae	Cuban Black Hawk	Buteogallus gundlachii	1	0	0	1	0	0	0	0	0	0	https://macaulaylibrary.org/asset/232818691#_ga=2.217503058.559274032.1602503389-1686230602.1600435403	macaulaylibrary.org
Accipitriformes	Accipitridae	Cuban Black Hawk	Buteogallus gundlachii	1	1	0	0	1	0	0	0	0	1	https://macaulaylibrary.org/asset/27340621#_ga=2.217503058.559274032.1602503389-1686230602.1600435403	macaulaylibrary.org
Accipitriformes	Accipitridae	Savanna Hawk	Buteogallus meridionalis	1	0	0	0	1	0	0	0	0	0	https://macaulaylibrary.org/asset/205491781#_ga=2.254193675.245437379.1602032978-1686230602.1600435403	macaulaylibrary.org
Accipitriformes	Accipitridae	Savanna Hawk	Buteogallus meridionalis	1	0	0	0	1	0	0	0	0	0	https://macaulaylibrary.org/asset/227059481#_ga=2.16678837.245437379.1602032978-1686230602.1600435403	macaulaylibrary.org
Accipitriformes	Accipitridae	Savanna Hawk	Buteogallus meridionalis	1	0	0	1	0	0	0	0	0	0	https://www.flickr.com/photos/140734051@N08/43689916744/	https://www.flickr.com
Accipitriformes	Accipitridae	Great Black-hawk	Buteogallus urubitinga	1	0	0	0	1	0	0	0	0	0	https://macaulaylibrary.org/asset/253006851#_ga=2.253162634.245437379.1602032978-1686230602.1600435403	macaulaylibrary.org
Accipitriformes	Accipitridae	Great Black-hawk	Buteogallus urubitinga	1	0	0	0	1	0	0	0	0	0	https://macaulaylibrary.org/asset/269256831#_ga=2.250051973.245437379.1602032978-1686230602.1600435403	macaulaylibrary.org
Accipitriformes	Accipitridae	Great Black-hawk	Buteogallus urubitinga	1	1	1	0	1	0	0	0	0	0	https://www.wikiaves.com.br/1973990&tm=f&t=s&s=10222&o=mp&o=mp	www.wikiaves.com.br
Accipitriformes	Accipitridae	Great Black-hawk	Buteogallus urubitinga	1	0	0	0	1	0	0	0	0	0	https://www.wikiaves.com.br/2082307&tm=f&t=s&s=10222&o=mp&o=mp	www.wikiaves.com.br
Accipitriformes	Accipitridae	Great Black-hawk	Buteogallus urubitinga	1	1	0	0	1	0	0	0	0	1	https://www.wikiaves.com.br/3562523&t=s&s=10222&tag=FOTOALIMENTACAO	www.wikiaves.com.br
Accipitriformes	Accipitridae	Great Black-hawk	Buteogallus urubitinga	1	1	0	0	0	0	0	0	0	1	https://www.wikiaves.com.br/3708815&tm=f&t=s&s=10222&o=mp&o=mp	www.wikiaves.com.br
Accipitriformes	Accipitridae	Great Black-hawk	Buteogallus urubitinga	1	1	0	0	1	0	0	0	0	1	https://www.wikiaves.com.br/377192&tm=f&t=s&s=10222&o=mp&o=mp	www.wikiaves.com.br
Accipitriformes	Accipitridae	African Swallow-tailed Kite	Chelictinia riocourii	1	1	0	0	0	0	0	0	0	1	https://macaulaylibrary.org/asset/205911611#_ga=2.109028550.576835637.1601402628-1686230602.1600435403	macaulaylibrary.org
Accipitriformes	Accipitridae	African Swallow-tailed Kite	Chelictinia riocourii	1	1	0	0	0	1	0	0	1	1	https://macaulaylibrary.org/asset/205911621#_ga=2.109028550.576835637.1601402628-1686230602.1600435403	macaulaylibrary.org
Accipitriformes	Accipitridae	African Swallow-tailed Kite	Chelictinia riocourii	1	1	0	0	1	0	0	0	0	0	https://www.facebook.com/photo?fbid=825986607922625&set=bc.AboNmxfu3clfk9dmEYRfQQOginu0FM8szxTXU3z73I73hc-Zg17IR3Ft7pSSeJNhgNtLiWYT_EFrj1_trJaHfvn3iZyZ59deLlA3h9SE_3gaGBikvxmhEt1S2r1WVXLlAy0sKlclAub47zB38wRyuht96OEPs7zc0Zv9DpcHMlM_xw&opaqueCursor=AbqcaXjV8KgxTiFsU7EeQ2frYsCtPOSwR5IPbGFlWeP-g_je9ffveTqJdDBueV-JmKgsProrF3OAa-OzD186tK_mitQ0s3Rxc5dYGp5jEGLRZTiJHuk6oahPiTi1LIHVDNzPBXPfiioOghPNUAu1U33h…	www.facebook.com
Accipitriformes	Accipitridae	Hook-billed Kite	Chondrohierax uncinatus	1	1	0	0	1	0	0	0	0	1	https://macaulaylibrary.org/asset/129733741#_ga=2.169002982.692783153.1601297684-1686230602.1600435403	macaulaylibrary.org
Accipitriformes	Accipitridae	Hook-billed Kite	Chondrohierax uncinatus	1	1	1	0	1	0	0	0	0	0	https://www.instagram.com/p/B7W5Jb5AYMf/	www.instagram.com
Accipitriformes	Accipitridae	Hook-billed Kite	Chondrohierax uncinatus	1	1	1	0	1	0	0	0	0	0	https://www.wikiaves.com.br/1087192&t=s&s=10197	www.wikiaves.com.br
Accipitriformes	Accipitridae	Hook-billed Kite	Chondrohierax uncinatus	1	1	1	0	1	0	0	0	0	0	https://www.wikiaves.com.br/2649051&t=s&s=10197&tag=FOTOALIMENTACAO	www.wikiaves.com.br
Accipitriformes	Accipitridae	Beaudouin's Snake-eagle	Circaetus beaudouini	0	0	0	0	0	0	0	0	0	0	https://search.macaulaylibrary.org/catalog?taxonCode=beasne1&mediaType=p&sort=rating_rank_desc&q=Beaudouin%27s%20Snake-Eagle%20-%20Circaetus%20beaudouini	search.macaulaylibrary.org
Accipitriformes	Accipitridae	Banded Snake-eagle	Circaetus cinerascens	1	1	0	0	1	0	0	0	0	1	https://macaulaylibrary.org/asset/136752681#_ga=2.220721116.576835637.1601402628-1686230602.1600435403	macaulaylibrary.org
Accipitriformes	Accipitridae	Brown Snake-eagle	Circaetus cinereus	1	1	0	0	0	0	0	0	0	0	http://africawild-forum.com/viewtopic.php?t=10388&start=10	africawild-forum.com
Accipitriformes	Accipitridae	Brown Snake-eagle	Circaetus cinereus	1	1	0	0	0	0	0	0	0	1	https://macaulaylibrary.org/asset/119483791	macaulaylibrary.org
Accipitriformes	Accipitridae	Southern Banded Snake-eagle	Circaetus fasciolatus	1	1	1	0	1	0	0	0	0	0	https://www.facebook.com/photo?fbid=123523617705832&set=bc.AbovbMPY6KfdC4OkBqv7ySq0EG3v2HaMebzH48wHqJvY8V7XvWVVaNmSWDbkGlPK7SiM95tcpl_WiB4irS_EHZiJDtPiX3Yz7Q4l0kFvQCWiEdmuw0vTziJjPK7_qZqAJ2vN-vtseQj3piZg0HEonjHpoQh3iE7s8spDe4d87-fWXw&opaqueCursor=Abon1gytY8P1Yuq7KoRFqnppf8NSvK2_Tu_M_QvsNAfNN13BWbsdPQxEPMxUxH48D2SkI56S8bwXH8UJwYDq2zP41yMh2Dc6aCrXS1YbRg_giClqCCWRxdssAreJFDZSswitSUrgKNgPO6wDCZW3SIb8…	www.facebook.com
Accipitriformes	Accipitridae	Southern Banded Snake-eagle	Circaetus fasciolatus	1	1	0	0	1	0	0	0	0	0	https://www.oiseaux.net/photos/raphael.jordan/southern.banded.snake.eagle.2.html	www.oiseaux.net
Accipitriformes	Accipitridae	Short-toed Snake-eagle	Circaetus gallicus	1	1	0	0	0	0	0	0	0	1	https://www.flickr.com/photos/128165439@N05/34367607420/	https://www.flickr.com
Accipitriformes	Accipitridae	Short-toed Snake-eagle	Circaetus gallicus	1	0	0	0	1	0	0	0	0	0	https://www.alamy.com/a-short-toed-snake-eagle-circaetus-gallicus-also-known-as-short-toed-eagle-eating-a-prey-image181613062.html?pv=1&stamp=2&imageid=5F098B90-EAF5-45B7-8799-3790EAF5A55C&p=4440&n=347&orientation=0&pn=1&searchtype=0&IsFromSearch=1&srch=foo%3Dbar%26st%3D0%26sortby%3D2%26qt%3DCircaetus%2520gallicus%26qt_raw%3DCircaetus%2520gallicus%26qn%3D%26lic%3D3%26edrf%3D0%26mr%3D0%26pr%3D0%26…	www.alamy.com
Accipitriformes	Accipitridae	Short-toed Snake-eagle	Circaetus gallicus	1	0	0	1	0	0	0	0	0	0	https://www.alamy.com/furious-wild-eagle-image370786197.html?pv=1&stamp=2&imageid=D924ACCF-4F97-425E-A335-585C0C2D1BA5&p=726108&n=364&orientation=0&pn=1&searchtype=0&IsFromSearch=1&srch=foo%3Dbar%26st%3D0%26sortby%3D2%26qt%3DCircaetus%2520gallicus%26qt_raw%3DCircaetus%2520gallicus%26qn%3D%26lic%3D3%26edrf%3D0%26mr%3D0%26pr%3D0%26aoa%3D1%26creative%3D%26videos%3D%26nu%3D%26ccc%3D%26bespoke%3D%26ap…	www.alamy.com
Accipitriformes	Accipitridae	Short-toed Snake-eagle	Circaetus gallicus	1	0	0	0	1	0	0	0	0	0	https://www.alamy.com/furious-wild-eagle-image370786238.html?pv=1&stamp=2&imageid=AE3F5E9B-8D5C-42CE-8885-EF36232BA709&p=726108&n=385&orientation=0&pn=1&searchtype=0&IsFromSearch=1&srch=foo%3Dbar%26st%3D0%26sortby%3D2%26qt%3DCircaetus%2520gallicus%26qt_raw%3DCircaetus%2520gallicus%26qn%3D%26lic%3D3%26edrf%3D0%26mr%3D0%26pr%3D0%26aoa%3D1%26creative%3D%26videos%3D%26nu%3D%26ccc%3D%26bespoke%3D%26ap…	www.alamy.com
Accipitriformes	Accipitridae	Short-toed Snake-eagle	Circaetus gallicus	1	1	0	0	1	0	0	0	0	0	https://www.alamy.com/snake-hunting-eagle-feeding-on-a-snake-circaetus-gallicus-spain-sanz-image2423123.html?pv=1&stamp=2&imageid=538128F3-D9BD-479D-B644-C98D444D03DB&p=10446&n=516&orientation=0&pn=1&searchtype=0&IsFromSearch=1&srch=foo%3Dbar%26st%3D0%26sortby%3D2%26qt%3DCircaetus%2520gallicus%26qt_raw%3DCircaetus%2520gallicus%26qn%3D%26lic%3D3%26edrf%3D0%26mr%3D0%26pr%3D0%26aoa%3D1%26creative%3D…	www.alamy.com
Accipitriformes	Accipitridae	Short-toed Snake-eagle	Circaetus gallicus	1	1	0	0	0	1	0	0	0	1	https://www.instagram.com/p/CA8qCMwCnCA/	www.instagram.com
Accipitriformes	Accipitridae	Black-chested Snake-eagle	Circaetus pectoralis	1	1	0	0	0	0	0	0	0	1	https://macaulaylibrary.org/asset/70321581#_ga=2.225938654.576835637.1601402628-1686230602.1600435403	macaulaylibrary.org
Accipitriformes	Accipitridae	Black-chested Snake-eagle	Circaetus pectoralis	1	1	0	0	0	0	0	0	0	1	https://www.alamy.com/brown-snake-eagle-with-snake-prey-image334459171.html?pv=1&stamp=2&imageid=44109B98-2EC8-4664-958D-817E4025BC1A&p=182988&n=57&orientation=0&pn=1&searchtype=0&IsFromSearch=1&srch=foo%3Dbar%26st%3D0%26sortby%3D2%26qt%3DCircaetus%2520pectoralis%26qt_raw%3DCircaetus%2520pectoralis%26qn%3D%26lic%3D3%26edrf%3D0%26mr%3D0%26pr%3D0%26aoa%3D1%26creative%3D%26videos%3D%26nu%3D%26ccc%3D…	www.alamy.com
Accipitriformes	Accipitridae	Western Marsh-harrier	Circus aeruginosus	1	0	0	0	1	0	0	0	0	0	https://macaulaylibrary.org/asset/201474011#_ga=2.78481488.576835637.1601402628-1686230602.1600435403	macaulaylibrary.org
Accipitriformes	Accipitridae	Western Marsh-harrier	Circus aeruginosus	1	0	0	0	0	0	0	0	0	0	https://macaulaylibrary.org/asset/201487591#_ga=2.78481488.576835637.1601402628-1686230602.1600435403	macaulaylibrary.org
Accipitriformes	Accipitridae	Western Marsh-harrier	Circus aeruginosus	1	0	0	0	1	0	0	0	0	0	https://macaulaylibrary.org/asset/201487641#_ga=2.78481488.576835637.1601402628-1686230602.1600435403	macaulaylibrary.org
Accipitriformes	Accipitridae	Western Marsh-harrier	Circus aeruginosus	1	1	0	0	0	0	0	0	0	1	https://www.alamy.com/the-circus-aeruginosus-flew-away-with-a-large-fish-that-it-had-just-caught-from-the-water-image368358801.html?pv=1&stamp=2&imageid=C4244768-2821-48BD-853C-5708426759DB&p=1222008&n=1&orientation=0&pn=1&searchtype=0&IsFromSearch=1&srch=foo%3Dbar%26st%3D0%26sortby%3D2%26qt%3DCircus%2520aeruginosus%2520eating%26qt_raw%3DCircus%2520aeruginosus%2520eating%26qn%3D%26lic%3D3%26edrf%…	www.alamy.com
Accipitriformes	Accipitridae	Western Marsh-harrier	Circus aeruginosus	1	0	0	0	1	0	0	0	0	0	https://www.alamy.com/western-marsh-harrier-circus-aeruginosus-eating-a-dead-copyu-nutria-in-winter-france-february-image262933401.html?pv=1&stamp=2&imageid=4E93883F-3640-4CE8-BAF6-333B8E2BA12E&p=274104&n=6&orientation=0&pn=1&searchtype=0&IsFromSearch=1&srch=foo%3Dbar%26st%3D0%26sortby%3D2%26qt%3DCircus%2520aeruginosus%2520eating%26qt_raw%3DCircus%2520aeruginosus%2520eating%26qn%3D%26lic%3D3%26ed…	www.alamy.com
Accipitriformes	Accipitridae	Western Marsh-harrier	Circus aeruginosus	1	0	0	0	0	0	0	0	0	0	https://www.alamy.com/western-marsh-harrier-circus-aeruginosus-eating-a-dead-copyu-nutria-in-winter-france-february-image262933409.html?pv=1&stamp=2&imageid=1D7F2B12-8EDF-45E3-8BE1-B861535E76A5&p=274104&n=42&orientation=0&pn=1&searchtype=0&IsFromSearch=1&srch=foo%3Dbar%26st%3D0%26sortby%3D2%26qt%3DCircus%2520aeruginosus%2520eating%26qt_raw%3DCircus%2520aeruginosus%2520eating%26qn%3D%26lic%3D3%26e…	www.alamy.com
Accipitriformes	Accipitridae	Western Marsh-harrier	Circus aeruginosus	1	1	0	0	0	0	0	0	0	1	https://www.gettyimages.co.uk/detail/news-photo/western-marsh-harrier-circus-aeruginosus-carrying-recently-news-photo/1189408660	www.gettyimages.co.uk
Accipitriformes	Accipitridae	Western Marsh-harrier	Circus aeruginosus	1	1	0	0	1	0	0	0	0	1	https://www.instagram.com/p/CEbiYaDnQA2/	www.instagram.com
Accipitriformes	Accipitridae	Swamp Harrier	Circus approximans	1	0	0	0	1	0	0	0	0	0	https://macaulaylibrary.org/asset/203813161#_ga=2.220654684.576835637.1601402628-1686230602.1600435403	macaulaylibrary.org
Accipitriformes	Accipitridae	Swamp Harrier	Circus approximans	1	0	0	0	0	0	0	0	0	0	https://macaulaylibrary.org/asset/240258931#_ga=2.224755934.576835637.1601402628-1686230602.1600435403	macaulaylibrary.org
Accipitriformes	Accipitridae	Swamp Harrier	Circus approximans	1	1	0	0	1	0	0	0	0	1	https://macaulaylibrary.org/asset/248459911#_ga=2.82764626.576835637.1601402628-1686230602.1600435403	macaulaylibrary.org
Accipitriformes	Accipitridae	Swamp Harrier	Circus approximans	1	0	0	0	1	0	0	0	0	0	https://www.flickr.com/photos/telephema/465936288/	www.flickr.com
Accipitriformes	Accipitridae	Spotted Harrier	Circus assimilis	1	1	0	0	1	0	0	0	0	1	https://macaulaylibrary.org/asset/204099991#_ga=2.78635984.576835637.1601402628-1686230602.1600435403	macaulaylibrary.org
Accipitriformes	Accipitridae	Spotted Harrier	Circus assimilis	1	1	0	0	1	0	0	0	0	1	https://macaulaylibrary.org/asset/205476981#_ga=2.111587136.576835637.1601402628-1686230602.1600435403	macaulaylibrary.org
Accipitriformes	Accipitridae	Spotted Harrier	Circus assimilis	1	1	0	0	0	0	0	0	0	1	https://www.flickr.com/photos/sandyc/2606215690/	www.flickr.com
Accipitriformes	Accipitridae	Long-winged Harrier	Circus buffoni	1	1	0	0	1	0	0	0	0	1	https://macaulaylibrary.org/asset/142269831#_ga=2.125216590.576835637.1601402628-1686230602.1600435403	macaulaylibrary.org
Accipitriformes	Accipitridae	Long-winged Harrier	Circus buffoni	1	1	0	0	0	0	0	0	0	1	https://macaulaylibrary.org/asset/188271431#_ga=2.116843330.576835637.1601402628-1686230602.1600435403	macaulaylibrary.org
Accipitriformes	Accipitridae	Long-winged Harrier	Circus buffoni	1	0	0	0	1	0	0	0	0	0	https://www.flickr.com/photos/joaosouza/34431565071/	www.flickr.com
Accipitriformes	Accipitridae	Long-winged Harrier	Circus buffoni	1	0	0	1	0	0	0	0	0	0	https://www.instagram.com/p/BDyaTIxNZ8c/	www.instagram.com
Accipitriformes	Accipitridae	Long-winged Harrier	Circus buffoni	1	1	0	0	1	0	0	0	0	1	https://www.wikiaves.com.br/812417&tm=f&t=s&s=10208&o=mp&o=mp	www.wikiaves.com.br
Accipitriformes	Accipitridae	Cinereous Harrier	Circus cinereus	1	0	0	0	1	0	0	0	0	0	https://macaulaylibrary.org/asset/124360821#_ga=2.16770162.576835637.1601402628-1686230602.1600435403	macaulaylibrary.org
Accipitriformes	Accipitridae	Cinereous Harrier	Circus cinereus	1	0	0	0	1	0	0	0	0	0	https://macaulaylibrary.org/asset/257926361#_ga=2.49735778.576835637.1601402628-1686230602.1600435403	macaulaylibrary.org
Accipitriformes	Accipitridae	Cinereous Harrier	Circus cinereus	1	0	0	0	0	0	0	0	0	0	https://macaulaylibrary.org/asset/38718061#_ga=2.75540561.576835637.1601402628-1686230602.1600435403	macaulaylibrary.org
Accipitriformes	Accipitridae	Cinereous Harrier	Circus cinereus	1	0	0	0	1	0	0	0	0	0	https://macaulaylibrary.org/asset/83358381#_ga=2.75540561.576835637.1601402628-1686230602.1600435403	macaulaylibrary.org
Accipitriformes	Accipitridae	Cinereous Harrier	Circus cinereus	1	0	0	0	1	0	0	0	0	0	https://www.flickr.com/photos/soysissi/8139451554/	www.flickr.com
Accipitriformes	Accipitridae	Cinereous Harrier	Circus cinereus	1	0	0	0	1	0	0	0	0	0	https://www.wikiaves.com.br/1643118&tm=f&t=s&s=10207&o=mp&o=mp	www.wikiaves.com.br
Accipitriformes	Accipitridae	Cinereous Harrier	Circus cinereus	1	1	0	0	1	0	0	0	0	1	https://www.wikiaves.com.br/2447891&tm=f&t=s&s=10207&o=mp&o=mp	www.wikiaves.com.br
Accipitriformes	Accipitridae	Northern Harrier	Circus cyaneus	1	1	0	0	1	0	0	0	0	1	https://macaulaylibrary.org/asset/244191861#_ga=2.77973456.576835637.1601402628-1686230602.1600435403	macaulaylibrary.org
Accipitriformes	Accipitridae	Northern Harrier	Circus cyaneus	1	0	0	0	0	0	0	0	0	0	https://www.alamy.com/stock-photo-hen-harrier-circus-cyaneus-adult-female-landing-on-rock-to-take-food-78808797.html?pv=1&stamp=2&imageid=88D7BF34-A9DB-4A8D-86EC-A597B3A6AD44&p=249058&n=40&orientation=0&pn=1&searchtype=0&IsFromSearch=1&srch=foo%3Dbar%26st%3D0%26sortby%3D2%26qt%3DCircus%2520cyaneus%26qt_raw%3DCircus%2520cyaneus%26qn%3D%26lic%3D3%26edrf%3D0%26mr%3D0%26pr%3D0%26aoa%3D1%26creative%3D…	www.alamy.com
Accipitriformes	Accipitridae	Northern Harrier	Circus cyaneus	1	1	0	0	1	0	0	0	0	1	https://www.alamy.com/stock-photo-hen-harrier-circus-cyaneus-female-flying-with-prey-netherlands-texel-58096802.html?pv=1&stamp=2&imageid=B9CE3A55-F817-49DD-8558-BFA3A76F09E2&p=33533&n=2&orientation=0&pn=1&searchtype=0&IsFromSearch=1&srch=foo%3Dbar%26st%3D0%26sortby%3D2%26qt%3DCircus%2520cyaneus%26qt_raw%3DCircus%2520cyaneus%26qn%3D%26lic%3D3%26edrf%3D0%26mr%3D0%26pr%3D0%26aoa%3D1%26creative%3D%2…	www.alamy.com
Accipitriformes	Accipitridae	Northern Harrier	Circus cyaneus	1	1	0	0	0	0	0	0	0	1	https://macaulaylibrary.org/asset/135210281#_ga=2.15861616.718935002.1603244627-1686230602.1600435403	macaulaylibrary.org
Accipitriformes	Accipitridae	Northern Harrier	Circus cyaneus	1	1	0	0	1	0	0	0	0	1	https://macaulaylibrary.org/asset/166792271#_ga=2.204827222.718935002.1603244627-1686230602.1600435403	macaulaylibrary.org
Accipitriformes	Accipitridae	Northern Harrier	Circus cyaneus	1	1	0	0	1	0	0	0	0	1	https://macaulaylibrary.org/asset/241662161#_ga=2.204827222.718935002.1603244627-1686230602.1600435403	macaulaylibrary.org
Accipitriformes	Accipitridae	Northern Harrier	Circus cyaneus	1	0	0	0	0	0	0	0	0	0	https://macaulaylibrary.org/asset/244445161#_ga=2.15861616.718935002.1603244627-1686230602.1600435403	macaulaylibrary.org
Accipitriformes	Accipitridae	Northern Harrier	Circus cyaneus	1	0	0	0	1	0	0	0	0	0	https://macaulaylibrary.org/asset/244585821#_ga=2.204827222.718935002.1603244627-1686230602.1600435403	macaulaylibrary.org
Accipitriformes	Accipitridae	Northern Harrier	Circus cyaneus	1	0	0	1	0	0	0	0	0	0	https://www.flickr.com/photos/zonotrichia/2149391565/	www.flickr.com
Accipitriformes	Accipitridae	Northern Harrier	Circus cyaneus	1	0	0	0	1	0	0	0	0	0	https://www.youtube.com/watch?v=QIEGRFSFcsg&ab_channel=ColetteMicallef	www.youtube.com
Accipitriformes	Accipitridae	Madagascar Harrier	Circus macrosceles	0	0	0	0	0	0	0	0	0	0	https://search.macaulaylibrary.org/catalog?taxonCode=reuhar3&mediaType=p&sort=rating_rank_desc&q=Madagascar%20Harrier%20-%20Circus%20macrosceles	search.macaulaylibrary.org
Accipitriformes	Accipitridae	Pallid Harrier	Circus macrourus	1	1	0	0	1	0	0	0	0	1	https://macaulaylibrary.org/asset/253646311#_ga=2.16681202.576835637.1601402628-1686230602.1600435403	macaulaylibrary.org
Accipitriformes	Accipitridae	Pallid Harrier	Circus macrourus	1	0	0	1	0	0	0	0	0	0	https://macaulaylibrary.org/asset/257568351#_ga=2.16681202.576835637.1601402628-1686230602.1600435403	macaulaylibrary.org
Accipitriformes	Accipitridae	Pallid Harrier	Circus macrourus	1	1	0	0	0	0	0	0	0	1	https://www.alamy.com/pallid-harrier-circus-macrourus-in-flight-with-a-dove-in-its-talons-oman-april-image263052112.html?pv=1&stamp=2&imageid=16295300-5C9B-4E8C-A502-9E91C8FB4622&p=215470&n=34&orientation=0&pn=1&searchtype=0&IsFromSearch=1&srch=foo%3Dbar%26st%3D0%26sortby%3D2%26qt%3DCircus%2520macrourus%26qt_raw%3DCircus%2520macrourus%26qn%3D%26lic%3D3%26edrf%3D0%26mr%3D0%26pr%3D0%26aoa%3D1%26cre…	www.alamy.com
Accipitriformes	Accipitridae	Reunion Harrier	Circus maillardi	1	1	0	0	1	0	0	0	0	1	https://macaulaylibrary.org/asset/279201631	macaulaylibrary.org
Accipitriformes	Accipitridae	Black Harrier	Circus maurus	1	0	0	0	0	0	0	0	0	0	https://macaulaylibrary.org/asset/195347101#_ga=2.53324652.576835637.1601402628-1686230602.1600435403	macaulaylibrary.org
Accipitriformes	Accipitridae	Black Harrier	Circus maurus	1	1	0	0	0	0	0	0	0	1	https://www.facebook.com/absolutebirding/photos/bc.Abq5db-LPb4j48rvFpgvKvnkw2YAegG_Ie_rCxSibxLYTRvb3sJ_lFx4SsoyWp8XdRlEpeSDV8kBpHJiUz-5dZ4D7abIFI6p33H_HelCRbb-3-kSJ1BqhAEMFaoF6j1kU_mFDPiot9ONBNVHUUK3-b2y/10151910201816428/?opaqueCursor=Abp1Hm4fdgR8QJyG9y5LJ1WcfPwsMKCFDQOznT6Cskg3vOC3adsvQ7_HGa7a51_nT7KOHbXZcxrrNtiWJHMivR6Ph4w27O9aI5z1DSzzeMWD86d57a3mtgJyiVl8JwRYRh53DqjeP0I-Trcaw6x-rj9xv0_YXP3WlKa…	www.facebook.com
Accipitriformes	Accipitridae	Black Harrier	Circus maurus	1	0	0	1	0	0	0	0	0	0	https://www.youtube.com/watch?v=Ucm5hW0Bsks	www.youtube.com
Accipitriformes	Accipitridae	Pied Harrier	Circus melanoleucos	1	1	0	0	1	0	0	0	0	1	https://www.instagram.com/p/BEprP9ipwll/	www.instagram.com
Accipitriformes	Accipitridae	Montagu's Harrier	Circus pygargus	1	0	0	1	0	0	0	0	0	0	https://macaulaylibrary.org/asset/242750741#_ga=2.82872146.576835637.1601402628-1686230602.1600435403	macaulaylibrary.org
Accipitriformes	Accipitridae	Montagu's Harrier	Circus pygargus	1	1	0	0	1	0	0	0	0	1	https://macaulaylibrary.org/asset/258085071#_ga=2.24496126.576835637.1601402628-1686230602.1600435403	macaulaylibrary.org
Accipitriformes	Accipitridae	Montagu's Harrier	Circus pygargus	1	0	0	0	1	0	0	0	0	0	https://www.flickr.com/photos/9448211@N04/20322018875/	https://www.flickr.com
Accipitriformes	Accipitridae	Montagu's Harrier	Circus pygargus	1	1	0	0	1	0	0	0	0	1	https://www.alamy.com/mallnow-germany-20th-may-2014-a-montagus-harrier-circus-pygargus-has-image69404737.html?pv=1&stamp=2&imageid=49CC222F-69F0-4AD0-9676-720C1D9C5E8F&p=173981&n=520&orientation=0&pn=1&searchtype=0&IsFromSearch=1&srch=foo%3Dbar%26st%3D0%26sortby%3D2%26qt%3DCircus%2520pygargus%26qt_raw%3DCircus%2520pygargus%26qn%3D%26lic%3D3%26edrf%3D0%26mr%3D0%26pr%3D0%26aoa%3D1%26creative%3D%26v…	www.alamy.com
Accipitriformes	Accipitridae	Montagu's Harrier	Circus pygargus	1	0	0	1	0	0	0	0	0	0	https://www.alamy.com/stock-photo-wiesenweihe-mnnchen-circus-pygargus-montagues-harrier-male-bayern-52917067.html?pv=1&stamp=2&imageid=7AFCC1A5-6F9D-4AAA-B60C-B3A0FEBD234E&p=79881&n=301&orientation=0&pn=1&searchtype=0&IsFromSearch=1&srch=foo%3Dbar%26st%3D0%26sortby%3D2%26qt%3DCircus%2520pygargus%26qt_raw%3DCircus%2520pygargus%26qn%3D%26lic%3D3%26edrf%3D0%26mr%3D0%26pr%3D0%26aoa%3D1%26creative%3D%…	www.alamy.com
Accipitriformes	Accipitridae	Montagu's Harrier	Circus pygargus	1	0	0	1	0	0	0	0	0	0	https://www.instagram.com/p/BwRwWgogX0Y/	www.instagram.com
Accipitriformes	Accipitridae	Montagu's Harrier	Circus pygargus	1	1	0	0	0	0	0	0	0	1	https://www.instagram.com/p/BzggSnEIqJY/	www.instagram.com
Accipitriformes	Accipitridae	Montagu's Harrier	Circus pygargus	1	1	0	0	1	0	0	0	0	1	https://www.instagram.com/p/BzInQa0Iw91/	www.instagram.com
Accipitriformes	Accipitridae	African Marsh-harrier	Circus ranivorus	1	0	0	0	0	0	0	0	0	0	https://macaulaylibrary.org/asset/183688651#_ga=2.52799468.576835637.1601402628-1686230602.1600435403	macaulaylibrary.org
Accipitriformes	Accipitridae	African Marsh-harrier	Circus ranivorus	1	0	0	0	1	0	0	0	0	0	https://macaulaylibrary.org/asset/191344491#_ga=2.52799468.576835637.1601402628-1686230602.1600435403	macaulaylibrary.org
Accipitriformes	Accipitridae	Eastern Marsh-harrier	Circus spilonotus	1	1	0	0	1	0	0	0	0	1	https://macaulaylibrary.org/asset/208912681#_ga=2.11044080.576835637.1601402628-1686230602.1600435403	macaulaylibrary.org
Accipitriformes	Accipitridae	Eastern Marsh-harrier	Circus spilonotus	1	1	0	0	1	0	0	0	0	1	https://www.flickr.com/photos/jargals004/14821766927/	www.flickr.com
Accipitriformes	Accipitridae	Congo Serpent-eagle	Dryotriorchis spectabilis	0	0	0	0	0	0	0	0	0	0	https://search.macaulaylibrary.org/catalog?taxonCode=coseag1&mediaType=p&q=Congo%20Serpent-Eagle%20-%20Dryotriorchis%20spectabilis	search.macaulaylibrary.org
Accipitriformes	Accipitridae	American Swallow-tailed Kite	Elanoides forficatus	1	1	0	0	0	0	0	0	0	1	https://macaulaylibrary.org/asset/174040541#_ga=2.199044968.692783153.1601297684-1686230602.1600435403	macaulaylibrary.org
Accipitriformes	Accipitridae	American Swallow-tailed Kite	Elanoides forficatus	1	1	0	0	1	1	0	0	1	1	https://macaulaylibrary.org/asset/204333801#_ga=2.164742264.692783153.1601297684-1686230602.1600435403	macaulaylibrary.org
Accipitriformes	Accipitridae	American Swallow-tailed Kite	Elanoides forficatus	1	1	1	0	1	1	0	0	0	0	https://www.youtube.com/watch?v=ADV1s7tqMgs	www.youtube.com
Accipitriformes	Accipitridae	American Swallow-tailed Kite	Elanoides forficatus	1	1	1	0	1	1	0	0	0	0	https://www.youtube.com/watch?v=TSa1ofxhhPM	www.youtube.com
Accipitriformes	Accipitridae	American Swallow-tailed Kite	Elanoides forficatus	1	1	1	0	1	1	0	0	0	0	https://www.youtube.com/watch?v=52R9e3FFXaI
Accipitriformes	Accipitridae	American Swallow-tailed Kite	Elanoides forficatus	1	1	0	0	1	0	0	0	0	1	https://macaulaylibrary.org/asset/255983111#_ga=2.164742264.692783153.1601297684-1686230602.1600435403	macaulaylibrary.org
Accipitriformes	Accipitridae	Black-shouldered Kite	Elanus axillaris	1	1	0	0	1	0	0	0	0	1	https://br.pinterest.com/pin/499688521135672025/	br.pinterest.com
Accipitriformes	Accipitridae	Black-shouldered Kite	Elanus axillaris	1	0	0	0	1	0	0	0	0	0	https://macaulaylibrary.org/asset/108687801#_ga=2.165938169.692783153.1601297684-1686230602.1600435403	macaulaylibrary.org
Accipitriformes	Accipitridae	Black-shouldered Kite	Elanus axillaris	1	0	0	1	0	0	0	0	0	0	https://macaulaylibrary.org/asset/217346911#_ga=2.107645893.692783153.1601297684-1686230602.1600435403	macaulaylibrary.org
Accipitriformes	Accipitridae	Black-shouldered Kite	Elanus axillaris	1	1	0	0	0	0	0	0	0	1	https://macaulaylibrary.org/asset/237094841#_ga=2.102371014.692783153.1601297684-1686230602.1600435403	macaulaylibrary.org
Accipitriformes	Accipitridae	Black-shouldered Kite	Elanus axillaris	1	0	0	0	1	0	0	0	0	0	https://macaulaylibrary.org/asset/238060841#_ga=2.107645893.692783153.1601297684-1686230602.1600435403	macaulaylibrary.org
Accipitriformes	Accipitridae	Black-shouldered Kite	Elanus axillaris	1	1	0	0	1	0	0	0	0	1	https://macaulaylibrary.org/asset/240497711#_ga=2.102371014.692783153.1601297684-1686230602.1600435403	macaulaylibrary.org
Accipitriformes	Accipitridae	Black-shouldered Kite	Elanus axillaris	1	1	0	0	1	1	0	0	0	1	https://macaulaylibrary.org/asset/98463531#_ga=2.99214041.692783153.1601297684-1686230602.1600435403	macaulaylibrary.org
Accipitriformes	Accipitridae	Black-shouldered Kite	Elanus axillaris	1	0	0	0	1	0	0	0	0	0	https://www.flickr.com/photos/108755156@N05/50085749277/	https://www.flickr.com
Accipitriformes	Accipitridae	Black-shouldered Kite	Elanus axillaris	1	0	0	1	0	0	0	0	0	0	https://www.flickr.com/photos/108755156@N05/50340380797/	https://www.flickr.com
Accipitriformes	Accipitridae	Black-shouldered Kite	Elanus axillaris	1	0	0	0	1	0	0	0	0	0	https://www.alamy.com/black-shouldered-kite-with-mouse-prey-image363688139.html?pv=1&stamp=2&imageid=86DBD6CB-13C9-44C7-8AD1-F7DCC7BF0D41&p=464898&n=86&orientation=0&pn=1&searchtype=0&IsFromSearch=1&srch=foo%3Dbar%26st%3D0%26sortby%3D2%26qt%3DElanus%2520axillaris%26qt_raw%3DElanus%2520axillaris%26qn%3D%26lic%3D3%26edrf%3D0%26mr%3D0%26pr%3D0%26aoa%3D1%26creative%3D%26videos%3D%26nu%3D%26ccc%3D%26b…	www.alamy.com
Accipitriformes	Accipitridae	Black-winged Kite	Elanus caeruleus	1	1	1	0	1	0	0	0	0	0	https://macaulaylibrary.org/asset/201654111#_ga=2.131205960.692783153.1601297684-1686230602.1600435403	macaulaylibrary.org
Accipitriformes	Accipitridae	Black-winged Kite	Elanus caeruleus	1	1	1	0	0	0	0	0	0	0	https://macaulaylibrary.org/asset/204355391#_ga=2.198455016.692783153.1601297684-1686230602.1600435403	macaulaylibrary.org
Accipitriformes	Accipitridae	Black-winged Kite	Elanus caeruleus	1	0	0	1	0	0	0	0	0	0	https://macaulaylibrary.org/asset/205535391#_ga=2.131205960.692783153.1601297684-1686230602.1600435403	macaulaylibrary.org
Accipitriformes	Accipitridae	Black-winged Kite	Elanus caeruleus	1	1	1	0	0	0	0	0	0	0	https://macaulaylibrary.org/asset/214779631#_ga=2.198455016.692783153.1601297684-1686230602.1600435403	macaulaylibrary.org
Accipitriformes	Accipitridae	Black-winged Kite	Elanus caeruleus	1	1	1	0	0	0	0	0	0	0	https://www.alamy.com/black-shouldered-kite-spain-elanus-caeruleus-image228099552.html?pv=1&stamp=2&imageid=D6D8380F-2363-4E63-9075-F6AFA1DCF7D3&p=329549&n=67&orientation=0&pn=1&searchtype=0&IsFromSearch=1&srch=foo%3Dbar%26st%3D0%26sortby%3D2%26qt%3DElanus%2520caeruleus%26qt_raw%3DElanus%2520caeruleus%26qn%3D%26lic%3D3%26edrf%3D0%26mr%3D0%26pr%3D0%26aoa%3D1%26creative%3D%26videos%3D%26nu%3D%26ccc…	www.alamy.com
Accipitriformes	Accipitridae	Black-winged Kite	Elanus caeruleus	1	1	0	0	1	0	0	0	0	1	https://www.flickr.com/photos/a_hrefhttpwwwlesamisdudomainedesoiseauxfrimg_srchttpfarm5staticflickrcom41065174854835_62a1ebbabc_sjpg_width75_height75_altles_amis_du_domaine_des_oiseaux_mazres_-_arige_09__a/44755634350/	www.flickr.com
Accipitriformes	Accipitridae	Black-winged Kite	Elanus caeruleus	1	1	0	0	1	0	0	0	0	1	https://www.flickr.com/photos/liegeoisbernard/49467595962/	www.flickr.com
Accipitriformes	Accipitridae	White-tailed Kite	Elanus leucurus	1	0	0	0	1	0	0	0	0	0	https://macaulaylibrary.org/asset/177585771#_ga=2.198370152.692783153.1601297684-1686230602.1600435403	macaulaylibrary.org
Accipitriformes	Accipitridae	White-tailed Kite	Elanus leucurus	1	0	0	1	0	0	0	0	0	0	https://macaulaylibrary.org/asset/241761111#_ga=2.210881106.692783153.1601297684-1686230602.1600435403	macaulaylibrary.org
Accipitriformes	Accipitridae	White-tailed Kite	Elanus leucurus	1	1	0	0	1	0	0	0	0	1	https://macaulaylibrary.org/asset/244422151#_ga=2.68345942.692783153.1601297684-1686230602.1600435403	macaulaylibrary.org
Accipitriformes	Accipitridae	White-tailed Kite	Elanus leucurus	1	1	0	0	1	0	0	0	0	1	https://macaulaylibrary.org/asset/244627861#_ga=2.68345942.692783153.1601297684-1686230602.1600435403	macaulaylibrary.org
Accipitriformes	Accipitridae	White-tailed Kite	Elanus leucurus	1	1	1	0	1	0	0	0	0	0	https://macaulaylibrary.org/asset/251750091#_ga=2.68345942.692783153.1601297684-1686230602.1600435403	macaulaylibrary.org
Accipitriformes	Accipitridae	White-tailed Kite	Elanus leucurus	1	0	0	0	1	0	0	0	0	0	https://macaulaylibrary.org/asset/256798571#_ga=2.68345942.692783153.1601297684-1686230602.1600435403	macaulaylibrary.org
Accipitriformes	Accipitridae	White-tailed Kite	Elanus leucurus	1	0	0	1	0	0	0	0	0	0	https://www.flickr.com/photos/140594293@N08/30215163050/	https://www.flickr.com
Accipitriformes	Accipitridae	White-tailed Kite	Elanus leucurus	1	0	0	0	1	0	0	0	0	0	https://www.wikiaves.com.br/810698&tm=f&t=s&s=10200&o=mp&o=mp	www.wikiaves.com.br
Accipitriformes	Accipitridae	White-tailed Kite	Elanus leucurus	1	0	0	0	1	0	0	0	0	0	https://www.youtube.com/watch?v=cac18ZZpVQU&ab_channel=NosVamosaViajar	www.youtube.com
Accipitriformes	Accipitridae	Letter-winged Kite	Elanus scriptus	1	0	0	1	0	0	0	0	0	0	https://www.facebook.com/179525498744443/photos/bc.AboDWJDH-VPuIHEI7dW5b4ZEDehIaX7mXCTCdkD4YN-v8jZclrQUoHIozwxp1DKMz3--j2q3jEhCUWzUGeLWjFfvj1kA8ZM1P_wsP_5RpqwK6IUqxrX-SOoo0MvabRGkKTB3hvef0u6jALMRO91KcTGX/1608941645802814/?opaqueCursor=AbomsG3l6mMyojsI0dl9EBYcsAWM5DNC9E9DnBrKGU0fshxmo_SpPmChPr-2A6kLWzXGxUmZ7usSK8ygDfFdxIj6SIcrGJ7AhKq1gLFkjtyQmIcS2wVNbjZICzC5e6xg_ofwbNLWrA6S3qNj73602-fcSSpPcNfMs8pI…	www.facebook.com
Accipitriformes	Accipitridae	Letter-winged Kite	Elanus scriptus	1	1	0	0	1	0	0	0	0	0	https://www.facebook.com/photo?fbid=10217345626823026&set=bc.Abo_to0eTOhzMEtW3hEVRJ3JCeWmIf-Qv3T2W3gMR2bnLBUDRJx9knLrOTlnF12pT06Nzq-O_Ho-vCL3Wra8nQfcboqd5uZE-WM79YRXz48dQw7ToYWuK5Glv_oUUi2K_jPjWuWLJEyKfYhNTLHdTKSx&opaqueCursor=AbrhtNYAjWBXCfioVmERX_SDev4diQZHSZuWK-mmZuF4jbPs36cJTkok4djr1XNwqurfp-DtMRH_uADBOHQzJ0cNpnAx6Yf1VlZ_-vQPP08D2CZ9UWSwFdv4Kl9AwCPNYlG1DaM3XtRFnJrEe_R4n_5xIA3JL9CXzco1ZWHL8Sz6…	www.facebook.com
Accipitriformes	Accipitridae	Letter-winged Kite	Elanus scriptus	1	1	0	0	1	0	0	0	0	1	https://www.flickr.com/photos/tctyin/50518842532/in/photolist-2jYbgQq-pXNskd-qCnTC6-qCe6mq-27hGjZk-qCnTDD-2jkPi9S-8PDc4A-Fd5aJe-rZHgDj-DjmBCX-diXWRG-2kkgCrj-x4tt5K-2jGQaLR-5K291z-9CwX1e-5K6kAJ-2kryFHF-2krCwZt-2krCYgM-2krCYhd-2jfmVcM-2jfmVfn-2jfhHcP-2jfmVeA-BWpWXj-8PA7v8-2i372AD-gkm6M3-gkkRwD-gkkRUc-gkm7Pd-25JWq2W-W6UXp3-C9p9QV-2jZjDby-diXX49-diXYTe-raut5c-BWx4H8-8PA7sa-qT47fu-gkkQVi-gkm6Hf-4fE4CM…	www.flickr.com
Accipitriformes	Accipitridae	Chestnut-shouldered Goshawk	Erythrotriorchis buergersi	0	0	0	0	0	0	0	0	0	0	https://search.macaulaylibrary.org/catalog?taxonCode=chsgos1&mediaType=p&q=Chestnut-shouldered%20Goshawk%20-%20Erythrotriorchis%20buergersi	search.macaulaylibrary.org
Accipitriformes	Accipitridae	Red Goshawk	Erythrotriorchis radiatus	1	0	0	0	1	0	0	0	0	0	https://macaulaylibrary.org/asset/61965851#_ga=2.44519463.245437379.1602032978-1686230602.1600435403	macaulaylibrary.org
Accipitriformes	Accipitridae	Red Goshawk	Erythrotriorchis radiatus	1	1	0	0	1	0	0	0	0	1	https://macaulaylibrary.org/asset/62309971#_ga=2.44519463.245437379.1602032978-1686230602.1600435403	macaulaylibrary.org
Accipitriformes	Accipitridae	Red Goshawk	Erythrotriorchis radiatus	1	0	0	1	0	0	0	0	0	0	https://macaulaylibrary.org/asset/70957121#_ga=2.44519463.245437379.1602032978-1686230602.1600435403	macaulaylibrary.org
Accipitriformes	Accipitridae	Madagascar Serpent-eagle	Eutriorchis astur	0	0	0	0	0	0	0	0	0	0	https://search.macaulaylibrary.org/catalog?taxonCode=maseag1&mediaType=p&q=Madagascar%20Serpent-Eagle%20-%20Eutriorchis%20astur	search.macaulaylibrary.org
Accipitriformes	Accipitridae	Pearl Kite	Gampsonyx swainsonii	1	0	0	1	0	0	0	0	0	0	https://macaulaylibrary.org/asset/117763301#_ga=2.208258005.692783153.1601297684-1686230602.1600435403	macaulaylibrary.org
Accipitriformes	Accipitridae	Pearl Kite	Gampsonyx swainsonii	1	1	0	0	1	0	0	0	0	0	https://macaulaylibrary.org/asset/204211711#_ga=2.208258005.692783153.1601297684-1686230602.1600435403	macaulaylibrary.org
Accipitriformes	Accipitridae	Pearl Kite	Gampsonyx swainsonii	1	0	0	0	1	0	0	0	0	0	https://macaulaylibrary.org/asset/204340761#_ga=2.208258005.692783153.1601297684-1686230602.1600435403	macaulaylibrary.org
Accipitriformes	Accipitridae	Pearl Kite	Gampsonyx swainsonii	1	0	0	0	1	0	0	0	0	0	https://macaulaylibrary.org/asset/29568481#_ga=2.208258005.692783153.1601297684-1686230602.1600435403	macaulaylibrary.org
Accipitriformes	Accipitridae	Pearl Kite	Gampsonyx swainsonii	1	0	0	1	0	0	0	0	0	0	https://macaulaylibrary.org/asset/43112701#_ga=2.169480166.692783153.1601297684-1686230602.1600435403	macaulaylibrary.org
Accipitriformes	Accipitridae	Pearl Kite	Gampsonyx swainsonii	1	1	0	0	1	0	0	0	0	0	https://macaulaylibrary.org/asset/48779341#_ga=2.110807746.692783153.1601297684-1686230602.1600435403	macaulaylibrary.org
Accipitriformes	Accipitridae	Pearl Kite	Gampsonyx swainsonii	1	1	1	0	1	0	0	0	0	0	https://bellasavesdeelsalvador.blogspot.com/2017/09/gampsonyx-swainsoni-gavilan-perla.html
Accipitriformes	Accipitridae	Pearl Kite	Gampsonyx swainsonii	1	1	1	0	1	0	0	0	0	0	https://macaulaylibrary.org/asset/78405651#_ga=2.169480166.692783153.1601297684-1686230602.1600435403	macaulaylibrary.org
Accipitriformes	Accipitridae	Black-chested Buzzard-eagle	Geranoaetus melanoleucus	1	0	0	0	1	0	0	0	0	0	https://macaulaylibrary.org/asset/259281211#_ga=2.210622614.245437379.1602032978-1686230602.1600435403	macaulaylibrary.org
Accipitriformes	Accipitridae	Black-chested Buzzard-eagle	Geranoaetus melanoleucus	1	0	0	1	0	0	0	0	0	0	https://www.alamy.com/black-chested-buzzard-eagle-geranoaetus-melanoleucus-feeding-on-a-fence-post-la-pampa-argentina-image263075057.html?pv=1&stamp=2&imageid=B331B90C-9C2D-4474-81A4-EF6D74F2D879&p=269381&n=134&orientation=0&pn=1&searchtype=0&IsFromSearch=1&srch=foo%3Dbar%26st%3D0%26sortby%3D2%26qt%3DGeranoaetus%2520melanoleucus%26qt_raw%3DGeranoaetus%2520melanoleucus%26qn%3D%26lic%3D3%26edrf%3D0…	www.alamy.com
Accipitriformes	Accipitridae	Black-chested Buzzard-eagle	Geranoaetus melanoleucus	1	1	0	0	0	0	0	0	0	1	https://www.wikiaves.com.br/1143141&tm=f&t=s&s=10231&o=mp&o=mp	www.wikiaves.com.br
Accipitriformes	Accipitridae	Black-chested Buzzard-eagle	Geranoaetus melanoleucus	1	1	0	0	1	0	0	0	0	1	https://www.wikiaves.com.br/1275443&tm=f&t=s&s=10231&o=mp&o=mp	www.wikiaves.com.br
Accipitriformes	Accipitridae	Black-chested Buzzard-eagle	Geranoaetus melanoleucus	1	1	0	0	1	0	0	0	0	1	https://www.wikiaves.com.br/1719958&tm=f&t=s&s=10231&o=mp&o=mp	www.wikiaves.com.br
Accipitriformes	Accipitridae	Black-chested Buzzard-eagle	Geranoaetus melanoleucus	1	1	0	0	1	0	0	0	0	1	https://www.wikiaves.com.br/583403&tm=f&t=s&s=10231&o=mp&o=mp	www.wikiaves.com.br
Accipitriformes	Accipitridae	Black-chested Buzzard-eagle	Geranoaetus melanoleucus	1	0	0	1	0	0	0	0	0	0	https://www.wikiaves.com.br/919338&tm=f&t=s&s=10231&o=mp&o=mp	www.wikiaves.com.br
Accipitriformes	Accipitridae	Crane Hawk	Geranospiza caerulescens	1	1	1	0	1	0	0	0	0	0	https://macaulaylibrary.org/asset/111355721#_ga=2.255825291.245437379.1602032978-1686230602.1600435403	macaulaylibrary.org
Accipitriformes	Accipitridae	Crane Hawk	Geranospiza caerulescens	1	0	0	0	1	0	0	0	0	0	https://macaulaylibrary.org/asset/193773761#_ga=2.52736939.245437379.1602032978-1686230602.1600435403	macaulaylibrary.org
Accipitriformes	Accipitridae	Crane Hawk	Geranospiza caerulescens	1	0	0	1	0	0	0	0	0	0	https://macaulaylibrary.org/asset/195181991#_ga=2.52736939.245437379.1602032978-1686230602.1600435403	macaulaylibrary.org
Accipitriformes	Accipitridae	Crane Hawk	Geranospiza caerulescens	1	0	0	0	1	0	0	0	0	0	https://macaulaylibrary.org/asset/195798381#_ga=2.52736939.245437379.1602032978-1686230602.1600435403	macaulaylibrary.org
Accipitriformes	Accipitridae	Crane Hawk	Geranospiza caerulescens	1	1	1	0	1	0	0	0	0	0	https://macaulaylibrary.org/asset/204996551#_ga=2.48583589.245437379.1602032978-1686230602.1600435403	macaulaylibrary.org
Accipitriformes	Accipitridae	Crane Hawk	Geranospiza caerulescens	1	1	1	0	1	0	0	0	0	0	https://macaulaylibrary.org/asset/37834201#_ga=2.20815035.245437379.1602032978-1686230602.1600435403	macaulaylibrary.org
Accipitriformes	Accipitridae	Crane Hawk	Geranospiza caerulescens	1	1	1	0	1	0	0	0	0	0	https://macaulaylibrary.org/asset/47269941#_ga=2.248952836.245437379.1602032978-1686230602.1600435403	macaulaylibrary.org
Accipitriformes	Accipitridae	Crane Hawk	Geranospiza caerulescens	1	1	0	0	0	0	0	0	0	1	https://macaulaylibrary.org/asset/70426291#_ga=2.248952836.245437379.1602032978-1686230602.1600435403	macaulaylibrary.org
Accipitriformes	Accipitridae	Crane Hawk	Geranospiza caerulescens	1	0	0	0	1	0	0	0	0	0	https://macaulaylibrary.org/asset/79552601#_ga=2.210722198.245437379.1602032978-1686230602.1600435403	macaulaylibrary.org
Accipitriformes	Accipitridae	Lammergeier	Gypaetus barbatus	1	1	0	0	0	0	0	0	0	1	https://macaulaylibrary.org/asset/205837451#_ga=2.44928224.576835637.1601402628-1686230602.1600435403	macaulaylibrary.org
Accipitriformes	Accipitridae	Lammergeier	Gypaetus barbatus	1	0	0	0	1	0	0	0	0	0	https://www.flickr.com/photos/10770266@N04/2538256216/	https://www.flickr.com
Accipitriformes	Accipitridae	Lammergeier	Gypaetus barbatus	1	0	0	0	0	0	0	0	0	0	https://www.alamy.com/palm-nut-vulture-gypohierax-angolensis-adults-with-a-leg-of-a-dead-reticulated-giraffe-samburu-park-in-kenya-image344167139.html?pv=1&stamp=2&imageid=D3AD182A-FF9D-43C4-B58D-5F5EF1D905EA&p=53964&n=152&orientation=0&pn=1&searchtype=0&IsFromSearch=1&srch=foo%3Dbar%26st%3D0%26sortby%3D2%26qt%3DGypohierax%2520angolensis%26qt_raw%3DGypohierax%2520angolensis%26qn%3D%26lic%3D3%26ed…	www.alamy.com
Accipitriformes	Accipitridae	Lammergeier	Gypaetus barbatus	1	1	1	0	0	1	0	0	0	1	https://i.redd.it/dtcgnw77vfs31.jpg
Accipitriformes	Accipitridae	Lammergeier	Gypaetus barbatus	1	1	0	0	0	0	0	0	0	1	https://www.flickr.com/photos/apalisessai/49184128261/	www.flickr.com
Accipitriformes	Accipitridae	Palm-nut Vulture	Gypohierax angolensis	1	1	1	0	1	1	0	0	0	1	https://macaulaylibrary.org/asset/497799311	macaulaylibrary.org
Accipitriformes	Accipitridae	Palm-nut Vulture	Gypohierax angolensis	1	1	0	0	1	0	0	0	0	1	https://macaulaylibrary.org/asset/106888081#_ga=2.82815954.576835637.1601402628-1686230602.1600435403	macaulaylibrary.org
Accipitriformes	Accipitridae	Palm-nut Vulture	Gypohierax angolensis	1	1	0	0	1	0	0	0	0	0	https://macaulaylibrary.org/asset/106888161#_ga=2.81651539.576835637.1601402628-1686230602.1600435403	macaulaylibrary.org
Accipitriformes	Accipitridae	Palm-nut Vulture	Gypohierax angolensis	1	1	1	0	1	0	0	1	0	0	https://macaulaylibrary.org/asset/109233471#_ga=2.81651539.576835637.1601402628-1686230602.1600435403	macaulaylibrary.org
Accipitriformes	Accipitridae	Palm-nut Vulture	Gypohierax angolensis	1	1	0	0	1	0	0	0	0	0	https://macaulaylibrary.org/asset/167938501#_ga=2.81651539.576835637.1601402628-1686230602.1600435403	macaulaylibrary.org
Accipitriformes	Accipitridae	Palm-nut Vulture	Gypohierax angolensis	1	1	0	0	1	0	0	0	0	1	https://macaulaylibrary.org/asset/217142141#_ga=2.53315436.576835637.1601402628-1686230602.1600435403	macaulaylibrary.org
Accipitriformes	Accipitridae	White-backed Vulture	Gyps africanus	1	0	0	0	0	0	0	0	0	0	https://www.alamy.com/stock-photo-white-backed-vultures-gyps-africanus-mara-river-masai-mara-kenya-15372674.html?pv=1&stamp=2&imageid=52B3FA2F-09E9-44DD-B832-C6BB16B035A9&p=11881&n=45&orientation=0&pn=1&searchtype=0&IsFromSearch=1&srch=foo%3Dbar%26st%3D0%26sortby%3D2%26qt%3DGyps%2520africanus%26qt_raw%3DGyps%2520africanus%26qn%3D%26lic%3D3%26edrf%3D0%26mr%3D0%26pr%3D0%26aoa%3D1%26creative%3D%26vi…	www.alamy.com
Accipitriformes	Accipitridae	White-backed Vulture	Gyps africanus	1	0	0	0	1	0	0	0	0	0	https://www.flickr.com/photos/mzahra1/36810580091/	www.flickr.com
Accipitriformes	Accipitridae	White-backed Vulture	Gyps africanus	1	0	0	0	1	0	0	0	0	0	https://www.instagram.com/p/B14QxObibQf/	www.instagram.com
Accipitriformes	Accipitridae	White-backed Vulture	Gyps africanus	1	0	0	1	0	0	0	0	0	0	https://www.instagram.com/p/B9yXc4KHHa3/	www.instagram.com
Accipitriformes	Accipitridae	White-rumped Vulture	Gyps bengalensis	1	0	0	0	0	0	0	0	0	0	https://macaulaylibrary.org/asset/40852001#_ga=2.53846252.576835637.1601402628-1686230602.1600435403	macaulaylibrary.org
Accipitriformes	Accipitridae	Cape Vulture	Gyps coprotheres	1	1	0	0	1	0	0	0	0	0	https://www.alamy.com/cape-vultures-competing-for-food-during-feeding-time-at-the-african-raptor-centre-natal-midlands-south-africa-image237494942.html?pv=1&stamp=2&imageid=6F61FBD6-756B-4CBB-9867-617EC1499409&p=799961&n=114&orientation=0&pn=1&searchtype=0&IsFromSearch=1&srch=foo%3Dbar%26st%3D0%26sortby%3D2%26qt%3DGyps%2520coprotheres%26qt_raw%3DGyps%2520coprotheres%26qn%3D%26lic%3D3%26edrf%3D0%2…	www.alamy.com
Accipitriformes	Accipitridae	Cape Vulture	Gyps coprotheres	1	0	0	0	0	0	0	0	0	0	https://www.alamy.com/stock-photo-a-cape-griffon-gyps-coprotheres-tearing-off-pieces-of-flesh-from-a-72701811.html?pv=1&stamp=2&imageid=D24B339E-A963-46E5-A6E8-1F5019DFB67F&p=152806&n=184&orientation=0&pn=1&searchtype=0&IsFromSearch=1&srch=foo%3Dbar%26st%3D0%26sortby%3D2%26qt%3DGyps%2520coprotheres%26qt_raw%3DGyps%2520coprotheres%26qn%3D%26lic%3D3%26edrf%3D0%26mr%3D0%26pr%3D0%26aoa%3D1%26creative…	www.alamy.com
Accipitriformes	Accipitridae	Cape Vulture	Gyps coprotheres	1	1	0	0	0	0	0	0	0	0	https://www.instagram.com/p/B-h4h2vIQei/	www.instagram.com
Accipitriformes	Accipitridae	Griffon Vulture	Gyps fulvus	1	0	0	0	1	0	0	0	0	0	https://macaulaylibrary.org/asset/205029351#_ga=2.224954334.576835637.1601402628-1686230602.1600435403	macaulaylibrary.org
Accipitriformes	Accipitridae	Griffon Vulture	Gyps fulvus	1	0	0	1	1	0	0	0	0	0	https://macaulaylibrary.org/asset/224349321#_ga=2.224954334.576835637.1601402628-1686230602.1600435403	macaulaylibrary.org
Accipitriformes	Accipitridae	Himalayan Vulture	Gyps himalayensis	1	0	0	0	1	0	0	0	0	0	https://www.alamy.com/stock-image-himalayan-griffon-vulture-gyps-himalayensis-panna-tiger-reserve-rajasthan-165440210.html?pv=1&stamp=2&imageid=942A1840-2083-4F75-B61D-B7E846AB7C8E&p=312364&n=25&orientation=0&pn=1&searchtype=0&IsFromSearch=1&srch=foo%3Dbar%26st%3D0%26sortby%3D2%26qt%3DGyps%2520himalayensis%26qt_raw%3DGyps%2520himalayensis%26qn%3D%26lic%3D3%26edrf%3D0%26mr%3D0%26pr%3D0%26aoa%3D1%2…	www.alamy.com
Accipitriformes	Accipitridae	Indian Vulture	Gyps indicus	1	1	0	0	1	0	0	0	0	0	https://www.alamy.com/long-billed-vultures-gyps-indicus-and-oriental-white-backed-vultures-gyps-bengalensis-feeding-on-clean-goat-meat-captive-vulture-conservation-breeding-centre-near-pinjore-in-haryana-india-march-2005-image263194032.html?pv=1&stamp=2&imageid=B9872D8C-3917-45F8-8B09-B352F1930A1C&p=216430&n=100&orientation=0&pn=1&searchtype=0&IsFromSearch=1&srch=foo%3Dbar%26st%3D0%26sortby%3D2%2…	www.alamy.com
Accipitriformes	Accipitridae	R�ppell's Griffon	Gyps rueppellii	1	0	0	0	0	0	0	0	0	0	https://macaulaylibrary.org/asset/138694851#_ga=2.11585776.576835637.1601402628-1686230602.1600435403	macaulaylibrary.org
Accipitriformes	Accipitridae	R�ppell's Griffon	Gyps rueppellii	1	0	0	0	0	0	0	0	0	0	https://macaulaylibrary.org/asset/205479141#_ga=2.225306718.576835637.1601402628-1686230602.1600435403	macaulaylibrary.org
Accipitriformes	Accipitridae	R�ppell's Griffon	Gyps rueppellii	1	0	0	0	1	0	0	0	0	0	https://www.alamy.com/rueppells-griffon-gyps-rueppellii-masai-mara-africa-image244742803.html?pv=1&stamp=2&imageid=412D9768-E33D-43C3-94BB-27B8AFC33D34&p=311556&n=91&orientation=0&pn=1&searchtype=0&IsFromSearch=1&srch=foo%3Dbar%26st%3D0%26sortby%3D2%26qt%3DGyps%2520rueppelli%26qt_raw%3DGyps%2520rueppelli%26qn%3D%26lic%3D3%26edrf%3D0%26mr%3D0%26pr%3D0%26aoa%3D1%26creative%3D%26videos%3D%26nu%3D%26…	www.alamy.com
Accipitriformes	Accipitridae	Slender-billed Vulture	Gyps tenuirostris	1	0	0	0	1	0	0	0	0	0	https://www.dailymotion.com/video/x3f6k3n	www.dailymotion.com
Accipitriformes	Accipitridae	White-tailed Eagle	Haliaeetus albicilla	1	1	1	0	1	1	0	0	0	1
Accipitriformes	Accipitridae	White-tailed Eagle	Haliaeetus albicilla	1	0	0	1	0	0	0	0	0	0	https://dissolve.com/stock-photo/White-tailed-eagle-Haliaeetus-albicilla-juvenile-feeding-fish-rights-managed-image/102-D1267-15-171	dissolve.com
Accipitriformes	Accipitridae	White-tailed Eagle	Haliaeetus albicilla	1	1	0	0	1	0	0	0	0	1	https://macaulaylibrary.org/asset/254049281#_ga=2.48680930.576835637.1601402628-1686230602.1600435403	macaulaylibrary.org
Accipitriformes	Accipitridae	White-tailed Eagle	Haliaeetus albicilla	1	0	0	0	1	0	0	0	0	0	https://www.alamy.com/stock-photo-juvenile-white-tailed-eagle-sea-eagle-erne-haliaeetus-albicilla-eating-37919670.html?pv=1&stamp=2&imageid=C2736F2D-4F77-40CA-A503-EA14DC1FAB2E&p=80862&n=156&orientation=0&pn=1&searchtype=0&IsFromSearch=1&srch=foo%3Dbar%26st%3D0%26sortby%3D2%26qt%3DHaliaeetus%2520albicilla%2520eating%26qt_raw%3DHaliaeetus%2520albicilla%2520eating%26qn%3D%26lic%3D3%26edrf%3D0%26mr%…	www.alamy.com
Accipitriformes	Accipitridae	White-tailed Eagle	Haliaeetus albicilla	1	0	0	0	1	0	0	0	0	0	https://www.alamy.com/stock-photo-white-tailed-eagle-haliaeetus-albicilla-juvenile-standing-on-ice-with-37947742.html?pv=1&stamp=2&imageid=34F49A1D-D510-4896-9245-B6808AB2DD3A&p=31467&n=96&orientation=0&pn=1&searchtype=0&IsFromSearch=1&srch=foo%3Dbar%26st%3D0%26sortby%3D2%26qt%3DHaliaeetus%2520albicilla%2520feeding%26qt_raw%3DHaliaeetus%2520albicilla%2520feeding%26qn%3D%26lic%3D3%26edrf%3D0%26mr%…	www.alamy.com
Accipitriformes	Accipitridae	White-tailed Eagle	Haliaeetus albicilla	1	1	0	0	0	0	0	0	0	1	https://www.alamy.com/white-tailed-sea-eagle-haliaeetus-albicilla-isle-of-mull-image264015710.html?pv=1&stamp=2&imageid=F59E09C3-248D-43B5-8625-EC2FA7779490&p=433848&n=18&orientation=0&pn=1&searchtype=0&IsFromSearch=1&srch=foo%3Dbar%26st%3D0%26sortby%3D2%26qt%3DHaliaeetus%2520albicilla%2520feeding%26qt_raw%3DHaliaeetus%2520albicilla%2520feeding%26qn%3D%26lic%3D3%26edrf%3D0%26mr%3D0%26pr%3D0%26aoa…	www.alamy.com
Accipitriformes	Accipitridae	White-tailed Eagle	Haliaeetus albicilla	1	0	0	0	1	0	0	0	0	0	https://www.flickr.com/photos/stellaceagle/3176294109/	www.flickr.com
Accipitriformes	Accipitridae	White-tailed Eagle	Haliaeetus albicilla	1	0	0	0	1	0	0	0	0	0	https://www.flickr.com/photos/stellaceagle/3177129820/	www.flickr.com
Accipitriformes	Accipitridae	White-tailed Eagle	Haliaeetus albicilla	1	1	0	0	1	0	0	0	0	1	https://www.instagram.com/p/CFupCWrhlwJ/	www.instagram.com
Accipitriformes	Accipitridae	White-tailed Eagle	Haliaeetus albicilla	1	0	0	0	1	0	0	0	0	0	https://www.youtube.com/watch?v=FLPOGk9SwHw&ab_channel=AROSFILM	www.youtube.com
Accipitriformes	Accipitridae	Bald Eagle	Haliaeetus leucocephalus	1	1	0	0	0	0	0	0	0	1	https://macaulaylibrary.org/asset/188239031#_ga=2.16101362.576835637.1601402628-1686230602.1600435403	macaulaylibrary.org
Accipitriformes	Accipitridae	Bald Eagle	Haliaeetus leucocephalus	1	0	0	1	0	0	0	0	0	0	https://macaulaylibrary.org/asset/202303281#_ga=2.53390316.576835637.1601402628-1686230602.1600435403	macaulaylibrary.org
Accipitriformes	Accipitridae	Bald Eagle	Haliaeetus leucocephalus	1	1	0	0	1	0	0	0	0	1	https://macaulaylibrary.org/asset/213357101#_ga=2.12642419.576835637.1601402628-1686230602.1600435403	macaulaylibrary.org
Accipitriformes	Accipitridae	Bald Eagle	Haliaeetus leucocephalus	1	1	0	0	1	0	0	0	0	1	https://macaulaylibrary.org/asset/228497301#_ga=2.12642419.576835637.1601402628-1686230602.1600435403	macaulaylibrary.org
Accipitriformes	Accipitridae	Bald Eagle	Haliaeetus leucocephalus	1	1	0	0	1	0	0	0	0	0	https://macaulaylibrary.org/asset/231006231#_ga=2.221759452.576835637.1601402628-1686230602.1600435403	macaulaylibrary.org
Accipitriformes	Accipitridae	Bald Eagle	Haliaeetus leucocephalus	1	0	0	0	1	0	0	0	0	0	https://macaulaylibrary.org/asset/231006391#_ga=2.221759452.576835637.1601402628-1686230602.1600435403	macaulaylibrary.org
Accipitriformes	Accipitridae	Bald Eagle	Haliaeetus leucocephalus	1	0	0	0	1	0	0	0	0	0	https://macaulaylibrary.org/asset/233746751#_ga=2.221759452.576835637.1601402628-1686230602.1600435403	macaulaylibrary.org
Accipitriformes	Accipitridae	Bald Eagle	Haliaeetus leucocephalus	1	0	0	0	1	0	0	0	0	0	https://macaulaylibrary.org/asset/233746771#_ga=2.221759452.576835637.1601402628-1686230602.1600435403	macaulaylibrary.org
Accipitriformes	Accipitridae	Bald Eagle	Haliaeetus leucocephalus	1	0	0	0	0	0	0	0	0	0	https://macaulaylibrary.org/asset/255327801#_ga=2.221759452.576835637.1601402628-1686230602.1600435403	macaulaylibrary.org
Accipitriformes	Accipitridae	White-bellied Sea-eagle	Haliaeetus leucogaster	1	1	0	0	0	0	0	0	0	1	https://macaulaylibrary.org/asset/199818161#_ga=2.78694352.576835637.1601402628-1686230602.1600435403	macaulaylibrary.org
Accipitriformes	Accipitridae	White-bellied Sea-eagle	Haliaeetus leucogaster	1	0	0	1	0	0	0	0	0	0	https://macaulaylibrary.org/asset/205582101#_ga=2.78694352.576835637.1601402628-1686230602.1600435403	macaulaylibrary.org
Accipitriformes	Accipitridae	White-bellied Sea-eagle	Haliaeetus leucogaster	1	1	0	0	1	0	0	0	0	1	https://macaulaylibrary.org/asset/250624741#_ga=2.78694352.576835637.1601402628-1686230602.1600435403	macaulaylibrary.org
Accipitriformes	Accipitridae	Pallas's Fish-eagle	Haliaeetus leucoryphus	1	1	1	0	1	0	0	0	0	1	https://macaulaylibrary.org/asset/201507901#_ga=2.24168318.576835637.1601402628-1686230602.1600435403	macaulaylibrary.org
Accipitriformes	Accipitridae	Pallas's Fish-eagle	Haliaeetus leucoryphus	1	1	1	1	1	0	0	0	0	0	https://macaulaylibrary.org/asset/201507911#_ga=2.24168318.576835637.1601402628-1686230602.1600435403	macaulaylibrary.org
Accipitriformes	Accipitridae	Pallas's Fish-eagle	Haliaeetus leucoryphus	1	1	0	0	0	0	0	0	0	1	https://macaulaylibrary.org/asset/234168481#_ga=2.124249934.576835637.1601402628-1686230602.1600435403	macaulaylibrary.org
Accipitriformes	Accipitridae	Steller's Sea-eagle	Haliaeetus pelagicus	1	1	0	0	1	0	0	0	0	1	https://macaulaylibrary.org/asset/202186001#_ga=2.79211472.576835637.1601402628-1686230602.1600435403	macaulaylibrary.org
Accipitriformes	Accipitridae	Steller's Sea-eagle	Haliaeetus pelagicus	1	0	0	0	1	0	0	0	0	0	https://macaulaylibrary.org/asset/245803211#_ga=2.225306846.576835637.1601402628-1686230602.1600435403	macaulaylibrary.org
Accipitriformes	Accipitridae	Steller's Sea-eagle	Haliaeetus pelagicus	1	1	0	0	1	0	0	0	0	1	https://www.alamy.com/a-stellers-sea-eagle-haliaeetus-pelagicus-is-catching-a-fish-from-the-sea-offshore-the-small-town-of-rausu-which-is-located-on-the-east-end-of-the-image344116382.html?pv=1&stamp=2&imageid=6CB3F8FE-15B4-4BFB-8B94-68A50BE21563&p=1249180&n=58&orientation=0&pn=1&searchtype=0&IsFromSearch=1&srch=foo%3Dbar%26st%3D0%26sortby%3D2%26qt%3DHaliaeetus%2520pelagicus%2520feeding%26qt_raw%…	www.alamy.com
Accipitriformes	Accipitridae	Steller's Sea-eagle	Haliaeetus pelagicus	1	0	0	0	1	0	0	0	0	0	https://www.alamy.com/stellers-sea-eagel-haliaeetus-pelagicus-feeding-on-fish-watched-by-a-large-billed-crow-corvus-macrorhynchos-image245846412.html?pv=1&stamp=2&imageid=D1D53CD1-69A3-489C-9C97-9F115FE0E841&p=56628&n=8&orientation=0&pn=1&searchtype=0&IsFromSearch=1&srch=foo%3Dbar%26st%3D0%26sortby%3D2%26qt%3DHaliaeetus%2520pelagicus%2520eating%26qt_raw%3DHaliaeetus%2520pelagicus%2520eating%26qn%…	www.alamy.com
Accipitriformes	Accipitridae	Steller's Sea-eagle	Haliaeetus pelagicus	1	0	0	0	1	0	0	0	0	0	https://www.alamy.com/stellers-sea-eagle-haliaeetus-pelagicus-bird-of-prey-eats-prey-meat-eating-fish-the-best-of-photo-image368344603.html?pv=1&stamp=2&imageid=78CEC994-BBE5-410A-A416-FD6B45417CD0&p=1222008&n=394&orientation=0&pn=1&searchtype=0&IsFromSearch=1&srch=foo%3Dbar%26st%3D0%26sortby%3D2%26qt%3DHaliaeetus%2520pelagicus%26qt_raw%3DHaliaeetus%2520pelagicus%26qn%3D%26lic%3D3%26edrf%3D0%26mr…	www.alamy.com
Accipitriformes	Accipitridae	Steller's Sea-eagle	Haliaeetus pelagicus	1	0	0	0	0	0	0	0	0	0	https://www.alamy.com/stellers-sea-eagle-haliaeetus-pelagicus-feeds-on-a-fish-japan-hokkaido-image344849581.html?pv=1&stamp=2&imageid=C7559C1B-7F1A-40B4-A058-BE9389790A0D&p=855720&n=16&orientation=0&pn=1&searchtype=0&IsFromSearch=1&srch=foo%3Dbar%26st%3D0%26sortby%3D2%26qt%3DHaliaeetus%2520pelagicus%2520eating%26qt_raw%3DHaliaeetus%2520pelagicus%2520eating%26qn%3D%26lic%3D3%26edrf%3D0%26mr%3D0%26…	www.alamy.com
Accipitriformes	Accipitridae	Steller's Sea-eagle	Haliaeetus pelagicus	1	0	0	0	1	0	0	0	0	0	https://www.alamy.com/stellers-sea-eagle-image68586339.html?pv=1&stamp=2&imageid=803E4F9A-DAA0-4F5E-AB76-109F9559D917&p=250088&n=27&orientation=0&pn=1&searchtype=0&IsFromSearch=1&srch=foo%3Dbar%26st%3D0%26sortby%3D2%26qt%3DHaliaeetus%2520pelagicus%2520eating%26qt_raw%3DHaliaeetus%2520pelagicus%2520eating%26qn%3D%26lic%3D3%26edrf%3D0%26mr%3D0%26pr%3D0%26aoa%3D1%26creative%3D%26videos%3D%26nu%3D%26…	www.alamy.com
Accipitriformes	Accipitridae	Steller's Sea-eagle	Haliaeetus pelagicus	1	0	0	1	0	0	0	0	0	0	https://www.flickr.com/photos/korkeasaarizoo/6048873058/	www.flickr.com
Accipitriformes	Accipitridae	Sanford's Sea-eagle	Haliaeetus sanfordi	0	0	0	0	0	0	0	0	0	0	https://search.macaulaylibrary.org/catalog?taxonCode=solsee1&mediaType=p&q=Sanford%27s%20Sea-Eagle%20-%20Haliaeetus%20sanfordi	search.macaulaylibrary.org
Accipitriformes	Accipitridae	African Fish-eagle	Haliaeetus vocifer	1	0	0	1	0	0	0	0	0	0	https://cdn.download.ams.birds.cornell.edu/api/v1/asset/706481#_ga=2.79662032.576835637.1601402628-1686230602.1600435403	cdn.download.ams.birds.cornell.edu
Accipitriformes	Accipitridae	African Fish-eagle	Haliaeetus vocifer	1	0	0	0	1	0	0	0	0	0	https://macaulaylibrary.org/asset/200997541#_ga=2.78498640.576835637.1601402628-1686230602.1600435403	macaulaylibrary.org
Accipitriformes	Accipitridae	African Fish-eagle	Haliaeetus vocifer	1	0	0	0	1	0	0	0	0	0	https://macaulaylibrary.org/asset/201029111#_ga=2.78498640.576835637.1601402628-1686230602.1600435403	macaulaylibrary.org
Accipitriformes	Accipitridae	African Fish-eagle	Haliaeetus vocifer	1	1	0	0	0	0	0	0	0	1	https://macaulaylibrary.org/asset/205680731#_ga=2.79662032.576835637.1601402628-1686230602.1600435403	macaulaylibrary.org
Accipitriformes	Accipitridae	African Fish-eagle	Haliaeetus vocifer	1	0	0	0	1	0	0	0	0	0	https://macaulaylibrary.org/asset/246779251#_ga=2.20881532.576835637.1601402628-1686230602.1600435403	macaulaylibrary.org
Accipitriformes	Accipitridae	African Fish-eagle	Haliaeetus vocifer	1	0	0	0	1	0	0	0	0	0	https://macaulaylibrary.org/asset/257164041#_ga=2.20881532.576835637.1601402628-1686230602.1600435403	macaulaylibrary.org
Accipitriformes	Accipitridae	African Fish-eagle	Haliaeetus vocifer	1	0	0	1	0	0	0	0	0	0	https://www.alamy.com/stock-image-the-african-fish-eagle-haliaeetus-vocifer-or-distinguish-it-from-the-167520753.html?pv=1&stamp=2&imageid=4897BEAF-C519-40BF-9677-3179D689E103&p=91811&n=7&orientation=0&pn=1&searchtype=0&IsFromSearch=1&srch=foo%3Dbar%26st%3D0%26sortby%3D2%26qt%3DHaliaeetus%2520vocifer%2520eating%26qt_raw%3DHaliaeetus%2520vocifer%2520eating%26qn%3D%26lic%3D3%26edrf%3D0%26mr%3D0%26p…	www.alamy.com
Accipitriformes	Accipitridae	African Fish-eagle	Haliaeetus vocifer	1	1	0	0	1	0	0	0	0	1	https://www.alamy.com/stock-photo-african-fish-eagle-haliaeetus-vocifer-fishing-chobe-national-park-79371766.html?pv=1&stamp=2&imageid=8022171D-EA6C-4717-AC99-2CEB46338EFB&p=94543&n=96&orientation=0&pn=1&searchtype=0&IsFromSearch=1&srch=foo%3Dbar%26st%3D0%26sortby%3D2%26qt%3DHaliaeetus%2520vocifer%26qt_raw%3DHaliaeetus%2520vocifer%26qn%3D%26lic%3D3%26edrf%3D0%26mr%3D0%26pr%3D0%26aoa%3D1%26creativ…	www.alamy.com
Accipitriformes	Accipitridae	African Fish-eagle	Haliaeetus vocifer	1	1	1	0	1	0	0	0	0	0	https://www.instagram.com/p/B9O0Q9tlniS/	www.instagram.com
Accipitriformes	Accipitridae	Madagascar Fish-eagle	Haliaeetus vociferoides	1	1	1	0	1	0	0	0	0	0	https://macaulaylibrary.org/asset/115023831#_ga=2.8431857.576835637.1601402628-1686230602.1600435403	macaulaylibrary.org
Accipitriformes	Accipitridae	Madagascar Fish-eagle	Haliaeetus vociferoides	1	0	0	1	0	0	0	0	0	0	https://macaulaylibrary.org/asset/204695891#_ga=2.8431857.576835637.1601402628-1686230602.1600435403	macaulaylibrary.org
Accipitriformes	Accipitridae	Brahminy Kite	Haliastur indus	1	1	0	0	0	0	0	0	0	1	https://macaulaylibrary.org/asset/191012411#_ga=2.221683932.576835637.1601402628-1686230602.1600435403	macaulaylibrary.org
Accipitriformes	Accipitridae	Brahminy Kite	Haliastur indus	1	0	0	0	1	0	0	0	0	0	https://macaulaylibrary.org/asset/209104471#_ga=2.221683932.576835637.1601402628-1686230602.1600435403	macaulaylibrary.org
Accipitriformes	Accipitridae	Brahminy Kite	Haliastur indus	1	0	0	1	0	0	0	0	0	0	https://macaulaylibrary.org/asset/265310141#_ga=2.53923052.576835637.1601402628-1686230602.1600435403	macaulaylibrary.org
Accipitriformes	Accipitridae	Brahminy Kite	Haliastur indus	1	1	0	0	1	0	0	0	0	1	https://www.alamy.com/stock-photo-brahminy-kite-haliastur-indus-bundala-national-park-sri-lanka-15702379.html?pv=1&stamp=2&imageid=7D057F26-480C-47ED-8D1B-4B3FD8257349&p=135160&n=519&orientation=0&pn=1&searchtype=0&IsFromSearch=1&srch=foo%3Dbar%26st%3D0%26sortby%3D2%26qt%3DHaliastur%2520indus%26qt_raw%3DHaliastur%2520indus%26qn%3D%26lic%3D3%26edrf%3D0%26mr%3D0%26pr%3D0%26aoa%3D1%26creative%3D%26v…	www.alamy.com
Accipitriformes	Accipitridae	Brahminy Kite	Haliastur indus	1	0	0	1	0	0	0	0	0	0	https://www.alamy.com/stock-photo-brahminy-kitehaliastur-indus-kerala-india-49857990.html?pv=1&stamp=2&imageid=EB3906AB-0289-4A14-A64C-66B201935B4F&p=140855&n=120&orientation=0&pn=1&searchtype=0&IsFromSearch=1&srch=foo%3Dbar%26st%3D0%26sortby%3D2%26qt%3DHaliastur%2520indus%26qt_raw%3DHaliastur%2520indus%26qn%3D%26lic%3D3%26edrf%3D0%26mr%3D0%26pr%3D0%26aoa%3D1%26creative%3D%26videos%3D%26nu%3D%26c…	www.alamy.com
Accipitriformes	Accipitridae	Brahminy Kite	Haliastur indus	1	1	0	0	0	0	0	0	0	1	https://www.alamy.com/stock-photo-brahminy-kite-in-flight-with-fish-haliastur-indus-gold-coast-queensland-130856489.html?pv=1&stamp=2&imageid=493F3A4F-2C43-4BC3-94DC-44A5F277309B&p=18640&n=489&orientation=0&pn=1&searchtype=0&IsFromSearch=1&srch=foo%3Dbar%26st%3D0%26sortby%3D2%26qt%3DHaliastur%2520indus%26qt_raw%3DHaliastur%2520indus%26qn%3D%26lic%3D3%26edrf%3D0%26mr%3D0%26pr%3D0%26aoa%3D1%26creat…	www.alamy.com
Accipitriformes	Accipitridae	Brahminy Kite	Haliastur indus	1	1	0	0	0	1	0	0	0	1	https://www.flickr.com/photos/avianphotos/8481904423/	www.flickr.com
Accipitriformes	Accipitridae	Brahminy Kite	Haliastur indus	1	1	1	0	1	0	0	0	0	0	https://www.instagram.com/p/B_hc06XgnPK/	www.instagram.com
Accipitriformes	Accipitridae	Whistling Kite	Haliastur sphenurus	1	0	0	0	1	0	0	0	0	0	https://macaulaylibrary.org/asset/203812821#_ga=2.221292636.576835637.1601402628-1686230602.1600435403	macaulaylibrary.org
Accipitriformes	Accipitridae	Black-breasted Buzzard	Hamirostra melanosternon	1	1	0	0	1	0	0	0	0	1	https://macaulaylibrary.org/asset/206209251#_ga=2.102927303.692783153.1601297684-1686230602.1600435403	macaulaylibrary.org
Accipitriformes	Accipitridae	Double-toothed Kite	Harpagus bidentatus	1	1	1	0	1	0	0	0	0	1	https://macaulaylibrary.org/asset/527158681	macaulaylibrary.org
Accipitriformes	Accipitridae	Double-toothed Kite	Harpagus bidentatus	1	1	1	0	1	0	0	0	0	0	https://macaulaylibrary.org/asset/201823291#_ga=2.48679778.576835637.1601402628-1686230602.1600435403
Accipitriformes	Accipitridae	Double-toothed Kite	Harpagus bidentatus	1	1	1	0	0	1	0	0	0	1	https://macaulaylibrary.org/asset/356624361	macaulaylibrary.org
Accipitriformes	Accipitridae	Double-toothed Kite	Harpagus bidentatus	1	0	0	1	0	0	0	0	0	0	https://macaulaylibrary.org/asset/245922061#_ga=2.121015372.576835637.1601402628-1686230602.1600435403	macaulaylibrary.org
Accipitriformes	Accipitridae	Double-toothed Kite	Harpagus bidentatus	1	0	0	0	1	0	0	0	0	0	https://macaulaylibrary.org/asset/263012661#_ga=2.23978878.576835637.1601402628-1686230602.1600435403	macaulaylibrary.org
Accipitriformes	Accipitridae	Double-toothed Kite	Harpagus bidentatus	1	0	0	1	0	0	0	0	0	0	https://macaulaylibrary.org/asset/723959#_ga=2.24702078.576835637.1601402628-1686230602.1600435403	macaulaylibrary.org
Accipitriformes	Accipitridae	Double-toothed Kite	Harpagus bidentatus	1	1	1	0	1	0	0	0	0	0	https://www.wikiaves.com.br/469770&tm=f&t=s&s=10203&o=mp&o=mp	www.wikiaves.com.br
Accipitriformes	Accipitridae	Double-toothed Kite	Harpagus bidentatus	1	1	1	1	1	0	0	1	0	0	https://www.youtube.com/watch?v=rLs_plSuhe8	www.youtube.com
Accipitriformes	Accipitridae	Rufous-thighed Kite	Harpagus diodon	1	1	1	0	1	0	0	0	0	0	https://www.wikiaves.com.br/1252521&tm=f&t=s&s=10204&o=mp&o=mp	www.wikiaves.com.br
Accipitriformes	Accipitridae	Rufous-thighed Kite	Harpagus diodon	1	1	1	0	1	0	0	0	0	0	https://www.wikiaves.com.br/2006915&t=s&s=10204&tag=FOTOALIMENTACAO	www.wikiaves.com.br
Accipitriformes	Accipitridae	Rufous-thighed Kite	Harpagus diodon	1	0	0	0	1	0	0	0	0	0	https://www.wikiaves.com.br/2786953&tm=f&t=s&s=10204&o=mp&o=mp	www.wikiaves.com.br
Accipitriformes	Accipitridae	Rufous-thighed Kite	Harpagus diodon	1	0	0	1	0	0	0	0	0	0	https://www.wikiaves.com.br/3209947&tm=f&t=s&s=10204&o=mp&o=mp	www.wikiaves.com.br
Accipitriformes	Accipitridae	Harpy Eagle	Harpia harpyja	1	1	0	0	1	0	0	0	0	1	https://macaulaylibrary.org/asset/204952031#_ga=2.255843020.559274032.1602503389-1686230602.1600435403	macaulaylibrary.org
Accipitriformes	Accipitridae	Harpy Eagle	Harpia harpyja	1	0	0	0	1	0	0	0	0	0	https://macaulaylibrary.org/asset/222579301#_ga=2.53448812.559274032.1602503389-1686230602.1600435403	macaulaylibrary.org
Accipitriformes	Accipitridae	Harpy Eagle	Harpia harpyja	1	0	0	0	1	0	0	0	0	0	https://macaulaylibrary.org/asset/45418451#_ga=2.242261318.559274032.1602503389-1686230602.1600435403	macaulaylibrary.org
Accipitriformes	Accipitridae	Harpy Eagle	Harpia harpyja	1	0	0	0	1	0	0	0	0	0	https://www.wikiaves.com.br/1433646&t=s&s=10238&tag=FOTOALIMENTACAO	www.wikiaves.com.br
Accipitriformes	Accipitridae	Harpy Eagle	Harpia harpyja	1	0	0	1	0	0	0	0	0	0	https://www.wikiaves.com.br/2812286&tm=f&t=s&s=10238&o=mp&o=mp	www.wikiaves.com.br
Accipitriformes	Accipitridae	Harpy Eagle	Harpia harpyja	1	1	0	0	1	0	0	0	0	1	https://www.wikiaves.com.br/3537745&tm=f&t=s&s=10238&o=mp&o=mp	www.wikiaves.com.br
Accipitriformes	Accipitridae	Harpy Eagle	Harpia harpyja	1	1	1	0	1	0	0	0	0	0	https://www.wikiaves.com.br/661458&tm=f&t=s&s=10238&o=mp&o=mp	www.wikiaves.com.br
Accipitriformes	Accipitridae	Harpy Eagle	Harpia harpyja	1	0	0	0	1	0	0	0	0	0	https://www.wikiaves.com.br/773065&t=s&s=10238	www.wikiaves.com.br
Accipitriformes	Accipitridae	Chaco Eagle	Harpyhaliaetus coronatus	1	1	0	0	1	0	0	0	0	0	https://twitter.com/Drunken_Forest/status/1313163961077035008	twitter.com
Accipitriformes	Accipitridae	Solitary Eagle	Harpyhaliaetus solitarius	1	1	0	0	1	0	0	0	0	0	https://www.facebook.com/photo?fbid=524649840922416&set=bc.AbpYptWSZvFVCMWLYAtdQeqRS6L8pOl8bNHlojZRPDJnYhU7j_mSqRtrjYxO56VFVMbiKqjD9Ct86fcCNqIvhBbfN7pOdQ_axuxVtkWX-7EHirgyafJjdvKZY_N-rI0klp-OSFQWUUnwBjehj0Ew44mvOmHNUkWW7eS7Ra6PWsnWfA&opaqueCursor=AbpRmgsA1O9MKFhLF5FzUcnDTmr-5GuQKu-Y5sB05tO2kARFYwfIhY-LgFAlTEM-M2rjqA4fxQM1ryemChySqtG1Uil-8QU_-PvNgz6Oj43ZHr9OTYycx5qYrWdPVQ1CqzjaDefNmxnq6QFx8aLj45ks…	www.facebook.com
Accipitriformes	Accipitridae	New Guinea Eagle	Harpyopsis novaeguineae	0	0	0	0	0	0	0	0	0	0	https://search.macaulaylibrary.org/catalog?taxonCode=negeag1&mediaType=p&sort=rating_rank_desc&q=New%20Guinea%20Eagle%20-%20Harpyopsis%20novaeguineae	search.macaulaylibrary.org
Accipitriformes	Accipitridae	Slender-billed Kite	Helicolestes hamatus	1	1	1	0	1	0	0	0	0	0	https://macaulaylibrary.org/asset/156221481#_ga=2.255307724.576835637.1601402628-1686230602.1600435403	macaulaylibrary.org
Accipitriformes	Accipitridae	Slender-billed Kite	Helicolestes hamatus	1	1	1	0	1	0	0	0	0	0	https://macaulaylibrary.org/asset/264822851#_ga=2.115207235.576835637.1601402628-1686230602.1600435403	macaulaylibrary.org
Accipitriformes	Accipitridae	Slender-billed Kite	Helicolestes hamatus	1	1	1	1	1	0	0	0	0	0	https://www.wikiaves.com.br/2608750&tm=f&t=s&s=10202&o=mp&o=mp	www.wikiaves.com.br
Accipitriformes	Accipitridae	Slender-billed Kite	Helicolestes hamatus	1	0	0	1	0	0	0	0	0	0	https://www.wikiaves.com.br/2938296&tm=f&t=s&s=10202&o=mp&o=mp	www.wikiaves.com.br
Accipitriformes	Accipitridae	Black Honey-buzzard	Henicopernis infuscatus	0	0	0	0	0	0	0	0	0	0	https://search.macaulaylibrary.org/catalog?taxonCode=blhbuz1&mediaType=p&sort=rating_rank_desc&q=Black%20Honey-buzzard%20-%20Henicopernis%20infuscatus	search.macaulaylibrary.org
Accipitriformes	Accipitridae	Long-tailed Honey-buzzard	Henicopernis longicauda	1	1	0	0	0	0	0	0	0	1	https://macaulaylibrary.org/asset/204961641	macaulaylibrary.org
Accipitriformes	Accipitridae	Ayres's Hawk-eagle	Hieraaetus ayresii	1	1	0	0	0	0	0	0	0	0	https://macaulaylibrary.org/asset/371126531	macaulaylibrary.org
Accipitriformes	Accipitridae	Ayres's Hawk-eagle	Hieraaetus ayresii	1	1	0	0	1	0	0	0	0	0	https://www.facebook.com/KigongoniLodgeArusha/photos/basw.AbpLPGwo7l0akwfyoujr9UTZpLDWXjFehnLROKcHF2JRUosFoas8GKJg1NJ7dqH8K2iH23Qu8qLBGcThQc-ogbrIdyrmk5RrygdBSnqHOdKxMOt1Hg9C5GuZJhb8sZwzQplF8gX_iU4mjHcSxMjfR-tXZ2IgXPoBIrMNYxLz2IOnVg/1020841764681031/?opaqueCursor=AbqoFgc2ESsQFz3xJ2hq6F5BTE-uptA06H4tPosywrBuyuNHdNllPNTy8ocXZzcBO8B66GNfH8qEsu31WDdVQDna61OOAVkEt5TOD4CirPi7JdT5lP-7PqLwLzZ2hzvnT57QufP…	www.facebook.com
Accipitriformes	Accipitridae	Ayres's Hawk-eagle	Hieraaetus ayresii	1	0	0	1	0	0	0	0	0	0	https://www.facebook.com/photo?fbid=10157654619498940&set=bc.AbqiVtdhumOt3X-zUGFRC1I8kLRwpGPK00_LuqYsBAjElg3n5b1hJtu4jJ3tedmVT-TBOJezpv0vexIL16rfUBbZMCm7ooH-f7drR8HtH-d3brcGhODONmd1rQIAkaj5E_DXtEHYbuCc9itfOpX2bj__sgyHnNRD-6cPrmVxNJYd6w&opaqueCursor=Abql8SqPVcanNJ7zojEya10RbvnadiCiPXty0PT8kgqZg-xgjUZhyhnbs_fFlZrgtHUU5GbubrxrWQ6QUmj_MHzKlR7jm5LdT6EKWZYxYYwmHeomWcPtaBr_MQXLs3EiuNOvTvTX8KG6XEZVzatf9H…	www.facebook.com
Accipitriformes	Accipitridae	Little Eagle	Hieraaetus morphnoides	1	0	0	0	1	0	0	0	0	0	https://macaulaylibrary.org/asset/107649581#_ga=2.251493698.559274032.1602503389-1686230602.1600435403	macaulaylibrary.org
Accipitriformes	Accipitridae	Little Eagle	Hieraaetus morphnoides	1	1	0	0	0	0	0	0	0	1	https://macaulaylibrary.org/asset/153339281#_ga=2.74477654.559274032.1602503389-1686230602.1600435403	macaulaylibrary.org
Accipitriformes	Accipitridae	Little Eagle	Hieraaetus morphnoides	1	0	0	1	0	0	0	0	0	0	https://macaulaylibrary.org/asset/224659981#_ga=2.251493698.559274032.1602503389-1686230602.1600435403	macaulaylibrary.org
Accipitriformes	Accipitridae	Little Eagle	Hieraaetus morphnoides	1	0	0	0	1	0	0	0	0	0	https://www.instagram.com/p/31TEnZSfW5/	www.instagram.com
Accipitriformes	Accipitridae	Booted Eagle	Hieraaetus pennatus	1	0	0	0	1	0	0	0	0	0	https://macaulaylibrary.org/asset/124404901#_ga=2.217423186.559274032.1602503389-1686230602.1600435403	macaulaylibrary.org
Accipitriformes	Accipitridae	Booted Eagle	Hieraaetus pennatus	1	0	0	1	0	0	0	0	0	0	https://macaulaylibrary.org/asset/232910441#_ga=2.108977862.559274032.1602503389-1686230602.1600435403	macaulaylibrary.org
Accipitriformes	Accipitridae	Booted Eagle	Hieraaetus pennatus	1	1	1	0	1	0	0	0	0	0	https://macaulaylibrary.org/asset/89701651#_ga=2.217423186.559274032.1602503389-1686230602.1600435403	macaulaylibrary.org
Accipitriformes	Accipitridae	Booted Eagle	Hieraaetus pennatus	1	0	0	0	1	0	0	0	0	0	https://www.alamy.com/stock-image-male-booted-eagle-hieraaetus-pennatus-with-prey-at-dawn-monfrague-168076643.html?pv=1&stamp=2&imageid=CA40A9F4-C7A1-4FF7-AB48-E5C72B10FCB1&p=190543&n=96&orientation=0&pn=1&searchtype=0&IsFromSearch=1&srch=foo%3Dbar%26st%3D0%26sortby%3D2%26qt%3DHieraaetus%2520pennatus%26qt_raw%3DHieraaetus%2520pennatus%26qn%3D%26lic%3D3%26edrf%3D0%26mr%3D0%26pr%3D0%26aoa%3D1%26cre…	www.alamy.com
Accipitriformes	Accipitridae	Booted Eagle	Hieraaetus pennatus	1	1	1	0	1	0	0	0	0	0	https://www.alamy.com/stock-image-male-booted-eagle-hieraaetus-pennatus-with-prey-at-dawn-monfrague-168076658.html?pv=1&stamp=2&imageid=EE62BCA8-2D4C-48AC-9D48-6C5C528D79A0&p=190543&n=58&orientation=0&pn=1&searchtype=0&IsFromSearch=1&srch=foo%3Dbar%26st%3D0%26sortby%3D2%26qt%3DHieraaetus%2520pennatus%26qt_raw%3DHieraaetus%2520pennatus%26qn%3D%26lic%3D3%26edrf%3D0%26mr%3D0%26pr%3D0%26aoa%3D1%26cre…	www.alamy.com
Accipitriformes	Accipitridae	Booted Eagle	Hieraaetus pennatus	1	1	0	0	1	0	0	0	0	1	https://www.alamy.com/stock-image-male-booted-eagle-hieraaetus-pennatus-with-prey-at-dawn-monfrague-168076791.html?pv=1&stamp=2&imageid=4DF5CB6F-747C-408D-AB62-0D81F70704E7&p=190543&n=226&orientation=0&pn=1&searchtype=0&IsFromSearch=1&srch=foo%3Dbar%26st%3D0%26sortby%3D2%26qt%3DHieraaetus%2520pennatus%26qt_raw%3DHieraaetus%2520pennatus%26qn%3D%26lic%3D3%26edrf%3D0%26mr%3D0%26pr%3D0%26aoa%3D1%26cr…	www.alamy.com
Accipitriformes	Accipitridae	Booted Eagle	Hieraaetus pennatus	1	0	0	0	1	0	0	0	0	0	https://www.flickr.com/photos/anamendesdocarmo/50303747207/	www.flickr.com
Accipitriformes	Accipitridae	Booted Eagle	Hieraaetus pennatus	1	0	0	0	1	0	0	0	0	0	https://www.flickr.com/photos/rac_00005/50215048136/	www.flickr.com
Accipitriformes	Accipitridae	African Hawk-eagle	Hieraaetus spilogaster	1	1	0	0	1	0	0	0	0	0	https://twitter.com/PureTraveller/status/1294680742585393153/photo/1	twitter.com
Accipitriformes	Accipitridae	African Hawk-eagle	Hieraaetus spilogaster	1	0	0	0	1	0	0	0	0	0	https://www.flickr.com/photos/warlockza/49272091477/	www.flickr.com
Accipitriformes	Accipitridae	New Guinea Hawk-eagle	Hieraaetus weiskei	0	0	0	0	0	0	0	0	0	0	https://search.macaulaylibrary.org/catalog?taxonCode=liteag3&mediaType=p&sort=rating_rank_desc&q=Pygmy%20Eagle%20-%20Hieraaetus%20weiskei	search.macaulaylibrary.org
Accipitriformes	Accipitridae	Lesser Fish-eagle	Ichthyophaga humilis	1	0	0	0	1	0	0	0	0	0	https://macaulaylibrary.org/asset/241402961#_ga=2.220719452.576835637.1601402628-1686230602.1600435403	macaulaylibrary.org
Accipitriformes	Accipitridae	Lesser Fish-eagle	Ichthyophaga humilis	1	1	0	0	0	0	0	0	0	1	https://macaulaylibrary.org/asset/241403031#_ga=2.220719452.576835637.1601402628-1686230602.1600435403	macaulaylibrary.org
Accipitriformes	Accipitridae	Lesser Fish-eagle	Ichthyophaga humilis	1	0	0	1	0	0	0	0	0	0	https://macaulaylibrary.org/asset/259646931#_ga=2.53469292.576835637.1601402628-1686230602.1600435403	macaulaylibrary.org
Accipitriformes	Accipitridae	Grey-headed Fish-eagle	Ichthyophaga ichthyaetus	1	0	0	1	0	0	0	0	0	0	https://macaulaylibrary.org/asset/116669971#_ga=2.222227676.576835637.1601402628-1686230602.1600435403	macaulaylibrary.org
Accipitriformes	Accipitridae	Grey-headed Fish-eagle	Ichthyophaga ichthyaetus	1	0	0	1	0	0	0	0	0	0	https://macaulaylibrary.org/asset/151191741#_ga=2.48817378.576835637.1601402628-1686230602.1600435403	macaulaylibrary.org
Accipitriformes	Accipitridae	Grey-headed Fish-eagle	Ichthyophaga ichthyaetus	1	1	0	0	1	0	0	0	0	1	https://macaulaylibrary.org/asset/163963831#_ga=2.48817378.576835637.1601402628-1686230602.1600435403	macaulaylibrary.org
Accipitriformes	Accipitridae	Grey-headed Fish-eagle	Ichthyophaga ichthyaetus	1	1	0	0	1	0	0	0	0	1	https://macaulaylibrary.org/asset/184679571#_ga=2.83200082.576835637.1601402628-1686230602.1600435403	macaulaylibrary.org
Accipitriformes	Accipitridae	Grey-headed Fish-eagle	Ichthyophaga ichthyaetus	1	0	0	0	1	0	0	0	0	0	https://macaulaylibrary.org/asset/186412101#_ga=2.83200082.576835637.1601402628-1686230602.1600435403	macaulaylibrary.org
Accipitriformes	Accipitridae	Grey-headed Fish-eagle	Ichthyophaga ichthyaetus	1	0	0	0	1	0	0	0	0	0	https://macaulaylibrary.org/asset/240966051#_ga=2.44928224.576835637.1601402628-1686230602.1600435403	macaulaylibrary.org
Accipitriformes	Accipitridae	Grey-headed Fish-eagle	Ichthyophaga ichthyaetus	1	1	0	0	0	0	0	0	0	1	https://macaulaylibrary.org/asset/247676331#_ga=2.44928224.576835637.1601402628-1686230602.1600435403	macaulaylibrary.org
Accipitriformes	Accipitridae	Grey-headed Fish-eagle	Ichthyophaga ichthyaetus	1	0	0	0	1	0	0	0	0	0	https://round.glass/sustain/species/grey-headed-fish-eagle-kaziranga-birds/	round.glass
Accipitriformes	Accipitridae	Black Eagle	Ictinaetus malayensis	1	1	0	0	0	0	0	0	0	1	https://macaulaylibrary.org/asset/114179801	macaulaylibrary.org
Accipitriformes	Accipitridae	Black Eagle	Ictinaetus malayensis	1	1	0	0	0	0	0	0	0	1	https://www.facebook.com/franspublic/photos/bc.AbrR4wwHWZtWHGBdhh48I_U4jkdHILdDHWijqJeHmCddnKkEr8lTS7oWwuofWdhAi3xk3lVMdSBWh0H0jbO26sAw21CTjxgD4dwtbS5Rxyhs0ucgvoKf2eQet18PGmnhX4LkpH4k0RXyMN3uoDPFKj2K_m3FsvQ_06sR_3Xlb5RhEw/10154219367464700/?opaqueCursor=Abqu7TZxlNKGWU8CEynSNH-0Rbm-9URhPVlsL5SUZOhTsOj1C3Gi9IxERJSqvVo7QO-GDNqorC0PuK_SWLQrwXLQgXfNUQLii2xbrq8LrEq1LlqapUNN_4JNysLixvCmvFXpMrGg4JiYqM4am…	www.facebook.com
Accipitriformes	Accipitridae	Black Eagle	Ictinaetus malayensis	1	1	0	0	1	0	0	0	0	0	https://www.shutterstock.com/image-photo/elang-hitam-ictinaetus-malayensis-black-eagle-1851802405	www.shutterstock.com
Accipitriformes	Accipitridae	Mississippi Kite	Ictinia mississippiensis	1	1	1	0	1	0	0	0	0	0	https://macaulaylibrary.org/asset/226279061#_ga=2.124830542.576835637.1601402628-1686230602.1600435403	macaulaylibrary.org
Accipitriformes	Accipitridae	Mississippi Kite	Ictinia mississippiensis	1	1	0	0	0	1	0	0	0	1	https://macaulaylibrary.org/asset/256394781#_ga=2.124830542.576835637.1601402628-1686230602.1600435403	macaulaylibrary.org
Accipitriformes	Accipitridae	Mississippi Kite	Ictinia mississippiensis	1	1	1	0	1	1	0	0	0	0	https://www.youtube.com/watch?v=paZLFW-PZLM	www.youtube.com
Accipitriformes	Accipitridae	Mississippi Kite	Ictinia mississippiensis	1	1	0	0	1	1	0	0	0	1	https://macaulaylibrary.org/asset/260746921#_ga=2.20431996.576835637.1601402628-1686230602.1600435403	macaulaylibrary.org
Accipitriformes	Accipitridae	Mississippi Kite	Ictinia mississippiensis	1	1	1	0	1	0	0	0	0	0	https://www.flickr.com/photos/surreal-journey/43666366024/	www.flickr.com
Accipitriformes	Accipitridae	Mississippi Kite	Ictinia mississippiensis	1	0	0	1	1	0	0	0	0	0	https://www.youtube.com/watch?v=KpM1XMf4BHc&ab_channel=RobCurtis	www.youtube.com
Accipitriformes	Accipitridae	Plumbeous Kite	Ictinia plumbea	1	1	1	0	1	0	0	0	0	0	https://macaulaylibrary.org/asset/201680471#_ga=2.57115630.576835637.1601402628-1686230602.1600435403	macaulaylibrary.org
Accipitriformes	Accipitridae	Plumbeous Kite	Ictinia plumbea	1	1	1	0	1	0	0	0	0	0	https://macaulaylibrary.org/asset/239257001#_ga=2.120573900.576835637.1601402628-1686230602.1600435403	macaulaylibrary.org
Accipitriformes	Accipitridae	Plumbeous Kite	Ictinia plumbea	1	1	1	0	1	1	0	0	0	0	https://macaulaylibrary.org/asset/248367391#_ga=2.221103324.576835637.1601402628-1686230602.1600435403	macaulaylibrary.org
Accipitriformes	Accipitridae	Plumbeous Kite	Ictinia plumbea	1	1	1	0	1	0	0	0	0	0	https://macaulaylibrary.org/asset/452863#_ga=2.20488444.576835637.1601402628-1686230602.1600435403	macaulaylibrary.org
Accipitriformes	Accipitridae	Plumbeous Kite	Ictinia plumbea	1	1	1	0	1	0	0	0	0	0	https://macaulaylibrary.org/asset/723489#_ga=2.57115630.576835637.1601402628-1686230602.1600435403	macaulaylibrary.org
Accipitriformes	Accipitridae	Plumbeous Kite	Ictinia plumbea	1	0	0	1	0	0	0	0	0	0	https://www.wikiaves.com.br/1167271&tm=f&t=s&s=10206&o=mp&o=mp	www.wikiaves.com.br
Accipitriformes	Accipitridae	Plumbeous Kite	Ictinia plumbea	1	1	0	0	1	0	0	0	0	1	https://www.wikiaves.com.br/1225037&tm=f&t=s&s=10206&o=mp&o=mp	www.wikiaves.com.br
Accipitriformes	Accipitridae	Plumbeous Kite	Ictinia plumbea	1	1	0	0	1	1	0	0	0	1	https://www.wikiaves.com.br/2302434&tm=f&t=s&s=10206&o=mp&o=mp	www.wikiaves.com.br
Accipitriformes	Accipitridae	Plumbeous Kite	Ictinia plumbea	1	1	0	0	1	1	1	0	0	1	https://www.wikiaves.com.br/2687355&tm=f&t=s&s=10206&o=mp&o=mp	www.wikiaves.com.br
Accipitriformes	Accipitridae	Plumbeous Kite	Ictinia plumbea	1	1	1	0	1	0	0	0	0	0	https://www.wikiaves.com.br/487772&tm=f&t=s&s=10206&o=mp&o=mp	www.wikiaves.com.br
Accipitriformes	Accipitridae	Plumbeous Kite	Ictinia plumbea	1	1	0	0	1	0	0	0	0	1	https://www.wikiaves.com.br/746623&tm=f&t=s&s=10206&o=mp&o=mp	www.wikiaves.com.br
Accipitriformes	Accipitridae	Lizard Buzzard	Kaupifalco monogrammicus	1	0	0	1	0	0	0	0	0	0	https://www.flickr.com/photos/120198067@N08/23582430366/	https://www.flickr.com
Accipitriformes	Accipitridae	Lizard Buzzard	Kaupifalco monogrammicus	1	0	0	1	0	0	0	0	0	0	https://www.flickr.com/photos/120198067@N08/23608525635/	https://www.flickr.com
Accipitriformes	Accipitridae	Lizard Buzzard	Kaupifalco monogrammicus	1	0	0	0	1	0	0	0	0	0	https://www.flickr.com/photos/aquanaught/8373013109/	www.flickr.com
Accipitriformes	Accipitridae	Lizard Buzzard	Kaupifalco monogrammicus	1	1	1	0	1	1	0	0	0	1	https://www.pinterest.ca/pin/70437474048456/	www.pinterst.com
Accipitriformes	Accipitridae	Lizard Buzzard	Kaupifalco monogrammicus	1	0	0	0	1	0	0	0	0	0	https://www.flickr.com/photos/mikebarth/6504050339/	www.flickr.com
Accipitriformes	Accipitridae	Grey-headed Kite	Leptodon cayanensis	1	1	1	0	1	0	0	0	0	0	https://ecosdelbosque.com/sites/default/files/2020-08/leptodoncayanensis01.jpg	ecosdelbosque.com
Accipitriformes	Accipitridae	Grey-headed Kite	Leptodon cayanensis	1	0	0	1	0	0	0	0	0	0	https://www.instagram.com/p/BwclKzZFA9c/	www.instagram.com
Accipitriformes	Accipitridae	Grey-headed Kite	Leptodon cayanensis	1	1	1	0	1	0	0	0	0	0	https://www.wikiaves.com.br/2300624&tm=f&t=s&s=10195&o=mp&o=mp	www.wikiaves.com.br
Accipitriformes	Accipitridae	Grey-headed Kite	Leptodon cayanensis	1	1	1	0	1	0	0	0	0	0	https://www.wikiaves.com.br/2644703&tm=f&t=s&s=10195&o=mp&o=mp	www.wikiaves.com.br
Accipitriformes	Accipitridae	Grey-headed Kite	Leptodon cayanensis	1	1	0	0	0	0	0	0	0	1	https://www.wikiaves.com.br/2671953&tm=f&t=s&s=10195&o=mp&o=mp	www.wikiaves.com.br
Accipitriformes	Accipitridae	Grey-headed Kite	Leptodon cayanensis	1	0	0	0	1	0	0	0	0	0	https://www.wikiaves.com.br/3038207&tm=f&t=s&s=10195&o=mp&o=mp	www.wikiaves.com.br
Accipitriformes	Accipitridae	Grey-headed Kite	Leptodon cayanensis	1	1	1	0	1	0	0	0	0	0	https://www.wikiaves.com.br/3623760&tm=f&t=s&s=10195&o=mp&o=mp	www.wikiaves.com.br
Accipitriformes	Accipitridae	Grey-headed Kite	Leptodon cayanensis	1	0	0	0	1	0	0	0	0	0	https://www.wikiaves.com.br/400844&tm=f&t=s&s=10195&o=mp&o=mp	www.wikiaves.com.br
Accipitriformes	Accipitridae	Grey-headed Kite	Leptodon cayanensis	1	1	0	0	1	0	0	0	0	1	https://www.wikiaves.com.br/798955&tm=f&t=s&s=10195&o=mp&o=mp	www.wikiaves.com.br
Accipitriformes	Accipitridae	White-collared Kite	Leptodon forbesi	1	1	1	0	1	0	0	0	0	0	https://www.wikiaves.com.br/1845251&tm=f&t=s&s=10196&o=mp&o=mp	www.wikiaves.com.br
Accipitriformes	Accipitridae	White Hawk	Leucopternis albicollis	1	1	1	0	1	0	0	0	0	0	https://www.instagram.com/p/BrFs3YnhwG9/	www.instagram.com
Accipitriformes	Accipitridae	White Hawk	Leucopternis albicollis	1	1	0	0	0	0	0	0	0	1	https://www.wikiaves.com.br/1011282&tm=f&t=s&s=10218&o=mp&o=mp	www.wikiaves.com.br
Accipitriformes	Accipitridae	White Hawk	Leucopternis albicollis	1	1	0	0	1	0	0	0	0	0	https://www.wikiaves.com.br/193625&tm=f&t=s&s=10218&o=mp&o=mp	www.wikiaves.com.br
Accipitriformes	Accipitridae	White Hawk	Leucopternis albicollis	1	0	0	0	1	0	0	0	0	0	https://www.wikiaves.com.br/2831779&tm=f&t=s&s=10218&o=mp&o=mp	www.wikiaves.com.br
Accipitriformes	Accipitridae	White Hawk	Leucopternis albicollis	1	1	0	0	1	0	0	0	0	0	https://www.wikiaves.com.br/3099301&tm=f&t=s&s=10218&o=mp&o=mp	www.wikiaves.com.br
Accipitriformes	Accipitridae	White-browed Hawk	Leucopternis kuhli	1	1	0	0	1	0	0	0	0	0	https://www.wikiaves.com.br/1348968	www.wikiaves.com.br
Accipitriformes	Accipitridae	White-browed Hawk	Leucopternis kuhli	1	1	0	0	1	0	0	0	0	0	https://www.wikiaves.com.br/1499690&t=s&s=10216&tag=FOTOALIMENTACAO	www.wikiaves.com.br
Accipitriformes	Accipitridae	White-necked Hawk	Leucopternis lacernulatus	1	1	0	0	1	0	0	0	0	0	https://macaulaylibrary.org/asset/423657251	macaulaylibrary.org
Accipitriformes	Accipitridae	White-necked Hawk	Leucopternis lacernulatus	1	1	0	0	1	0	0	0	0	0	https://www.wikiaves.com.br/2196552&t=s&s=10217&tag=FOTOALIMENTACAO	www.wikiaves.com.br
Accipitriformes	Accipitridae	White-necked Hawk	Leucopternis lacernulatus	1	1	0	0	1	0	0	0	0	0	https://www.wikiaves.com.br/2398055	www.wikiaves.com.br
Accipitriformes	Accipitridae	White-necked Hawk	Leucopternis lacernulatus	1	0	0	0	1	0	0	0	0	0	https://www.wikiaves.com.br/621608	www.wikiaves.com.br
Accipitriformes	Accipitridae	White-necked Hawk	Leucopternis lacernulatus	1	1	0	0	1	0	0	0	0	0	https://www.wikiaves.com.br/655034	www.wikiaves.com.br
Accipitriformes	Accipitridae	Black-faced Hawk	Leucopternis melanops	0	0	0	0	0	0	0	0	0	0	https://search.macaulaylibrary.org/catalog?taxonCode=blfhaw1&mediaType=p&q=Black-faced%20Hawk%20-%20Leucopternis%20melanops	search.macaulaylibrary.org
Accipitriformes	Accipitridae	Gray-backed Hawk	Leucopternis occidentalis	0	0	0	0	0	0	0	0	0	0	https://search.macaulaylibrary.org/catalog?taxonCode=gybhaw2&mediaType=p&q=Gray-backed%20Hawk%20-%20Pseudastur%20occidentalis	search.macaulaylibrary.org
Accipitriformes	Accipitridae	Plumbeous Hawk	Leucopternis plumbeus	0	0	0	0	0	0	0	0	0	0	https://search.macaulaylibrary.org/catalog?taxonCode=pluhaw&mediaType=p&q=Plumbeous%20Hawk%20-%20Cryptoleucopteryx%20plumbea	search.macaulaylibrary.org
Accipitriformes	Accipitridae	Mantled Hawk	Leucopternis polionotus	1	0	0	0	1	0	0	0	0	0	https://www.wikiaves.com.br/1267063&tm=f&t=s&s=10219&o=mp&o=mp	www.wikiaves.com.br
Accipitriformes	Accipitridae	Mantled Hawk	Leucopternis polionotus	1	1	0	0	0	0	0	0	0	1	https://www.wikiaves.com.br/2881053&tm=f&t=s&s=10219&o=mp&o=mp	www.wikiaves.com.br
Accipitriformes	Accipitridae	Mantled Hawk	Leucopternis polionotus	1	1	0	0	1	0	0	0	0	1	https://www.wikiaves.com.br/2890880&tm=f&t=s&s=10219&o=mp&o=mp	www.wikiaves.com.br
Accipitriformes	Accipitridae	Barred Hawk	Leucopternis princeps	1	1	0	0	0	0	0	0	0	1	https://macaulaylibrary.org/asset/50930081#_ga=2.247265415.245437379.1602032978-1686230602.1600435403	macaulaylibrary.org
Accipitriformes	Accipitridae	Slate-colored Hawk	Leucopternis schistaceus	1	1	1	0	1	0	0	0	0	0	https://www.facebook.com/1462715193947817/photos/bc.AbqZi9nPGyIIOLvVxFLkDfdJaPJ0VzEXePvToTKSePvfDTosK4-YMDyWreGaV4uXJ7AHcfyhR39UbeFrUuHiR_YVARWGJHYQOLAZgdEl8O2-veuGJl0c36aaT_oQYoe8c8KENeVWGxt2F9ajqYM77DBd/1565535086999160/?opaqueCursor=AbqFIPdWEDXdzEStkc5-3aqhjEJV65g6fNw4xHBwY9MeaEF2RkH4KY_RTYJE3sYYEv-jS3aBpRGHusJ_Pq0vzEa3L-orlfZbBWekRSe2CUI7dN_UOl7UuKbz-DsoF1BvhccqscrDEFD3PXvkS-jIawCnvqfShh0mFra…	www.facebook.com
Accipitriformes	Accipitridae	Semiplumbeous Hawk	Leucopternis semiplumbeus	1	1	1	0	1	0	0	0	0	0	https://i.pinimg.com/originals/34/49/d6/3449d63f2d594af51f08d68048656a68.jpg	i.pinimg.com
Accipitriformes	Accipitridae	Semiplumbeous Hawk	Leucopternis semiplumbeus	1	0	0	0	1	0	0	0	0	0	https://macaulaylibrary.org/asset/183291371#_ga=2.39188256.245437379.1602032978-1686230602.1600435403	macaulaylibrary.org
Accipitriformes	Accipitridae	Semiplumbeous Hawk	Leucopternis semiplumbeus	1	1	1	0	1	0	0	0	0	0	https://macaulaylibrary.org/asset/240778011#_ga=2.19225787.245437379.1602032978-1686230602.1600435403	macaulaylibrary.org
Accipitriformes	Accipitridae	Long-crested Eagle	Lophaetus occipitalis	1	1	1	0	1	0	0	0	0	0	https://www.flickr.com/photos/wildlifepictures/49430995418/	www.flickr.com
Accipitriformes	Accipitridae	Long-crested Eagle	Lophaetus occipitalis	1	1	0	1	1	0	0	0	0	0	https://www.flickr.com/photos/wildlifepictures/49431689962/	www.flickr.com
Accipitriformes	Accipitridae	Square-tailed Kite	Lophoictinia isura	1	0	0	0	1	0	0	0	0	0	https://macaulaylibrary.org/asset/25526071#_ga=2.107620037.692783153.1601297684-1686230602.1600435403	macaulaylibrary.org
Accipitriformes	Accipitridae	Square-tailed Kite	Lophoictinia isura	1	1	1	0	1	1	0	0	0	1	https://macaulaylibrary.org/asset/295484741
Accipitriformes	Accipitridae	Square-tailed Kite	Lophoictinia isura	1	1	1	0	1	0	0	0	0	0	Optlan 2015
Accipitriformes	Accipitridae	Square-tailed Kite	Lophoictinia isura	1	1	1	0	1	1	0	0	0	1	https://macaulaylibrary.org/asset/349873371
Accipitriformes	Accipitridae	Square-tailed Kite	Lophoictinia isura	1	1	0	0	1	0	0	0	0	0	http://chrissteelesbirding.blogspot.com/2010/11/square-tailed-kites-in-sa.html	http://chrissteelesbirding.blogspot.com
Accipitriformes	Accipitridae	Square-tailed Kite	Lophoictinia isura	1	0	0	0	1	0	0	0	0	0	https://macaulaylibrary.org/asset/56620351#_ga=2.169070438.692783153.1601297684-1686230602.1600435403	macaulaylibrary.org
Accipitriformes	Accipitridae	Rufous-bellied Eagle	Lophotriorchis kienerii	1	1	0	0	0	0	0	0	0	0	https://macaulaylibrary.org/asset/419175831	macaulaylibrary.org
Accipitriformes	Accipitridae	Rufous-bellied Eagle	Lophotriorchis kienerii	1	1	0	0	1	0	0	0	0	0	https://www.facebook.com/avinashadappaphotography/photos/bc.AbpgxyKWBCZpIKyQhTuyJ-UF4f6hzfirWSbMNalu_DlM1HOxPQ-cGsAWcHYpYmjSuspGjUhxwYN_oQMR_b7y6yQCbLWiAPJZFYt74OuclPq8k4BQsE3PUrmnacy3gh3FDsa4zwQH8XJNNSGQKIRCPXQl/805498406236942/?opaqueCursor=AbpaoO_q_vW0ZUBeajWj6wRZ2We65EPuOdbyXMn4iOjnQq-yo1tr0CdUo9ITDVIB-t63uUfc-LI9BHGYV4-IGQNAlkjLQFcxwAOXX5OGOyMyQHxQKqhwlCu85ggpdC_B4Hj0AoQdhkwIiJ17Ne2bnr-etkcD…	www.facebook.com
Accipitriformes	Accipitridae	Rufous-bellied Eagle	Lophotriorchis kienerii	1	0	0	1	0	0	0	0	0	0	https://www.facebook.com/photo?fbid=1115053868556454&set=bc.Abqy90-DjrOP9JxpN6cy8HYykJEbc4Y896YAStZWOQNijheSpIOzcFPOb0awiCjN1WLfyd881t4G1GalF5b9i8bRedT1qeYrhWS-UjMVEM1NpI__579KJji_wtUyYO2PbDrZzEq1AfFvsBJgbYYZY9g9&opaqueCursor=AbqWHNMpm2k-k0YeyNGpleWzjTC0ykoc_-Y7Y0yvztAZFLqaGUf7_9DSLScb2NSn1T2ye3T3P8oRCBwyHIk0TXKm67hewXpSbzhiiUdm602h3IDDVCztbXdBZkSOdUhyNUa2n7fFArfYhdqvxh8sDi7JpM7IHAmGimB4UgkZNBcBj…	www.facebook.com
Accipitriformes	Accipitridae	Bat Hawk	Macheiramphus alcinus	1	1	0	0	0	0	0	0	0	1	http://orientalbirdimages.org/birdimages.php?action=birdspecies&Bird_ID=873&Bird_Image_ID=34806&Bird_Family_ID=96	orientalbirdimages.org
Accipitriformes	Accipitridae	Bat Hawk	Macheiramphus alcinus	1	1	1	0	1	1	0	0	0	1	http://northborneosafari.blogspot.com/2013/08/tadashi-shimada-and-nhks-wildlife-films.html
Accipitriformes	Accipitridae	Bat Hawk	Macheiramphus alcinus	1	1	0	0	0	0	0	0	0	1	https://www.youtube.com/watch?v=qO2b5wbgDho	www.youtube.com
Accipitriformes	Accipitridae	Doria's Goshawk	Megatriorchis doriae	0	0	0	0	0	0	0	0	0	0	https://search.macaulaylibrary.org/catalog?taxonCode=dorgos1&mediaType=p&q=Doria%27s%20Goshawk%20-%20Megatriorchis%20doriae	search.macaulaylibrary.org
Accipitriformes	Accipitridae	Pale Chanting-goshawk	Melierax canorus	1	0	0	0	1	0	0	0	0	0	https://macaulaylibrary.org/asset/262346691#_ga=2.222350687.576835637.1601402628-1686230602.1600435403	macaulaylibrary.org
Accipitriformes	Accipitridae	Pale Chanting-goshawk	Melierax canorus	1	1	0	0	1	0	0	0	0	1	https://macaulaylibrary.org/asset/44837841#_ga=2.57053166.576835637.1601402628-1686230602.1600435403	macaulaylibrary.org
Accipitriformes	Accipitridae	Pale Chanting-goshawk	Melierax canorus	1	0	0	1	0	0	0	0	0	0	https://www.instagram.com/p/B_LQddlJoyr/	www.instagram.com
Accipitriformes	Accipitridae	Gabar Goshawk	Melierax gabar	1	0	0	1	0	0	0	0	0	0	https://macaulaylibrary.org/asset/78454771#_ga=2.221629404.576835637.1601402628-1686230602.1600435403	macaulaylibrary.org
Accipitriformes	Accipitridae	Gabar Goshawk	Melierax gabar	1	0	0	0	1	0	0	0	0	0	https://www.alamy.com/africa-kenya-samburu-national-park-gabar-goshawk-micronisus-gabar-image8920658.html?pv=1&stamp=2&imageid=2DAADE44-FAE8-41F7-A197-8E3357C0A238&p=68716&n=56&orientation=0&pn=1&searchtype=0&IsFromSearch=1&srch=foo%3Dbar%26st%3D0%26sortby%3D2%26qt%3DMicronisus%2520gabar%26qt_raw%3DMicronisus%2520gabar%26qn%3D%26lic%3D3%26edrf%3D0%26mr%3D0%26pr%3D0%26aoa%3D1%26creative%3D%26video…	www.alamy.com
Accipitriformes	Accipitridae	Dark Chanting-goshawk	Melierax metabates	1	0	0	0	1	0	0	0	0	0	https://macaulaylibrary.org/asset/144265041#_ga=2.77967312.576835637.1601402628-1686230602.1600435403	macaulaylibrary.org
Accipitriformes	Accipitridae	Dark Chanting-goshawk	Melierax metabates	1	0	0	0	1	0	0	0	0	0	https://macaulaylibrary.org/asset/223830601#_ga=2.53448684.576835637.1601402628-1686230602.1600435403	macaulaylibrary.org
Accipitriformes	Accipitridae	Dark Chanting-goshawk	Melierax metabates	1	0	0	0	1	0	0	0	0	0	https://macaulaylibrary.org/asset/260506761#_ga=2.53448684.576835637.1601402628-1686230602.1600435403	macaulaylibrary.org
Accipitriformes	Accipitridae	Dark Chanting-goshawk	Melierax metabates	1	0	0	1	0	0	0	0	0	0	https://www.alamy.com/stock-photo-dark-chanting-goshawk-melierax-metabates-eating-a-snake-south-africa-76134847.html?pv=1&stamp=2&imageid=4A94398F-0437-41CF-98E0-742DF62FDEFE&p=1142666&n=21&orientation=0&pn=1&searchtype=0&IsFromSearch=1&srch=foo%3Dbar%26st%3D0%26sortby%3D2%26qt%3DMelierax%2520metabates%26qt_raw%3DMelierax%2520metabates%26qn%3D%26lic%3D3%26edrf%3D0%26mr%3D0%26pr%3D0%26aoa%3D1%26cr…	www.alamy.com
Accipitriformes	Accipitridae	Eastern Chanting-goshawk	Melierax poliopterus	1	1	1	0	1	0	0	0	0	0	https://macaulaylibrary.org/asset/383248021	macaulaylibrary.org
Accipitriformes	Accipitridae	Eastern Chanting-goshawk	Melierax poliopterus	1	1	0	0	1	0	0	0	0	0	https://www.facebook.com/557592450992336/photos/bc.AbpBORncv4GqqvC7vqxqZ7M7oz1-K_00pb2YNR7u1vNdkoJ69MZshPx2C-78PyqSqeAr5KigxxwLHO5v_6Q0q3b3iflaYdr8fudLrPyLUtcEII6gbvcSHZ_WfwlLpjWFJripoTo3XkIu74xjptlDY6Qy/562587467159501/?opaqueCursor=Abqaf1N1OC36XTuq28Y9n8bmIJpM8TRWP-jYy4mkJS-VJM4FK-9dc3sgoemElOHxGAulRnKm1yRWZGcw3Gev49vLKMmt2zaNkAr9LtRzhkXKz9WcWvu9kqMco0E4Lut9DtpzDPRSy0rlYQe_DgRxFP-4JkuW6AJp73VPV…	www.facebook.com
Accipitriformes	Accipitridae	Eastern Chanting-goshawk	Melierax poliopterus	1	1	0	0	0	0	0	0	0	1	https://www.facebook.com/kenyarising/photos/bc.Abp0C1RFWDmP7pHXBR9i7CL2-7OfDiREynkZSc37d7XOjmg3aL0zHG13AI3gkjv0eB4X8--HXRMq9KS0Kws2OkHOziC7Pbpgw1WK355B56zfZ-SXPw8UPHSfYWH6Proo2kduDEVfYAoqj_33fXj5vR04/2850002051923922/?opaqueCursor=AbprcpWd27yqPzg2dGHFrhqVWOS7YM5ohLJ0NF0NmWqNdAF6Ue8LB7rH8MJDeeeQPtIMoFea5OwFxMRSQjbjtzF97WPnL4RDc3hoCP6TQjb4BTUr9Hu_EdfWUoF2fJx30qUkpNYVm0qgWn66X2bEUHmXAwFN7jBANr210f8p…	www.facebook.com
Accipitriformes	Accipitridae	Eastern Chanting-goshawk	Melierax poliopterus	1	1	0	0	1	0	0	0	1	0	https://www.facebook.com/LaikipiaForum/photos/bc.AbofLBwGKiOK1SZHp50hvOEHYYACGIFHdA5Rc17b5WYuDRY_FofKn-hi9wK6Xm2AOdoERmNZdMuY4QR6C1Mjb-hVowZRPdGugVHbBL43Iah0VEuyotaqLEZHtqkTqsLX0uAuaR_FalmaSmb_W4plWMOY/379611255445297/?opaqueCursor=Abq0a7gSX1hPU_JCGXZRA8dwDoicZO1qnYvHsabYc-wyNxhmKJcSADrY0qWL-iKWGJa3zbwcLybYv6nO32U7mU6vs3sf8OwdgkZ24jOmx7hB2i-g6cU8yCMTJO2Z1YnHpnhlrj3fHub4wpORAKwIGZsYmWP1S2MVFBczn3m…	www.facebook.com
Accipitriformes	Accipitridae	Eastern Chanting-goshawk	Melierax poliopterus	1	1	0	0	1	0	0	0	0	0	https://www.facebook.com/photo?fbid=10158681174818499&set=bc.AbqHhDhBRWt288Z8lNOJl9iOpZUbx9nKrNs4lfoAN1gxkuU2Fw7X2KOmNPs6J_aMIP73MihiPPNKAEncMt64uNYIdZhRRB5ScchaEQiI7Vdq2yZiJOpCQSwYR94KkcgnPxwNzBK9c4wPKLpBObHjlo9K&opaqueCursor=AbqvHQWav4VW7HJFeg8IHEPVFVTaJCY_7tBm_cld_4kmr2fopBUysVrzoPZWbG3qGc6HMwAp6lH2QqANe0gWfT4sFV4n-lTHUJv1SRWteuVaQ2PYyO5U_CgNVG9VWFAeDCwOU1TZWs1OayQwmXoogddkq9fn1L9lpON95J4itHQE…	www.facebook.com
Accipitriformes	Accipitridae	Black Kite	Milvus migrans	1	0	0	1	0	0	0	0	0	0	https://macaulaylibrary.org/asset/201495461#_ga=2.49203426.576835637.1601402628-1686230602.1600435403	macaulaylibrary.org
Accipitriformes	Accipitridae	Black Kite	Milvus migrans	1	1	0	0	1	0	0	0	0	1	https://macaulaylibrary.org/asset/201495851#_ga=2.49203426.576835637.1601402628-1686230602.1600435403	macaulaylibrary.org
Accipitriformes	Accipitridae	Black Kite	Milvus migrans	1	0	0	0	1	0	0	0	0	0	https://macaulaylibrary.org/asset/204834301#_ga=2.49203426.576835637.1601402628-1686230602.1600435403	macaulaylibrary.org
Accipitriformes	Accipitridae	Black Kite	Milvus migrans	1	0	0	1	0	0	0	0	0	0	https://macaulaylibrary.org/asset/205604151#_ga=2.49203426.576835637.1601402628-1686230602.1600435403	macaulaylibrary.org
Accipitriformes	Accipitridae	Black Kite	Milvus migrans	1	1	0	0	0	1	0	0	1	1	https://macaulaylibrary.org/asset/237934311#_ga=2.49203426.576835637.1601402628-1686230602.1600435403	macaulaylibrary.org
Accipitriformes	Accipitridae	Black Kite	Milvus migrans	1	0	0	0	1	0	0	0	0	0	https://www.alamy.com/the-black-kite-milvus-migrans-eating-prey-image223061083.html?pv=1&stamp=2&imageid=2F4F4CDC-2D32-4D64-9480-B98CB65AE463&p=752967&n=3&orientation=0&pn=1&searchtype=0&IsFromSearch=1&srch=foo%3Dbar%26st%3D0%26sortby%3D2%26qt%3DMilvus%2520migrans%2520eating%26qt_raw%3DMilvus%2520migrans%2520eating%26qn%3D%26lic%3D3%26edrf%3D0%26mr%3D0%26pr%3D0%26aoa%3D1%26creative%3D%26videos%3D…	www.alamy.com
Accipitriformes	Accipitridae	Black Kite	Milvus migrans	1	1	0	0	1	0	0	0	0	1	https://www.wikiaves.com.br/3554260&tm=f&t=s&s=11971&o=mp&o=mp	www.wikiaves.com.br
Accipitriformes	Accipitridae	Red Kite	Milvus milvus	1	0	0	1	0	0	0	0	0	0	https://macaulaylibrary.org/asset/201496881#_ga=2.115835714.576835637.1601402628-1686230602.1600435403	macaulaylibrary.org
Accipitriformes	Accipitridae	Red Kite	Milvus milvus	1	1	1	0	1	0	0	0	0	0	https://macaulaylibrary.org/asset/249484421#_ga=2.44606560.576835637.1601402628-1686230602.1600435403	macaulaylibrary.org
Accipitriformes	Accipitridae	Red Kite	Milvus milvus	1	0	0	0	1	0	0	0	0	0	https://www.alamy.com/red-kite-milvus-milvus-eating-carrion-on-the-ground-image236187393.html?pv=1&stamp=2&imageid=F66D8521-C9CD-4144-B36A-0251F9672DC4&p=641251&n=39&orientation=0&pn=1&searchtype=0&IsFromSearch=1&srch=foo%3Dbar%26st%3D0%26sortby%3D2%26qt%3DMilvus%2520milvus%2520eating%26qt_raw%3DMilvus%2520milvus%2520eating%26qn%3D%26lic%3D3%26edrf%3D0%26mr%3D0%26pr%3D0%26aoa%3D1%26creative%3D%26…	www.alamy.com
Accipitriformes	Accipitridae	Red Kite	Milvus milvus	1	0	0	0	1	0	0	0	0	0	https://www.alamy.com/stock-image-black-kite-milvus-migrans-photographed-in-the-espinar-segovia-168424752.html?pv=1&stamp=2&imageid=24834BFE-86A8-4BCE-B8B2-A8733F583175&p=190668&n=132&orientation=0&pn=1&searchtype=0&IsFromSearch=1&srch=foo%3Dbar%26st%3D0%26sortby%3D2%26qt%3DMilvus%2520milvus%2520food%26qt_raw%3DMilvus%2520milvus%2520food%26qn%3D%26lic%3D3%26edrf%3D0%26mr%3D0%26pr%3D0%26aoa%3D1%26…	www.alamy.com
Accipitriformes	Accipitridae	Red Kite	Milvus milvus	1	1	0	0	1	0	0	0	0	1	https://www.alamy.com/stock-image-red-kite-mivus-milvus-in-flight-with-food-at-gigrin-farm-kite-feeding-163471166.html?pv=1&stamp=2&imageid=CFE5E2BB-B436-437F-8C5F-965BCB94706E&p=22116&n=492&orientation=0&pn=1&searchtype=0&IsFromSearch=1&srch=foo%3Dbar%26st%3D0%26sortby%3D2%26qt%3DMilvus%2520milvus%2520food%26qt_raw%3DMilvus%2520milvus%2520food%26qn%3D%26lic%3D3%26edrf%3D0%26mr%3D0%26pr%3D0%26aoa…	www.alamy.com
Accipitriformes	Accipitridae	Red Kite	Milvus milvus	1	1	0	0	0	0	0	0	0	1	https://www.alamy.com/stock-photo-milvus-milvus-red-milan-rotmilan-red-kite-roter-milan-133886321.html?pv=1&stamp=2&imageid=4A3DE6AA-9312-4090-9A9A-29324CDA467D&p=294974&n=45&orientation=0&pn=1&searchtype=0&IsFromSearch=1&srch=foo%3Dbar%26st%3D0%26sortby%3D2%26qt%3DMilvus%2520milvus%26qt_raw%3DMilvus%2520milvus%26qn%3D%26lic%3D3%26edrf%3D0%26mr%3D0%26pr%3D0%26aoa%3D1%26creative%3D%26videos%3D%26n…	www.alamy.com
Accipitriformes	Accipitridae	Red Kite	Milvus milvus	1	1	0	0	1	1	0	0	0	1	https://www.alamy.com/stock-photo-of-flying-blacks-milan-fliegender-schwarzer-milan-133886055.html?pv=1&stamp=2&imageid=8C2EB8F4-908D-43AF-B946-CF8D49F77B1E&p=294974&n=541&orientation=0&pn=1&searchtype=0&IsFromSearch=1&srch=foo%3Dbar%26st%3D0%26sortby%3D2%26qt%3DMilvus%2520milvus%2520food%26qt_raw%3DMilvus%2520milvus%2520food%26qn%3D%26lic%3D3%26edrf%3D0%26mr%3D0%26pr%3D0%26aoa%3D1%26creative%3D%…	www.alamy.com
Accipitriformes	Accipitridae	Red Kite	Milvus milvus	1	0	0	0	0	0	0	0	0	0	https://www.alamy.com/stock-photo-schwarzmilan-milvus-migrans-black-kite-125409913.html?pv=1&stamp=2&imageid=8FCA16D8-E52C-4189-B242-CB315389F0C4&p=28562&n=77&orientation=0&pn=1&searchtype=0&IsFromSearch=1&srch=foo%3Dbar%26st%3D0%26sortby%3D2%26qt%3DMilvus%2520milvus%2520food%26qt_raw%3DMilvus%2520milvus%2520food%26qn%3D%26lic%3D3%26edrf%3D0%26mr%3D0%26pr%3D0%26aoa%3D1%26creative%3D%26videos%3D%2…	www.alamy.com
Accipitriformes	Accipitridae	Crested Eagle	Morphnus guianensis	1	0	0	0	1	0	0	0	0	0	https://www.wikiaves.com.br/1821800&tm=f&t=s&s=10237&o=mp&o=mp	www.wikiaves.com.br
Accipitriformes	Accipitridae	Crested Eagle	Morphnus guianensis	1	0	0	0	1	0	0	0	0	0	https://www.wikiaves.com.br/1897824&tm=f&t=s&s=10237&o=mp&o=mp	www.wikiaves.com.br
Accipitriformes	Accipitridae	Crested Eagle	Morphnus guianensis	1	1	1	0	1	0	0	0	0	0	https://www.youtube.com/watch?v=VKOdcubVgpU
Accipitriformes	Accipitridae	Crested Eagle	Morphnus guianensis	1	1	1	0	1	0	0	0	0	1	https://www.flickr.com/photos/ocklind/4924791728	www.flirk.com
Accipitriformes	Accipitridae	Crested Eagle	Morphnus guianensis	1	0	0	0	1	0	0	0	0	0	https://www.wikiaves.com.br/3270078&tm=f&t=s&s=10237&o=mp&o=mp	www.wikiaves.com.br
Accipitriformes	Accipitridae	Hooded Vulture	Necrosyrtes monachus	1	0	0	1	0	0	0	0	0	0	https://macaulaylibrary.org/asset/229496881#_ga=2.10862832.576835637.1601402628-1686230602.1600435403	macaulaylibrary.org
Accipitriformes	Accipitridae	Hooded Vulture	Necrosyrtes monachus	1	0	0	0	1	0	0	0	0	0	https://www.alamy.com/stock-image-hooded-vulture-necrosyrtes-monachus-native-to-africa-eating-dead-rodent-164241041.html?pv=1&stamp=2&imageid=F0E8D6F7-71AF-4553-9913-0DE56B71AD51&p=80871&n=18&orientation=0&pn=1&searchtype=0&IsFromSearch=1&srch=foo%3Dbar%26st%3D0%26sortby%3D2%26qt%3DNecrosyrtes%2520monachus%26qt_raw%3DNecrosyrtes%2520monachus%26qn%3D%26lic%3D3%26edrf%3D0%26mr%3D0%26pr%3D0%26aoa%3D…	www.alamy.com
Accipitriformes	Accipitridae	Hooded Vulture	Necrosyrtes monachus	1	0	0	0	1	0	0	0	0	0	https://www.alamy.com/stock-image-hooded-vulture-necrosyrtes-monachus-native-to-africa-scavenging-on-164241002.html?pv=1&stamp=2&imageid=FE18083B-EA78-4C6C-8217-E0F7A14534AA&p=80871&n=56&orientation=0&pn=1&searchtype=0&IsFromSearch=1&srch=foo%3Dbar%26st%3D0%26sortby%3D2%26qt%3DNecrosyrtes%2520monachus%26qt_raw%3DNecrosyrtes%2520monachus%26qn%3D%26lic%3D3%26edrf%3D0%26mr%3D0%26pr%3D0%26aoa%3D1%26c…	www.alamy.com
Accipitriformes	Accipitridae	Egyptian Vulture	Neophron percnopterus	1	0	0	0	1	0	0	0	0	0	https://www.flickr.com/photos/66537439@N05/27860726467/	https://www.flickr.com
Accipitriformes	Accipitridae	Egyptian Vulture	Neophron percnopterus	1	0	0	0	1	0	0	0	0	0	https://www.alamy.com/egyptian-vulture-neophron-percnopterus-france-image5489172.html?pv=1&stamp=2&imageid=2163640A-B51C-4948-BD89-4F52D5C927BE&p=13619&n=395&orientation=0&pn=1&searchtype=0&IsFromSearch=1&srch=foo%3Dbar%26st%3D0%26sortby%3D2%26qt%3DNeophron%2520percnopterus%26qt_raw%3DNeophron%2520percnopterus%26qn%3D%26lic%3D3%26edrf%3D0%26mr%3D0%26pr%3D0%26aoa%3D1%26creative%3D%26videos%3D%26nu…	www.alamy.com
Accipitriformes	Accipitridae	Egyptian Vulture	Neophron percnopterus	1	1	0	0	1	0	0	0	0	0	https://www.alamy.com/stock-photo-series-of-a-egyptian-white-scavenger-vulture-neophron-percnopterus-146068407.html?pv=1&stamp=2&imageid=678DCA8C-31BC-4E25-98D0-23DDFB356D54&p=280930&n=725&orientation=0&pn=1&searchtype=0&IsFromSearch=1&srch=foo%3Dbar%26st%3D0%26sortby%3D2%26qt%3DNeophron%2520percnopterus%26qt_raw%3DNeophron%2520percnopterus%26qn%3D%26lic%3D3%26edrf%3D0%26mr%3D0%26pr%3D0%26aoa%3D1…	www.alamy.com
Accipitriformes	Accipitridae	Egyptian Vulture	Neophron percnopterus	1	1	0	0	1	0	0	0	0	0	https://www.youtube.com/watch?v=llxfgl3WQUw&ab_channel=Miguel�ngelBueno	www.youtube.com
Accipitriformes	Accipitridae	Egyptian Vulture	Neophron percnopterus	1	1	0	0	1	0	0	0	0	0	https://www.youtube.com/watch?v=YDnz_JzihBU&ab_channel=javicelacanto	www.youtube.com
Accipitriformes	Accipitridae	Blyth's Hawk-eagle	Nisaetus alboniger	1	0	0	0	0	0	0	0	0	0	https://twitter.com/DrAmarMOH/status/1095172232022712321/photo/1	twitter.com
Accipitriformes	Accipitridae	Javan Hawk-eagle	Nisaetus bartelsi	0	0	0	0	0	0	0	0	0	0	https://search.macaulaylibrary.org/catalog?taxonCode=javhae1&mediaType=p&sort=rating_rank_desc&q=Javan%20Hawk-Eagle%20-%20Nisaetus%20bartelsi	search.macaulaylibrary.org
Accipitriformes	Accipitridae	Changeable Hawk-eagle	Nisaetus cirrhatus	1	1	0	0	0	0	0	0	0	1	https://macaulaylibrary.org/asset/140325901#_ga=2.218471773.559274032.1602503389-1686230602.1600435403	macaulaylibrary.org
Accipitriformes	Accipitridae	Changeable Hawk-eagle	Nisaetus cirrhatus	1	0	0	0	1	0	0	0	0	0	https://macaulaylibrary.org/asset/205367521#_ga=2.218471773.559274032.1602503389-1686230602.1600435403	macaulaylibrary.org
Accipitriformes	Accipitridae	Changeable Hawk-eagle	Nisaetus cirrhatus	1	0	0	0	1	0	0	0	0	0	https://macaulaylibrary.org/asset/20729971#_ga=2.12107248.559274032.1602503389-1686230602.1600435403	macaulaylibrary.org
Accipitriformes	Accipitridae	Changeable Hawk-eagle	Nisaetus cirrhatus	1	0	0	1	0	0	0	0	0	0	https://macaulaylibrary.org/asset/29411571#_ga=2.255169868.559274032.1602503389-1686230602.1600435403	macaulaylibrary.org
Accipitriformes	Accipitridae	Changeable Hawk-eagle	Nisaetus cirrhatus	1	0	0	1	0	0	0	0	0	0	https://macaulaylibrary.org/asset/59331291#_ga=2.12107248.559274032.1602503389-1686230602.1600435403	macaulaylibrary.org
Accipitriformes	Accipitridae	Changeable Hawk-eagle	Nisaetus cirrhatus	1	1	0	0	0	0	0	0	0	1	https://macaulaylibrary.org/asset/63579601#_ga=2.45061856.559274032.1602503389-1686230602.1600435403	macaulaylibrary.org
Accipitriformes	Accipitridae	Changeable Hawk-eagle	Nisaetus cirrhatus	1	0	0	0	1	0	0	0	0	0	https://macaulaylibrary.org/asset/86591161#_ga=2.255169868.559274032.1602503389-1686230602.1600435403	macaulaylibrary.org
Accipitriformes	Accipitridae	Changeable Hawk-eagle	Nisaetus cirrhatus	1	0	0	1	0	0	0	0	0	0	https://www.alamy.com/the-changeable-hawk-eagle-or-crested-hawk-eagle-nisaetus-cirrhatus-sitting-on-the-branch-eating-fish-on-his-leg-predator-bird-on-the-tree-isolated-image365292926.html?pv=1&stamp=2&imageid=B9D8FA83-6B5B-4D2D-95D8-EE992BC5132E&p=803188&n=172&orientation=0&pn=1&searchtype=0&IsFromSearch=1&srch=foo%3Dbar%26st%3D0%26sortby%3D2%26qt%3DNisaetus%2520cirrhatus%26qt_raw%3DNisaetus%252…	www.alamy.com
Accipitriformes	Accipitridae	Flores Hawk-eagle	Nisaetus floris	1	1	0	0	1	0	0	0	0	1	https://macaulaylibrary.org/asset/68667431#_ga=2.247912131.559274032.1602503389-1686230602.1600435403	macaulaylibrary.org
Accipitriformes	Accipitridae	Legge's Hawk-Eagle	Nisaetus nipalensis	1	1	0	0	1	0	0	0	0	0	https://macaulaylibrary.org/asset/445169491	macaulaylibrary.org
Accipitriformes	Accipitridae	Legge's Hawk-Eagle	Nisaetus nipalensis	1	1	0	0	0	0	0	0	0	1	https://www.facebook.com/100401904649517/photos/basw.AbpjCXON-yaHn-0eJnhDX36inoxT9BDxEtRqIT90kAfIJx1B-fTKgBUa6ccU8IAmRKz-wY-UQZU_H62BcZYKRiYDIL1f67rL11JlbRD65HTgrpnh9MW-8hJNcGtuUq9PBK_ExR6fWFoBiEW37q3JNzdBrZTSOwI9oY0zQX9GdG04EQ/144569823566058/?opaqueCursor=AbqwYPEcBeOsvV_a45IkzUpyUhS7evSNsvABbd4Nib3l9YUrEkdSfqrF1fAP0MiWL-Bx4S6qInNxrmc84l5ZpWSsjXvBg4cUGxVvkt5kmuJD5lH6K7kPi7MS7vOmnZWlMf6FmTl8-K08i…	www.facebook.com
Accipitriformes	Accipitridae	Legge's Hawk-Eagle	Nisaetus nipalensis	1	0	0	0	0	0	0	0	0	0	https://www.facebook.com/photo?fbid=1716263258459088&set=bc.Abr-C3wPnebIBiOuWMD4YuAdnK-X2BlTLju17QcN61T30zrrHSIl3Jp6QoUXqCRlJVbcccFIcOzXHrzaHMCUOv2lMdrN5gPL0fRqpWa_YgV7Zyw2f5KEWr0lPdfm733uZNpcSWD30qBlGDbCCAcOhs5CWzmmzzZwgr_E51hBmttXEw&opaqueCursor=Abp5tX7c-Vpd82HXsW9LfSeXUdE956dtQA183chyaYh6pKGEXVWHVrS10Bu6wL5wjXthFMqAN3MlbYqf-RRMmVcloXLfAAuCm16kxlxR2bidy2VxgazUV4BT8K45Cui1DECM6w-TtLkP2lU1NDQP6e3…	www.facebook.com
Accipitriformes	Accipitridae	Legge's Hawk-Eagle	Nisaetus nipalensis	1	1	0	0	1	0	0	0	0	0	https://www.facebook.com/photo?fbid=1746133185461243&set=bc.Abr_NnpmPRiFq6AodzUjXCI-_Kiq1xZ4HGwA9ci_P_NpLXg83hfjy4TCR9pFmDW5FBrxX9qJmUtN_M8HV2v53Xs9ekMoBmW47PubvdmHr0oeDjV4PHb1NvHS0c6Ki13lbVBdHaBV-A59V0znSUufrsJZ-CwbJNQlZjFmI1Y5gclTsg&opaqueCursor=AboFFevs9itFWXc49XVUzp6eY8EUzmVqzOJxcGVlGppz4MRs47YhDG_lyGX0tlqtG3EsB-dpBaiAFbQ38BYwRFBemj1QwwyD6yDwY1SMDm4RzQhwgmipTAdEHZpheV_q2xaT21VlScpRoqX4Ncw1EY_…	www.facebook.com
Accipitriformes	Accipitridae	Legge's Hawk-Eagle	Nisaetus nipalensis	1	1	0	0	1	0	0	0	0	0	https://www.facebook.com/photo?fbid=1867138583372668&set=bc.AbpVu2LtpeZn5Z6Fi0ucVMRwgLeSR5IxuqyT6ldVkdd8o5I1qkD6KYSMf_LoMRZsxNRM1Mb-uiMO0N4r-_kCgCuY-zUEAA2XqVUXPajCHAI4iyJsDamA1sVMMkWtIp7xurDxYMRPmFrVqCDSQfzsOQ41R5ZzdyThf_1h1LVq2TzmZg&opaqueCursor=Abq3kO7dUWNlSxWagQFmF5CYjqh9w3r95ze0FcC0GtWq2nd1zWn_-lyi4H8DUt8wtExtYHRHTI2DpXNidz8ll4hgTdkzb_F3kD9MouKhTsOvFEgG--NQC5AXKEf6dtylZPO-EvL5UzhaJfHZKQJxiUW…	www.facebook.com
Accipitriformes	Accipitridae	Sulawesi Hawk-eagle	Nisaetus nipalensis	1	1	0	0	1	0	0	0	0	0	https://macaulaylibrary.org/asset/103776081	macaulaylibrary.org
Accipitriformes	Accipitridae	Wallace's Hawk-eagle	Nisaetus nanus	1	0	0	1	0	0	0	0	0	0	https://macaulaylibrary.org/asset/105378261#_ga=2.45586784.559274032.1602503389-1686230602.1600435403	macaulaylibrary.org
Accipitriformes	Accipitridae	Wallace's Hawk-eagle	Nisaetus nanus	1	0	0	0	1	0	0	0	0	0	https://macaulaylibrary.org/asset/163567561#_ga=2.80206163.559274032.1602503389-1686230602.1600435403	macaulaylibrary.org
Accipitriformes	Accipitridae	Wallace's Hawk-eagle	Nisaetus nanus	1	0	0	0	1	0	0	0	0	0	https://macaulaylibrary.org/asset/177383471#_ga=2.45586784.559274032.1602503389-1686230602.1600435403	macaulaylibrary.org
Accipitriformes	Accipitridae	Wallace's Hawk-eagle	Nisaetus nanus	1	0	0	0	1	0	0	0	0	0	https://macaulaylibrary.org/asset/208371221#_ga=2.45586784.559274032.1602503389-1686230602.1600435403	macaulaylibrary.org
Accipitriformes	Accipitridae	Wallace's Hawk-eagle	Nisaetus nanus	1	0	0	0	1	0	0	0	0	0	https://macaulaylibrary.org/asset/66386581#_ga=2.80206163.559274032.1602503389-1686230602.1600435403	macaulaylibrary.org
Accipitriformes	Accipitridae	Mountain Hawk-eagle	Nisaetus nipalensis	1	0	0	0	1	0	0	0	0	0	https://www.flickr.com/photos/stellaceagle/4322676148/	www.flickr.com
Accipitriformes	Accipitridae	Mountain Hawk-eagle	Nisaetus nipalensis	1	1	0	0	0	0	0	0	0	1	https://www.instagram.com/p/CGNyKVEHZJa/	www.instagram.com
Accipitriformes	Accipitridae	Philippine Hawk-eagle	Nisaetus philippensis	1	1	0	0	1	0	0	0	0	0	https://macaulaylibrary.org/asset/416054081	macaulaylibrary.org
Accipitriformes	Accipitridae	Philippine Hawk-eagle	Nisaetus philippensis	1	0	0	1	0	0	0	0	0	0	https://www.facebook.com/1595403404051753/photos/bc.AbpyPoxI-PtWV1jxbzyGFonOGJUWoonXOLiNHUFMCajxOCRgu99naydG0WWPEMkcofrlyBBbAiRQpjz8I8NR-nBxIyoCSlenAH-6jWxKlTB-9LrjR2lDMy_guB_cL-dhKijeD6QgTXfH50sPpFax5Sf2etV-lD_Q-LHstW0i8wIckA/1611590789099681/?opaqueCursor=AboqUXIaEAgm48RN4KAzbNval1tW61NeID7qNpjYMaftps-g8kuYMLwjx_eDltgSo2-ZCvmQNeRHfAGpaSfpu2LNvzLv6Zye4iTgFG1clm-usPti2zJX6nRpF2CeesWqxcF_FCG1FfAui…	www.facebook.com
Accipitriformes	Accipitridae	Philippine Hawk-eagle	Nisaetus philippensis	1	1	0	0	1	0	0	0	0	0	https://www.facebook.com/1595403404051753/photos/bc.AbrQCdmAPYrqHUfyPqI_4ytAX1kx1pM1rANjaAEAdRzogJCL-eTQDU0AzcKmPwThdkLaSyNCq0lqeodN49MYjuOS_yULIdcx9dAxuBRSejYrW6rhBkBV8X4JiFs1l0OgLEXrYJFyYD6qJrHgsvHChIBa2ymlCkyuPaDy4ABpF49Erg/1611590935766333/?opaqueCursor=Abq91-F6kPbphF8ZSOzsnAVXX9LBCADb8BN1DQzoSV8cI2hY68guezLlzYtPMfx00r27Jv4Tb3RwtjCaJiRIClLO5DQy7pT7vna5y2CN9whvg21hkvaCzvwb474lH5Ma69zr6pvUZpgHA…	www.facebook.com
Accipitriformes	Accipitridae	Harris's Hawk	Parabuteo unicinctus	1	0	0	1	0	0	0	0	0	0	https://macaulaylibrary.org/asset/234658951#_ga=2.140008496.245437379.1602032978-1686230602.1600435403	macaulaylibrary.org
Accipitriformes	Accipitridae	Harris's Hawk	Parabuteo unicinctus	1	0	0	1	0	0	0	0	0	0	https://macaulaylibrary.org/asset/259223971#_ga=2.51182506.245437379.1602032978-1686230602.1600435403	macaulaylibrary.org
Accipitriformes	Accipitridae	Harris's Hawk	Parabuteo unicinctus	1	0	0	0	1	0	0	0	0	0	https://www.wikiaves.com.br/2469430&tm=f&t=s&s=10226&o=mp&o=mp	www.wikiaves.com.br
Accipitriformes	Accipitridae	Harris's Hawk	Parabuteo unicinctus	1	0	0	0	1	0	0	0	0	0	https://www.wikiaves.com.br/3677367&tm=f&t=s&s=10226&o=mp&o=mp	www.wikiaves.com.br
Accipitriformes	Accipitridae	Harris's Hawk	Parabuteo unicinctus	1	1	1	0	1	0	0	0	0	0	https://www.wikiaves.com.br/972604&tm=f&t=s&s=10226&o=mp&o=mp	www.wikiaves.com.br
Accipitriformes	Accipitridae	Harris's Hawk	Parabuteo unicinctus	1	1	1	0	1	0	0	0	0	1	https://www.flickr.com/photos/29005507@N07/6638919243/	www.flirk.com
Accipitriformes	Accipitridae	Harris's Hawk	Parabuteo unicinctus	1	1	1	0	1	1	0	0	0	1	https://cannundrum.blogspot.com/2018/03/harris-hawk-sky-falconry.html	https://cannundrum.blogspot.com
Accipitriformes	Accipitridae	Harris's Hawk	Parabuteo unicinctus	1	0	0	0	1	0	0	0	0	0	https://www.wikiaves.com.br/972642&tm=f&t=s&s=10226&o=mp&o=mp	www.wikiaves.com.br
Accipitriformes	Accipitridae	European Honey-buzzard	Pernis apivorus	1	1	1	0	1	0	0	0	0	0	https://i.redd.it/0qr3etd3qbv21.jpg	i.redd.it
Accipitriformes	Accipitridae	European Honey-buzzard	Pernis apivorus	1	1	1	0	1	0	0	0	0	0	https://macaulaylibrary.org/asset/48781001#_ga=2.177327074.692783153.1601297684-1686230602.1600435403	macaulaylibrary.org
Accipitriformes	Accipitridae	European Honey-buzzard	Pernis apivorus	1	0	0	0	1	0	0	0	0	0	https://macaulaylibrary.org/asset/60688521#_ga=2.165332088.692783153.1601297684-1686230602.1600435403	macaulaylibrary.org
Accipitriformes	Accipitridae	European Honey-buzzard	Pernis apivorus	1	0	0	0	1	0	0	0	0	0	https://www.alamy.com/stock-photo-european-honey-buzzard-pernis-apivorus-eating-dead-bird-chick-89421144.html?pv=1&stamp=2&imageid=FCB74A88-00E6-4A76-A320-7912349CCC96&p=80871&n=53&orientation=0&pn=1&searchtype=0&IsFromSearch=1&srch=foo%3Dbar%26st%3D0%26sortby%3D2%26qt%3DPernis%2520apivorus%26qt_raw%3DPernis%2520apivorus%26qn%3D%26lic%3D3%26edrf%3D0%26mr%3D0%26pr%3D0%26aoa%3D1%26creative%3D%26vid…	www.alamy.com
Accipitriformes	Accipitridae	European Honey-buzzard	Pernis apivorus	1	0	0	0	1	0	0	0	0	0	https://www.alamy.com/wespenbussard-pernis-apivorus-honey-buzzard-image334605969.html?pv=1&stamp=2&imageid=65DD4B12-FF92-4D94-8EDE-0C635A5C86A2&p=141396&n=19&orientation=0&pn=1&searchtype=0&IsFromSearch=1&srch=foo%3Dbar%26st%3D0%26sortby%3D2%26qt%3DPernis%2520apivorus%26qt_raw%3DPernis%2520apivorus%26qn%3D%26lic%3D3%26edrf%3D0%26mr%3D0%26pr%3D0%26aoa%3D1%26creative%3D%26videos%3D%26nu%3D%26ccc%3D…	www.alamy.com
Accipitriformes	Accipitridae	European Honey-buzzard	Pernis apivorus	1	0	0	0	1	0	0	0	0	0	https://www.flickr.com/photos/nmohanmuscat/5217412747/	www.flickr.com
Accipitriformes	Accipitridae	European Honey-buzzard	Pernis apivorus	1	1	0	0	1	0	0	0	0	1	https://www.flickr.com/photos/oranggoreng/28439381598/	www.flickr.com
Accipitriformes	Accipitridae	Barred Honey-buzzard	Pernis celebensis	0	0	0	0	0	0	0	0	0	0	https://search.macaulaylibrary.org/catalog?taxonCode=barhob1&mediaType=p&sort=rating_rank_desc&q=Sulawesi%20Honey-buzzard%20-%20Pernis%20celebensis	search.macaulaylibrary.org
Accipitriformes	Accipitridae	Philippine Eagle	Pithecophaga jefferyi	1	1	0	0	1	0	0	0	0	0	https://birdsflight.com/philippine-eagle-facts-philippine-eagle-habitat-diet/	birdsflight.com
Accipitriformes	Accipitridae	Philippine Eagle	Pithecophaga jefferyi	1	1	0	0	0	0	0	0	0	1	https://www.gettyimages.dk/detail/news-photo/philippine-eagle-hunting-a-monkey-1968-news-photo/1188733558	www.gettyimages.dk
Accipitriformes	Accipitridae	Philippine Eagle	Pithecophaga jefferyi	1	1	0	0	1	0	0	0	0	1	https://www.youtube.com/watch?v=5Vtxo4txuuw	www.youtube.com
Accipitriformes	Accipitridae	Philippine Eagle	Pithecophaga jefferyi	1	0	0	1	0	0	0	0	0	0	https://www.youtube.com/watch?v=opFc7zKLY2s	www.youtube.com
Accipitriformes	Accipitridae	Martial Eagle	Polemaetus bellicosus	1	0	0	0	1	0	0	0	0	0	https://macaulaylibrary.org/asset/157031341#_ga=2.54975215.559274032.1602503389-1686230602.1600435403	macaulaylibrary.org
Accipitriformes	Accipitridae	Martial Eagle	Polemaetus bellicosus	1	0	0	1	0	0	0	0	0	0	https://macaulaylibrary.org/asset/175548211#_ga=2.54975215.559274032.1602503389-1686230602.1600435403	macaulaylibrary.org
Accipitriformes	Accipitridae	Martial Eagle	Polemaetus bellicosus	1	0	0	0	1	0	0	0	0	0	https://macaulaylibrary.org/asset/206059791#_ga=2.252219725.559274032.1602503389-1686230602.1600435403	macaulaylibrary.org
Accipitriformes	Accipitridae	Martial Eagle	Polemaetus bellicosus	1	0	0	0	1	0	0	0	0	0	https://macaulaylibrary.org/asset/208931001#_ga=2.16825853.559274032.1602503389-1686230602.1600435403	macaulaylibrary.org
Accipitriformes	Accipitridae	Martial Eagle	Polemaetus bellicosus	1	1	0	0	0	0	0	0	0	1	https://macaulaylibrary.org/asset/221067281#_ga=2.251043394.559274032.1602503389-1686230602.1600435403	macaulaylibrary.org
Accipitriformes	Accipitridae	Martial Eagle	Polemaetus bellicosus	1	1	0	0	1	0	0	0	0	1	https://macaulaylibrary.org/asset/24737761#_ga=2.252219725.559274032.1602503389-1686230602.1600435403	macaulaylibrary.org
Accipitriformes	Accipitridae	Madagascar Harrier-hawk	Polyboroides radiatus	1	0	0	0	1	0	0	0	0	0	https://macaulaylibrary.org/asset/205116361	macaulaylibrary.org
Accipitriformes	Accipitridae	Madagascar Harrier-hawk	Polyboroides radiatus	1	1	0	0	0	0	0	0	0	1	https://www.flickr.com/photos/birdbore/45905506031/in/photolist-2cWvHBV-fzQFGU-2bDd8RM-21nrqHb-jtxzQ3-N98Tz5-TwcBxi-DAD1f9-E85V1o-28WkbQQ-oBteo7-qSsrgD-6YuDWd-Gr72tJ-z59kce-2hbG1r6-okbuuW-2hNDCiH-TCoEBj-2ht4G9z-2enF3Sg-ddQzzS-PLJbaR-vvJkax-dFQQDA-2ig4GZm-2ig3DSA-2ig3DS5-cRxTpj-2cn6ZNG-22qSWmz-EzKRQF-2ib585R-pY8Qfh-dzPXD3-2ig4H1t-BnS3xi-BLMghG-BLKw1U-28pquao-BU56C9-BWnGRt-PBjvSp-cZyRGC-CEwgog-DbVR…	www.flickr.com
Accipitriformes	Accipitridae	Madagascar Harrier-hawk	Polyboroides radiatus	1	1	1	0	1	0	0	0	0	0	https://www.youtube.com/watch?v=8vn83O16_zk	www.youtube.com
Accipitriformes	Accipitridae	African Harrier-hawk	Polyboroides typus	1	0	0	0	1	0	0	0	0	0	https://macaulaylibrary.org/asset/119689181#_ga=2.49865826.576835637.1601402628-1686230602.1600435403	macaulaylibrary.org
Accipitriformes	Accipitridae	African Harrier-hawk	Polyboroides typus	1	0	0	0	1	0	0	0	0	0	https://macaulaylibrary.org/asset/172590221#_ga=2.111511360.576835637.1601402628-1686230602.1600435403	macaulaylibrary.org
Accipitriformes	Accipitridae	African Harrier-hawk	Polyboroides typus	1	0	0	1	0	0	0	0	0	0	https://macaulaylibrary.org/asset/172590231#_ga=2.111511360.576835637.1601402628-1686230602.1600435403	macaulaylibrary.org
Accipitriformes	Accipitridae	African Harrier-hawk	Polyboroides typus	1	0	0	0	1	0	0	0	0	0	https://macaulaylibrary.org/asset/211681331#_ga=2.11577456.576835637.1601402628-1686230602.1600435403	macaulaylibrary.org
Accipitriformes	Accipitridae	African Harrier-hawk	Polyboroides typus	1	0	0	0	1	0	0	0	0	0	https://macaulaylibrary.org/asset/267064191#_ga=2.125297486.576835637.1601402628-1686230602.1600435403	macaulaylibrary.org
Accipitriformes	Accipitridae	African Harrier-hawk	Polyboroides typus	1	1	1	0	1	0	0	0	0	0	https://www.alamy.com/kaalkopkiekendief-met-prooi-african-harrier-hawk-with-prey-image211598182.html?pv=1&stamp=2&imageid=AA379898-F9D8-431F-AD07-45474DB2A2EC&p=648151&n=156&orientation=0&pn=1&searchtype=0&IsFromSearch=1&srch=foo%3Dbar%26st%3D0%26sortby%3D2%26qt%3DPolyboroides%2520typus%26qt_raw%3DPolyboroides%2520typus%26qn%3D%26lic%3D3%26edrf%3D0%26mr%3D0%26pr%3D0%26aoa%3D1%26creative%3D%26vide…	www.alamy.com
Accipitriformes	Accipitridae	African Harrier-hawk	Polyboroides typus	1	1	1	0	1	1	0	0	lophoic	0	https://www.youtube.com/watch?v=xKsVTcdnuU8
Accipitriformes	Accipitridae	African Harrier-hawk	Polyboroides typus	1	0	0	1	0	0	0	0	0	0	https://www.youtube.com/watch?v=d2nfDukQ7eA	www.youtube.com
Accipitriformes	Accipitridae	Snail Kite	Rostrhamus sociabilis	1	1	1	0	1	0	0	0	0	0	https://macaulaylibrary.org/asset/204107281#_ga=2.20308092.576835637.1601402628-1686230602.1600435403	macaulaylibrary.org
Accipitriformes	Accipitridae	Snail Kite	Rostrhamus sociabilis	1	1	0	0	0	1	0	0	0	1	https://macaulaylibrary.org/asset/228460151#_ga=2.11439344.576835637.1601402628-1686230602.1600435403	macaulaylibrary.org
Accipitriformes	Accipitridae	Snail Kite	Rostrhamus sociabilis	1	1	0	0	1	0	0	0	0	1	https://macaulaylibrary.org/asset/247259511#_ga=2.11439344.576835637.1601402628-1686230602.1600435403	macaulaylibrary.org
Accipitriformes	Accipitridae	Snail Kite	Rostrhamus sociabilis	1	0	0	1	0	0	0	0	0	0	https://macaulaylibrary.org/asset/259562791#_ga=2.11439344.576835637.1601402628-1686230602.1600435403	macaulaylibrary.org
Accipitriformes	Accipitridae	Snail Kite	Rostrhamus sociabilis	1	1	0	0	0	0	0	0	0	1	https://macaulaylibrary.org/asset/265642981#_ga=2.45531232.576835637.1601402628-1686230602.1600435403	macaulaylibrary.org
Accipitriformes	Accipitridae	Snail Kite	Rostrhamus sociabilis	1	1	0	0	1	1	1	0	0	1	https://www.alamy.com/stock-photo-everglade-kite-snail-kite-rostrhamus-sociabilis-flying-male-feeding-97252757.html?pv=1&stamp=2&imageid=510A5005-6924-4756-9219-6BBA5751EF6A&p=851122&n=8&orientation=0&pn=1&searchtype=0&IsFromSearch=1&srch=foo%3Dbar%26st%3D0%26sortby%3D2%26qt%3DRostrhamus%2520sociabilis%26qt_raw%3DRostrhamus%2520sociabilis%26qn%3D%26lic%3D3%26edrf%3D0%26mr%3D0%26pr%3D0%26aoa%3D1%2…	www.alamy.com
Accipitriformes	Accipitridae	Snail Kite	Rostrhamus sociabilis	1	1	0	0	1	0	0	0	0	1	https://www.wikiaves.com.br/1171907&tm=f&t=s&s=10201&o=mp&o=mp	www.wikiaves.com.br
Accipitriformes	Accipitridae	Snail Kite	Rostrhamus sociabilis	1	1	1	0	1	0	0	0	0	0	https://www.wikiaves.com.br/247642&tm=f&t=s&s=10201&o=mp&o=mp	www.wikiaves.com.br
Accipitriformes	Accipitridae	Snail Kite	Rostrhamus sociabilis	1	0	0	1	0	0	0	0	0	0	https://www.wikiaves.com.br/2653878&t=s&s=10201&tag=FOTOALIMENTACAO	www.wikiaves.com.br
Accipitriformes	Accipitridae	Snail Kite	Rostrhamus sociabilis	1	0	0	1	0	0	0	0	0	0	https://www.wikiaves.com.br/2653878&tm=f&t=s&s=10201&o=mp&o=mp	www.wikiaves.com.br
Accipitriformes	Accipitridae	Snail Kite	Rostrhamus sociabilis	1	1	1	1	1	0	0	0	0	0	https://www.youtube.com/watch?v=NKFY9KHxxxA	www.youtube.com
Accipitriformes	Accipitridae	Red-headed Vulture	Sarcogyps calvus	1	0	0	1	0	0	0	0	0	0	https://macaulaylibrary.org/asset/205704541#_ga=2.57196782.576835637.1601402628-1686230602.1600435403	macaulaylibrary.org
Accipitriformes	Accipitridae	Red-headed Vulture	Sarcogyps calvus	1	0	0	0	0	0	0	0	0	0	https://macaulaylibrary.org/asset/253142941#_ga=2.57196782.576835637.1601402628-1686230602.1600435403	macaulaylibrary.org
Accipitriformes	Accipitridae	Red-headed Vulture	Sarcogyps calvus	1	0	0	0	1	0	0	0	0	0	https://macaulaylibrary.org/asset/253142991#_ga=2.57196782.576835637.1601402628-1686230602.1600435403	macaulaylibrary.org
Accipitriformes	Accipitridae	Crested Serpent-eagle	Spilornis cheela	1	1	1	0	1	0	0	0	1	0	https://macaulaylibrary.org/asset/239954631#_ga=2.116363074.576835637.1601402628-1686230602.1600435403	macaulaylibrary.org
Accipitriformes	Accipitridae	Crested Serpent-eagle	Spilornis cheela	1	1	1	0	1	0	0	0	0	0	https://macaulaylibrary.org/asset/239954651#_ga=2.116363074.576835637.1601402628-1686230602.1600435403	macaulaylibrary.org
Accipitriformes	Accipitridae	Crested Serpent-eagle	Spilornis cheela	1	1	1	0	1	0	0	0	0	0	https://www.alamy.com/stock-photo-crested-serpent-eagle-in-rainforest-in-sabah-borneo-92622015.html?pv=1&stamp=2&imageid=DB87A44E-497D-4775-A6AA-0BF78DC78251&p=141448&n=242&orientation=0&pn=1&searchtype=0&IsFromSearch=1&srch=foo%3Dbar%26st%3D0%26sortby%3D2%26qt%3DSpilornis%2520cheela%26qt_raw%3DSpilornis%2520cheela%26qn%3D%26lic%3D3%26edrf%3D0%26mr%3D0%26pr%3D0%26aoa%3D1%26creative%3D%26videos%3D…	www.alamy.com
Accipitriformes	Accipitridae	Crested Serpent-eagle	Spilornis cheela	1	0	0	0	1	0	0	0	0	0	https://www.alamy.com/stock-photo-crested-serpent-eagle-spilornis-cheela-feeding-on-a-green-vine-snake-97648076.html?pv=1&stamp=2&imageid=4F478004-14DD-4675-ACC7-D0C748608861&p=78395&n=73&orientation=0&pn=1&searchtype=0&IsFromSearch=1&srch=foo%3Dbar%26st%3D0%26sortby%3D2%26qt%3DSpilornis%2520cheela%26qt_raw%3DSpilornis%2520cheela%26qn%3D%26lic%3D3%26edrf%3D0%26mr%3D0%26pr%3D0%26aoa%3D1%26creative…	www.alamy.com
Accipitriformes	Accipitridae	Crested Serpent-eagle	Spilornis cheela	1	1	0	0	1	0	0	0	0	0	https://www.instagram.com/p/B_i2Tt4A7eu/	www.instagram.com
Accipitriformes	Accipitridae	Crested Serpent-eagle	Spilornis cheela	1	1	0	0	0	0	0	0	0	0	https://www.instagram.com/p/B0qhHPcALVv/	www.instagram.com
Accipitriformes	Accipitridae	Crested Serpent-eagle	Spilornis cheela	1	1	0	0	1	0	0	0	0	1	https://www.instagram.com/p/B1hBKNjgqrq/	www.instagram.com
Accipitriformes	Accipitridae	Crested Serpent-eagle	Spilornis cheela	1	0	0	1	0	0	0	0	0	0	https://www.instagram.com/p/B87iPg2ASzG/	www.instagram.com
Accipitriformes	Accipitridae	Andaman Serpent-eagle	Spilornis elgini	1	0	0	0	1	0	0	0	0	0	https://macaulaylibrary.org/asset/	macaulaylibrary.org
Accipitriformes	Accipitridae	Philippine Serpent-eagle	Spilornis holospilus	1	0	0	0	1	0	0	0	0	0	https://macaulaylibrary.org/asset/135836411#_ga=2.112700608.576835637.1601402628-1686230602.1600435403	macaulaylibrary.org
Accipitriformes	Accipitridae	Mountain Serpent-eagle	Spilornis kinabaluensis	0	0	0	0	0	0	0	0	0	0	https://search.macaulaylibrary.org/catalog?taxonCode=moseag1&mediaType=p&q=Mountain%20Serpent-Eagle%20-%20Spilornis%20kinabaluensis	search.macaulaylibrary.org
Accipitriformes	Accipitridae	South Nicobar Serpent-eagle	Spilornis klossi	0	0	0	0	0	0	0	0	0	0	https://search.macaulaylibrary.org/catalog?taxonCode=nicsee1&mediaType=p&q=Nicobar%20Serpent-Eagle%20-%20Spilornis%20klossi	search.macaulaylibrary.org
Accipitriformes	Accipitridae	Sulawesi Serpent-eagle	Spilornis rufipectus	1	1	0	0	1	0	0	0	0	0	https://www.facebook.com/photo?fbid=10211131709274141&set=bc.AboXW-Xku5_bqHn3fVpGoECi7rsK9d267nybeFjICmZjVAUnbknHhQdP5u5Y2rDhAkf8JUBlwUx5Lb7goy3VtIoH2vIwnA8JacbOGC8VrYHffexVWdJVvxr-PvOvylGfOl3EtpNwU1uevZoyRykmjgLqICcTT0USRb-vaF-DybmnQw&opaqueCursor=AbrA0_grRVXRAqO-sFqQulkNmAUQ0qVAbft0qk9XsiVa16vur1TUhxUsQ0qQlbCbT1CNy9yEkHH8YHnVO_zHoiJunQYGn1Ew3WGguP_FpKZc-XNaXcK7K4iDNZk7q2YOA7BsK7xffax_OQGKJVeaTm…	www.facebook.com
Accipitriformes	Accipitridae	Black-and-chestnut Eagle	Spizaetus isidori	1	1	0	0	0	0	0	0	0	1	https://twitter.com/Gr8tfulnis/status/1007841599810887681/photo/4	twitter.com
Accipitriformes	Accipitridae	Black-and-chestnut Eagle	Spizaetus isidori	1	1	0	0	0	0	0	0	0	1	https://twitter.com/jsrestrepoc/status/1322058853362655232	twitter.com
Accipitriformes	Accipitridae	Black-and-chestnut Eagle	Spizaetus isidori	1	1	0	0	1	0	0	0	0	1	https://www.javeriana.edu.co/pesquisa/tag/spizaetus-isidori/	www.javeriana.edu.co
Accipitriformes	Accipitridae	Black-and-white Hawk-eagle	Spizaetus melanoleucus	1	1	0	0	0	0	0	0	0	1	https://macaulaylibrary.org/asset/48912751#_ga=2.12573040.559274032.1602503389-1686230602.1600435403	macaulaylibrary.org
Accipitriformes	Accipitridae	Black-and-white Hawk-eagle	Spizaetus melanoleucus	1	0	0	0	1	0	0	0	0	0	https://www.wikiaves.com.br/2164916&t=s&s=10240&tag=FOTOALIMENTACAO	www.wikiaves.com.br
Accipitriformes	Accipitridae	Black-and-white Hawk-eagle	Spizaetus melanoleucus	1	1	0	0	1	0	0	0	0	1	https://www.wikiaves.com.br/2242347&tm=f&t=s&s=10240&o=mp&o=mp	www.wikiaves.com.br
Accipitriformes	Accipitridae	Black-and-white Hawk-eagle	Spizaetus melanoleucus	1	0	0	0	1	0	0	0	0	0	https://www.wikiaves.com.br/3595795&tm=f&t=s&s=10240&o=mp&o=mp	www.wikiaves.com.br
Accipitriformes	Accipitridae	Black-and-white Hawk-eagle	Spizaetus melanoleucus	1	0	0	0	1	0	0	0	0	0	https://www.wikiaves.com.br/606186&tm=f&t=s&s=10240&o=mp&o=mp	www.wikiaves.com.br
Accipitriformes	Accipitridae	Black-and-white Hawk-eagle	Spizaetus melanoleucus	1	1	0	0	0	0	0	0	0	1	https://www.wikiaves.com.br/606447&tm=f&t=s&s=10240&o=mp&o=mp	www.wikiaves.com.br
Accipitriformes	Accipitridae	Ornate Hawk-eagle	Spizaetus ornatus	1	0	0	0	1	0	0	0	0	0	https://macaulaylibrary.org/asset/213680471#_ga=2.46046944.559274032.1602503389-1686230602.1600435403	macaulaylibrary.org
Accipitriformes	Accipitridae	Ornate Hawk-eagle	Spizaetus ornatus	1	0	0	0	1	0	0	0	0	0	https://macaulaylibrary.org/asset/253830261#_ga=2.256432463.559274032.1602503389-1686230602.1600435403	macaulaylibrary.org
Accipitriformes	Accipitridae	Ornate Hawk-eagle	Spizaetus ornatus	1	0	0	0	1	0	0	0	0	0	https://macaulaylibrary.org/asset/260013161#_ga=2.217560786.559274032.1602503389-1686230602.1600435403	macaulaylibrary.org
Accipitriformes	Accipitridae	Ornate Hawk-eagle	Spizaetus ornatus	1	1	1	0	1	0	0	0	0	0	https://macaulaylibrary.org/asset/87125521#_ga=2.255319628.559274032.1602503389-1686230602.1600435403	macaulaylibrary.org
Accipitriformes	Accipitridae	Ornate Hawk-eagle	Spizaetus ornatus	1	0	0	1	0	0	0	0	0	0	https://www.flickr.com/photos/egovirus/4260674383/	www.flickr.com
Accipitriformes	Accipitridae	Ornate Hawk-eagle	Spizaetus ornatus	1	0	0	0	1	0	0	0	0	0	https://www.instagram.com/p/CFDwbxKBi6E/	www.instagram.com
Accipitriformes	Accipitridae	Black Hawk-eagle	Spizaetus tyrannus	1	0	0	0	1	0	0	0	0	0	https://macaulaylibrary.org/asset/52522341#_ga=2.13071091.559274032.1602503389-1686230602.1600435403	macaulaylibrary.org
Accipitriformes	Accipitridae	Black Hawk-eagle	Spizaetus tyrannus	1	1	0	0	0	0	0	0	0	1	https://www.wikiaves.com.br/1924450&tm=f&t=s&s=10239&o=mp&o=mp	www.wikiaves.com.br
Accipitriformes	Accipitridae	Black Hawk-eagle	Spizaetus tyrannus	1	0	0	0	1	0	0	0	0	0	https://www.wikiaves.com.br/2059378&tm=f&t=s&s=10239&o=mp&o=mp	www.wikiaves.com.br
Accipitriformes	Accipitridae	Black Hawk-eagle	Spizaetus tyrannus	1	1	0	0	0	0	0	0	0	1	https://www.wikiaves.com.br/260732&tm=f&t=s&s=10239&o=mp&o=mp	www.wikiaves.com.br
Accipitriformes	Accipitridae	Crowned Hawk-eagle	Stephanoaetus coronatus	1	1	0	0	1	0	0	0	0	0	https://commons.wikimedia.org/wiki/File:Crowned_Hawk-Eagle_(Stephanoaetus_coronatus)_with_prey_..._(32226089805).jpg	commons.wikimedia.org
Accipitriformes	Accipitridae	Crowned Hawk-eagle	Stephanoaetus coronatus	1	1	0	0	1	0	0	0	0	1	https://dinoanimals.com/animals/crowned-eagle-the-most-powerful-eagle/	dinoanimals.com
Accipitriformes	Accipitridae	Crowned Eagle	Stephanoaetus coronatus	1	1	0	0	0	0	0	0	0	1	https://macaulaylibrary.org/asset/390099961	macaulaylibrary.org
Accipitriformes	Accipitridae	Crowned Hawk-eagle	Stephanoaetus coronatus	1	0	0	0	1	0	0	0	0	0	https://twitter.com/WhiteRabbit36/status/1291741752832008202/photo/1	twitter.com
Accipitriformes	Accipitridae	Crowned Hawk-eagle	Stephanoaetus coronatus	1	0	0	0	1	0	0	0	0	0	https://www.agefotostock.com/age/en/Stock-Images/Rights-Managed/MEV-10854989	www.agefotostock.com
Accipitriformes	Accipitridae	Crowned Hawk-eagle	Stephanoaetus coronatus	1	0	0	0	1	0	0	0	0	0	https://www.flickr.com/photos/rainbirder/9476174068/	www.flickr.com
Accipitriformes	Accipitridae	Bateleur	Terathopius ecaudatus	1	0	0	0	1	0	0	0	0	0	https://en.wikipedia.org/wiki/Bateleur#/media/File:Bateleur_Eagle_with_Kill.jpg	en.wikipedia.org
Accipitriformes	Accipitridae	Bateleur	Terathopius ecaudatus	1	0	0	0	1	0	0	0	0	0	https://macaulaylibrary.org/asset/204112741#_ga=2.113174464.576835637.1601402628-1686230602.1600435403	macaulaylibrary.org
Accipitriformes	Accipitridae	Bateleur	Terathopius ecaudatus	1	0	0	1	0	0	0	0	0	0	https://macaulaylibrary.org/asset/32808701#_ga=2.11510768.576835637.1601402628-1686230602.1600435403	macaulaylibrary.org
Accipitriformes	Accipitridae	Bateleur	Terathopius ecaudatus	1	1	0	0	1	0	0	0	0	0	https://macaulaylibrary.org/asset/208113141
Accipitriformes	Accipitridae	Bateleur	Terathopius ecaudatus	1	1	0	0	1	0	0	0	0	1	https://macaulaylibrary.org/asset/290754331	macaulaylibrary.org
Accipitriformes	Accipitridae	Bateleur	Terathopius ecaudatus	1	0	0	0	0	0	0	0	0	0	https://www.alamy.com/stock-photo-bateleur-on-lesser-cane-rat-kruger-rsa-85552106.html?pv=1&stamp=2&imageid=C7ACE2C3-6A3F-490A-99BE-2F73FE45D060&p=263274&n=734&orientation=0&pn=1&searchtype=0&IsFromSearch=1&srch=foo%3Dbar%26st%3D0%26sortby%3D2%26qt%3DTerathopius%2520ecaudatus%26qt_raw%3DTerathopius%2520ecaudatus%26qn%3D%26lic%3D3%26edrf%3D0%26mr%3D0%26pr%3D0%26aoa%3D1%26creative%3D%26videos%3D%26…	www.alamy.com
Accipitriformes	Accipitridae	Lappet-faced Vulture	Torgos tracheliotos	1	0	0	0	1	0	0	0	0	0	https://macaulaylibrary.org/asset/170601741#_ga=2.112782272.576835637.1601402628-1686230602.1600435403	macaulaylibrary.org
Accipitriformes	Accipitridae	Lappet-faced Vulture	Torgos tracheliotos	1	0	0	0	0	0	0	0	0	0	https://macaulaylibrary.org/asset/199679941#_ga=2.58237166.576835637.1601402628-1686230602.1600435403	macaulaylibrary.org
Accipitriformes	Accipitridae	Lappet-faced Vulture	Torgos tracheliotos	1	0	0	0	1	0	0	0	0	0	https://macaulaylibrary.org/asset/264875141#_ga=2.45526112.576835637.1601402628-1686230602.1600435403	macaulaylibrary.org
Accipitriformes	Accipitridae	Lappet-faced Vulture	Torgos tracheliotos	1	0	0	0	1	0	0	0	0	0	https://macaulaylibrary.org/asset/88508871#_ga=2.113291203.576835637.1601402628-1686230602.1600435403	macaulaylibrary.org
Accipitriformes	Accipitridae	White-headed Vulture	Trigonoceps occipitalis	1	0	0	0	1	0	0	0	0	0	https://macaulaylibrary.org/asset/183944481#_ga=2.221685084.576835637.1601402628-1686230602.1600435403	macaulaylibrary.org
Accipitriformes	Accipitridae	White-headed Vulture	Trigonoceps occipitalis	1	0	0	1	0	0	0	0	0	0	https://macaulaylibrary.org/asset/205391341#_ga=2.221685084.576835637.1601402628-1686230602.1600435403	macaulaylibrary.org
Accipitriformes	Accipitridae	White-headed Vulture	Trigonoceps occipitalis	1	0	0	0	0	0	0	0	0	0	https://macaulaylibrary.org/asset/226380701#_ga=2.54051692.576835637.1601402628-1686230602.1600435403	macaulaylibrary.org
Accipitriformes	Accipitridae	Long-tailed Hawk	Urotriorchis macrourus	0	0	0	0	0	0	0	0	0	0	https://search.macaulaylibrary.org/catalog?taxonCode=lothaw1&mediaType=p&q=Long-tailed%20Hawk%20-%20Urotriorchis%20macrourus	search.macaulaylibrary.org
Passeriformes	Aegithalidae	Long-tailed Tit	Aegithalos caudatus	1	1	1	0	0	1	0	0	0	0	https://www.alamy.com/stock-photo-a-long-tailed-tit-hanging-from-one-leg-eating-part-of-a-peanut-51634397.html	www.alamy.com
Passeriformes	Aegithalidae	Bushtit	Psaltriparus minimus	1	1	1	1	1	0	0	0	0	0	https://urbannature.blog/2020/03/15/consider-the-bushtit/	urbannature.blog
Passeriformes	Aegithinidae	Common Iora	Aegithina tiphia	1	1	1	0	1	0	0	0	0	0	https://besgroup.org/2012/04/12/common-iora-feeding-on-a-katydid/	besgroup.org
Passeriformes	Aegithinidae	Common Iora	Aegithina tiphia	1	1	1	0	1	0	0	0	0	0	https://besgroup.org/2018/03/11/common-iora-feeding-on-grub/	besgroup.org
Passeriformes	Alcippeidae	Mountain Fulvetta	Alcippe peracensis	1	1	0	0	1	0	0	0	0	0	https://besgroup.org/2008/08/29/mountain-fulvetta-eating-a-hopper/	besgroup.org
Passeriformes	Alcippeidae	Morrison's Fulvetta	Alcippe morrisonia	1	0	0	0	1	0	0	0	0	0	https://macaulaylibrary.org/asset/302496491	macaulaylibrary.org
Passeriformes	Alcippeidae	Morrison's Fulvetta	Alcippe morrisonia	1	0	0	1	1	0	0	0	0	0	https://macaulaylibrary.org/asset/342150131	macaulaylibrary.org
Passeriformes	Artamidae	lack-faced woodswallow	Artamus cinereus	1	1	1	0	1	0	0	0	0	0	https://macaulaylibrary.org/asset/184236341#_ga=2.68900884.423501961.1651600796-634218649.1651600796	macaulaylibrary.org
Passeriformes	Artamidae	lack-faced woodswallow	Artamus cinereus	1	1	0	0	1	0	0	0	0	1	Rowley 2006	rowley 2006
Passeriformes	Artamidae	Ashy Woodswallow	Artamus fuscus	1	1	1	0	1	0	0	0	0	0	https://macaulaylibrary.org/asset/186551211#_ga=2.250981254.1006167075.1604208952-566095445.1598373023	macaulaylibrary.org
Passeriformes	Artamidae	Ashy Woodswallow	Artamus fuscus	1	1	1	0	1	0	0	0	0	0	https://macaulaylibrary.org/asset/249412901#_ga=2.251423494.1006167075.1604208952-566095445.1598373023	macaulaylibrary.org
Passeriformes	Artamidae	White-breasted Woodswallow	Artamus leucorynchus	1	1	1	0	1	0	0	0	0	0	https://birdphotoph.proboards.com/thread/182/subic-trip?__cf_chl_jschl_tk__=1d7820cd540e9f379b2217c205b7290fa43e0e94-1604292174-0-Ac6PtYAAZoDhK8DdOzU9c_GWNvGL6OhBnhZs9Jvc15bDwicEpvQ80ZI55tj-ImjDZ8fNFWDOzoanbgA4y3Ay3ZeSy9CpmbVbGp1vMxlJtjlOVtVCHd16MATzWoRfdkxdFmZJn_UXL54WLFhYOLOSkincSJK4vrbTNhXFRWxIlh-9AivN9Xwbcbl734xnnH2QEcaRrffs5rO8asHZJqPh-P2wJjhBThMr1hHrYb43_1tMYfoppY8IRK2oXUQCss7W3YsRMxIu_NOzT…	birdphotoph.proboards.com
Passeriformes	Artamidae	White-breasted Woodswallow	Artamus leucorynchus	1	0	0	0	1	0	0	0	0	0	https://macaulaylibrary.org/asset/196861811#_ga=2.137325360.1006167075.1604208952-566095445.1598373023	macaulaylibrary.org
Passeriformes	Artamidae	pied butcherbird	Cracticus nigrogularis	1	1	1	0	1	0	0	0	0	0	https://macaulaylibrary.org/asset/409098921	macaulaylibrary.org
Passeriformes	Artamidae	pied butcherbird	Cracticus nigrogularis	1	0	0	0	1	0	0	0	0	0	Milligan 1905	milligan 1905
Passeriformes	Artamidae	Australian Magpie	Gymnorhina tibicen	1	1	1	0	1	1	0	0	0	0	http://enashabroad.blogspot.com/2011/05/surprisingly-delightful.html	enashabroad.blogspot.com
Passeriformes	Artamidae	Australian Magpie	Gymnorhina tibicen	1	1	0	0	1	0	0	0	0	0	https://www.shutterstock.com/image-photo/young-australian-magpie-bird-holding-food-1063269569	www.shutterstock.com
Psittaciformes	Cacatuidae	White Cockatoo	Cacatua alba	1	1	1	1	1	1	1	1	0	0	https://macaulaylibrary.org/asset/155992251#_ga=2.71061712.1172921142.1597236861-652397897.1592514089	macaulaylibrary.org
Psittaciformes	Cacatuidae	White Cockatoo	Cacatua alba	1	1	1	1	1	1	1	1	0	0	https://www.alamy.com/stock-photo-white-cockatoos-cacatua-alba-make-great-pets-and-have-an-obsessive-176255366.html?pv=1&stamp=2&imageid=DB20EE79-3E93-4865-827D-581FAF9A0A57&p=472601&n=14&orientation=0&pn=1&searchtype=0&IsFromSearch=1&srch=foo%3Dbar%26st%3D0%26sortby%3D2%26qt%3DCacatua%2520alba%26qt_raw%3DCacatua%2520alba%26qn%3D%26lic%3D3%26edrf%3D0%26mr%3D0%26pr%3D0%26aoa%3D1%26creative%3D%26vi…	www.alamy.com
Psittaciformes	Cacatuidae	White Cockatoo	Cacatua alba	1	1	1	1	1	1	1	1	0	0	https://www.alamy.com/white-cockatoo-cacatua-alba-holding-a-piece-of-food-in-the-claw-image217535376.html?pv=1&stamp=2&imageid=A4D35841-B8D4-4A06-AFBD-4779B59134B2&p=408634&n=33&orientation=0&pn=1&searchtype=0&IsFromSearch=1&srch=foo%3Dbar%26st%3D0%26sortby%3D2%26qt%3DCacatua%2520alba%26qt_raw%3DCacatua%2520alba%26qn%3D%26lic%3D3%26edrf%3D0%26mr%3D0%26pr%3D0%26aoa%3D1%26creative%3D%26videos%3D%26…	www.alamy.com
Psittaciformes	Cacatuidae	White Cockatoo	Cacatua alba	1	1	1	1	1	1	1	1	0	0	https://www.flickr.com/photos/ericandryann/260257330/	www.flickr.com
Psittaciformes	Cacatuidae	White Cockatoo	Cacatua alba	1	1	1	1	1	1	1	1	0	0	https://www.flickr.com/photos/maizca/2233542510/	www.flickr.com
Psittaciformes	Cacatuidae	White Cockatoo	Cacatua alba	1	1	1	1	1	1	1	1	0	0	https://www.instagram.com/p/CG4kHJdlWvm/	www.instagram.com
Psittaciformes	Cacatuidae	Ducorps's Cockatoo	Cacatua ducorpsii	1	1	1	0	1	1	1	1	0	0	https://www.instagram.com/p/CC6yTNdi9II/	www.instagram.com
Psittaciformes	Cacatuidae	Ducorps's Cockatoo	Cacatua ducorpsii	1	1	1	0	1	1	1	1	0	0	https://www.instagram.com/p/CGAHn94KTjb/	www.instagram.com
Psittaciformes	Cacatuidae	Ducorps's Cockatoo	Cacatua ducorpsii	1	1	1	1	1	1	1	1	0	0	https://www.instagram.com/p/CGE_-BMok5j/	www.instagram.com
Psittaciformes	Cacatuidae	Sulphur-crested Cockatoo	Cacatua galerita	1	1	1	1	1	1	1	1	0	0	https://macaulaylibrary.org/asset/183936021#_ga=2.50279270.1172921142.1597236861-652397897.1592514089	macaulaylibrary.org
Psittaciformes	Cacatuidae	Sulphur-crested Cockatoo	Cacatua galerita	1	1	1	1	1	1	1	1	0	0	https://macaulaylibrary.org/asset/184664121#_ga=2.49165414.1172921142.1597236861-652397897.1592514089	macaulaylibrary.org
Psittaciformes	Cacatuidae	Sulphur-crested Cockatoo	Cacatua galerita	1	1	1	0	1	1	1	1	0	0	https://macaulaylibrary.org/asset/205469281#_ga=2.49165414.1172921142.1597236861-652397897.1592514089	macaulaylibrary.org
Psittaciformes	Cacatuidae	Sulphur-crested Cockatoo	Cacatua galerita	1	1	1	1	1	1	1	1	0	0	https://www.alamy.com/stock-photo-australian-sulphur-crested-cockatoo-cacatua-galerita-eating-a-crackerbiscuit-142399019.html?pv=1&stamp=2&imageid=EED4980E-BFBD-4CFC-9905-494D0D9D065B&p=142068&n=304&orientation=0&pn=1&searchtype=0&IsFromSearch=1&srch=foo%3Dbar%26st%3D0%26sortby%3D2%26qt%3DCacatua%2520galerita%26qt_raw%3DCacatua%2520galerita%26qn%3D%26lic%3D3%26edrf%3D0%26mr%3D0%26pr%3D0%26aoa%3D1…	www.alamy.com
Psittaciformes	Cacatuidae	Sulphur-crested Cockatoo	Cacatua galerita	1	1	1	1	1	1	1	1	0	0	https://www.alamy.com/sulphur-crested-cockatoos-cacatua-galerita-feeding-on-seeds-in-suburban-garden-in-brisbane-queensland-australia-image382745060.html?pv=1&stamp=2&imageid=8EEFA021-B063-4673-95EE-64BA454D4D4F&p=859967&n=353&orientation=0&pn=1&searchtype=0&IsFromSearch=1&srch=foo%3Dbar%26st%3D0%26sortby%3D2%26qt%3DCacatua%2520galerita%26qt_raw%3DCacatua%2520galerita%26qn%3D%26lic%3D3%26edrf%3D0…	www.alamy.com
Psittaciformes	Cacatuidae	Sulphur-crested Cockatoo	Cacatua galerita	1	1	1	0	1	1	1	1	0	0	https://www.youtube.com/watch?v=sT618rpolfc&ab_channel=TOSLEEPANDRELAXparadormirerelaxar	www.youtube.com
Psittaciformes	Cacatuidae	Tanimbar Corella	Cacatua goffiniana	1	1	1	0	1	1	1	0	0	0	https://macaulaylibrary.org/asset/126030391#_ga=2.45044836.1172921142.1597236861-652397897.1592514089	macaulaylibrary.org
Psittaciformes	Cacatuidae	Tanimbar Corella	Cacatua goffiniana	1	1	1	0	1	0	0	0	0	0	https://macaulaylibrary.org/asset/147383841#_ga=2.78421972.1172921142.1597236861-652397897.1592514089	macaulaylibrary.org
Psittaciformes	Cacatuidae	Tanimbar Corella	Cacatua goffiniana	1	1	1	0	1	0	0	0	0	0	https://macaulaylibrary.org/asset/150165001#_ga=2.45044836.1172921142.1597236861-652397897.1592514089	macaulaylibrary.org
Psittaciformes	Cacatuidae	Tanimbar Corella	Cacatua goffiniana	1	1	1	1	1	0	0	0	0	0	https://macaulaylibrary.org/asset/168297051#_ga=2.78421972.1172921142.1597236861-652397897.1592514089	macaulaylibrary.org
Psittaciformes	Cacatuidae	Tanimbar Corella	Cacatua goffiniana	1	1	1	1	1	1	1	1	0	0	https://macaulaylibrary.org/asset/266981011#_ga=2.78421972.1172921142.1597236861-652397897.1592514089	macaulaylibrary.org
Psittaciformes	Cacatuidae	Tanimbar Corella	Cacatua goffiniana	1	1	1	0	1	1	1	1	0	0	https://www.flickr.com/photos/115631707@N03/12174210286/	https://www.flickr.com
Psittaciformes	Cacatuidae	Tanimbar Corella	Cacatua goffiniana	1	1	1	1	1	1	1	1	0	0	https://www.flickr.com/photos/eastbayvinny/7926537820/	www.flickr.com
Psittaciformes	Cacatuidae	Tanimbar Corella	Cacatua goffiniana	1	1	1	1	1	1	1	1	0	0	https://www.youtube.com/watch?v=twdhgA60U5g&ab_channel=SciNews	www.youtube.com
Psittaciformes	Cacatuidae	Philippine Cockatoo	Cacatua haematuropygia	1	1	1	0	1	1	1	1	0	0	https://macaulaylibrary.org/asset/71604111#_ga=2.148208375.1172921142.1597236861-652397897.1592514089	macaulaylibrary.org
Psittaciformes	Cacatuidae	Philippine Cockatoo	Cacatua haematuropygia	1	1	1	1	1	1	1	1	0	0	https://www.alamy.com/stock-photo-cacatua-haematuropygia-parc-des-oiseaux-21-10-2015-1-172212850.html?pv=1&stamp=2&imageid=957D1868-EA1F-406F-A2C4-E24DD42FC932&p=563389&n=8&orientation=0&pn=1&searchtype=0&IsFromSearch=1&srch=foo%3Dbar%26st%3D0%26sortby%3D2%26qt%3DCacatua%2520haematuropygia%26qt_raw%3DCacatua%2520haematuropygia%26qn%3D%26lic%3D3%26edrf%3D0%26mr%3D0%26pr%3D0%26aoa%3D1%26creative%3D…	www.alamy.com
Psittaciformes	Cacatuidae	Philippine Cockatoo	Cacatua haematuropygia	1	1	1	1	1	1	1	1	0	0	https://www.instagram.com/p/Bl803a0nVXd/	www.instagram.com
Psittaciformes	Cacatuidae	Pink Cockatoo	Cacatua leadbeateri	1	1	1	0	1	0	0	0	0	0	https://macaulaylibrary.org/asset/129267731#_ga=2.12419570.718935002.1603244627-1686230602.1600435403	macaulaylibrary.org
Psittaciformes	Cacatuidae	Pink Cockatoo	Cacatua leadbeateri	1	1	1	0	1	1	1	1	0	0	https://macaulaylibrary.org/asset/31390291#_ga=2.12419570.718935002.1603244627-1686230602.1600435403	macaulaylibrary.org
Psittaciformes	Cacatuidae	Pink Cockatoo	Cacatua leadbeateri	1	1	1	1	1	1	1	1	0	0	https://www.flickr.com/photos/ozjulian/5736373272/	www.flickr.com
Psittaciformes	Cacatuidae	Salmon-crested Cockatoo	Cacatua moluccensis	1	1	1	1	1	1	1	1	0	0	https://www.alamy.com/rose-crested-cockatoo-salmon-crested-cockatoo-cacatua-moluccensis-in-the-zoo-summer-image356732203.html?pv=1&stamp=2&imageid=4698A18F-EF8B-47FA-986A-27B0425C4DCA&p=814879&n=73&orientation=0&pn=1&searchtype=0&IsFromSearch=1&srch=foo%3Dbar%26st%3D0%26sortby%3D2%26qt%3DCacatua%2520moluccensis%26qt_raw%3DCacatua%2520moluccensis%26qn%3D%26lic%3D3%26edrf%3D0%26mr%3D0%26pr%3D0%26ao…	www.alamy.com
Psittaciformes	Cacatuidae	Salmon-crested Cockatoo	Cacatua moluccensis	1	1	1	1	1	1	1	1	0	0	https://www.alamy.com/stock-photo-white-parrot-28206381.html?pv=1&stamp=2&imageid=52DE2135-948A-4696-A943-02FDF4723A7B&p=27739&n=107&orientation=0&pn=1&searchtype=0&IsFromSearch=1&srch=foo%3Dbar%26st%3D0%26sortby%3D2%26qt%3DCacatua%2520moluccensis%26qt_raw%3DCacatua%2520moluccensis%26qn%3D%26lic%3D3%26edrf%3D0%26mr%3D0%26pr%3D0%26aoa%3D1%26creative%3D%26videos%3D%26nu%3D%26ccc%3D%26bespoke%3D%26a…	www.alamy.com
Psittaciformes	Cacatuidae	Salmon-crested Cockatoo	Cacatua moluccensis	1	1	1	0	1	1	1	1	0	0	https://www.instagram.com/p/CGlWoisnsSv/	www.instagram.com
Psittaciformes	Cacatuidae	Blue-eyed Cockatoo	Cacatua ophthalmica	1	1	1	0	1	1	1	1	0	0	https://www.instagram.com/p/CGCCIUfgWhL/	www.instagram.com
Psittaciformes	Cacatuidae	Blue-eyed Cockatoo	Cacatua ophthalmica	1	1	1	0	1	1	1	1	0	0	https://www.instagram.com/p/CGHP853glBr/	www.instagram.com
Psittaciformes	Cacatuidae	Blue-eyed Cockatoo	Cacatua ophthalmica	1	1	1	1	1	1	1	1	0	0	https://www.instagram.com/p/CGrSRTCloDh/	www.instagram.com
Psittaciformes	Cacatuidae	Blue-eyed Cockatoo	Cacatua ophthalmica	1	1	1	1	1	1	1	1	0	0	https://www.parrots.org/photo-gallery/blue-eyed-cockatoo	www.parrots.org
Psittaciformes	Cacatuidae	Blue-eyed Cockatoo	Cacatua ophthalmica	1	1	1	1	1	1	1	1	0	0	https://www.youtube.com/watch?v=QlCCHz_oOuE&ab_channel=AlfonsodelaParra	www.youtube.com
Psittaciformes	Cacatuidae	Western Corella	Cacatua pastinator	1	1	1	1	1	1	1	1	0	0	https://www.flickr.com/photos/67627528@N04/7499109336/	https://www.flickr.com
Psittaciformes	Cacatuidae	Western Corella	Cacatua pastinator	1	1	1	1	1	1	1	1	0	0	https://www.alamy.com/little-corella-short-billed-corella-on-branch-munching-cacatua-sanguinea-image6847161.html?pv=1&stamp=2&imageid=A2AC3E57-ECB6-423E-9B93-51A818D6D45D&p=65922&n=22&orientation=0&pn=1&searchtype=0&IsFromSearch=1&srch=foo%3Dbar%26st%3D0%26sortby%3D2%26qt%3DCacatua%2520pastinator%26qt_raw%3DCacatua%2520pastinator%26qn%3D%26lic%3D3%26edrf%3D0%26mr%3D0%26pr%3D0%26aoa%3D1%26creative…	www.alamy.com
Psittaciformes	Cacatuidae	Western Corella	Cacatua pastinator	1	1	1	0	1	1	1	0	0	0	https://www.alamy.com/stock-photo-little-corella-cockatoo-cacatua-pastinator-feeding-from-plastic-container-36220451.html?pv=1&stamp=2&imageid=7D44D29E-34AF-486B-B489-0A46D55002F0&p=150171&n=17&orientation=0&pn=1&searchtype=0&IsFromSearch=1&srch=foo%3Dbar%26st%3D0%26sortby%3D2%26qt%3DCacatua%2520pastinator%26qt_raw%3DCacatua%2520pastinator%26qn%3D%26lic%3D3%26edrf%3D0%26mr%3D0%26pr%3D0%26aoa%3D1%…	www.alamy.com
Psittaciformes	Cacatuidae	Western Corella	Cacatua pastinator	1	1	1	0	1	1	1	0	0	0	https://www.alamy.com/stock-photo-little-corella-cockatoo-cacatua-pastinator-in-a-tree-with-plastic-36220900.html?pv=1&stamp=2&imageid=2739B44B-0FBF-4E7A-8BB4-B895403546D0&p=150171&n=47&orientation=0&pn=1&searchtype=0&IsFromSearch=1&srch=foo%3Dbar%26st%3D0%26sortby%3D2%26qt%3DCacatua%2520pastinator%26qt_raw%3DCacatua%2520pastinator%26qn%3D%26lic%3D3%26edrf%3D0%26mr%3D0%26pr%3D0%26aoa%3D1%26creati…	www.alamy.com
Psittaciformes	Cacatuidae	Western Corella	Cacatua pastinator	1	1	1	0	1	1	1	1	0	0	https://www.flickr.com/photos/tierfoto-deluxe/45627922412/	www.flickr.com
Psittaciformes	Cacatuidae	Galah	Cacatua roseicapilla	1	1	1	1	1	1	1	1	0	0	https://macaulaylibrary.org/asset/228579771#_ga=2.107096388.718935002.1603244627-1686230602.1600435403	macaulaylibrary.org
Psittaciformes	Cacatuidae	Galah	Cacatua roseicapilla	1	1	1	0	1	1	1	0	0	0	https://www.alamy.com/a-rescued-pink-and-grey-galah-eolophus-roseicapilla-an-australian-bird-eating-seeds-from-a-chili-image255258239.html?pv=1&stamp=2&imageid=455F377F-D85A-45D7-B3AE-17B082238630&p=28114&n=39&orientation=0&pn=1&searchtype=0&IsFromSearch=1&srch=foo%3Dbar%26st%3D0%26sortby%3D2%26qt%3DEolophus%2520roseicapilla%26qt_raw%3DEolophus%2520roseicapilla%26qn%3D%26lic%3D3%26edrf%3D0%26mr%3…	www.alamy.com
Psittaciformes	Cacatuidae	Galah	Cacatua roseicapilla	1	1	1	0	1	1	1	0	0	0	https://www.alamy.com/a-rescued-pink-and-grey-galah-eolophus-roseicapilla-an-australian-bird-eating-seeds-from-a-chili-image255258393.html?pv=1&stamp=2&imageid=783877E8-608B-4F43-A32C-AD5CC1C90F1F&p=28114&n=20&orientation=0&pn=1&searchtype=0&IsFromSearch=1&srch=foo%3Dbar%26st%3D0%26sortby%3D2%26qt%3DEolophus%2520roseicapilla%26qt_raw%3DEolophus%2520roseicapilla%26qn%3D%26lic%3D3%26edrf%3D0%26mr%3…	www.alamy.com
Psittaciformes	Cacatuidae	Galah	Cacatua roseicapilla	1	1	1	1	1	1	1	0	0	0	https://www.flickr.com/photos/simongrovetmag/44563200304/	www.flickr.com
Psittaciformes	Cacatuidae	Little Corella	Cacatua sanguinea	1	1	1	1	1	1	1	1	0	0	https://macaulaylibrary.org/asset/166186251#_ga=2.169108261.544564912.1603715990-1686230602.1600435403	macaulaylibrary.org
Psittaciformes	Cacatuidae	Little Corella	Cacatua sanguinea	1	1	1	1	1	1	1	0	0	0	https://macaulaylibrary.org/asset/178959181#_ga=2.264938379.544564912.1603715990-1686230602.1600435403	macaulaylibrary.org
Psittaciformes	Cacatuidae	Little Corella	Cacatua sanguinea	1	1	1	1	1	1	1	1	0	0	https://macaulaylibrary.org/asset/233718501#_ga=2.264938379.544564912.1603715990-1686230602.1600435403	macaulaylibrary.org
Psittaciformes	Cacatuidae	Little Corella	Cacatua sanguinea	1	1	1	0	1	1	1	1	0	0	https://macaulaylibrary.org/asset/60004971#_ga=2.264938379.544564912.1603715990-1686230602.1600435403	macaulaylibrary.org
Psittaciformes	Cacatuidae	Little Corella	Cacatua sanguinea	1	1	1	0	1	0	0	0	0	0	https://macaulaylibrary.org/asset/87676951#_ga=2.169108261.544564912.1603715990-1686230602.1600435403	macaulaylibrary.org
Psittaciformes	Cacatuidae	Little Corella	Cacatua sanguinea	1	1	1	0	1	1	1	0	0	0	https://www.flickr.com/photos/47490514@N02/38824487015/	https://www.flickr.com
Psittaciformes	Cacatuidae	Little Corella	Cacatua sanguinea	1	1	1	0	1	1	1	1	0	0	https://www.instagram.com/p/B7tEUG7A1Kc/	www.instagram.com
Psittaciformes	Cacatuidae	Little Corella	Cacatua sanguinea	1	1	1	1	1	1	1	1	0	0	https://www.instagram.com/p/BvHw_g5F0vE/	www.instagram.com
Psittaciformes	Cacatuidae	Little Corella	Cacatua sanguinea	1	1	1	0	1	1	1	1	0	0	https://www.instagram.com/p/CELrThDHXgh/	www.instagram.com
Psittaciformes	Cacatuidae	Yellow-crested Cockatoo	Cacatua sulphurea	1	1	1	0	1	0	0	0	0	0	https://macaulaylibrary.org/asset/113341981#_ga=2.116283334.1172921142.1597236861-652397897.1592514089	macaulaylibrary.org
Psittaciformes	Cacatuidae	Yellow-crested Cockatoo	Cacatua sulphurea	1	1	1	0	1	0	0	0	0	0	https://macaulaylibrary.org/asset/215379911#_ga=2.116283334.1172921142.1597236861-652397897.1592514089	macaulaylibrary.org
Psittaciformes	Cacatuidae	Yellow-crested Cockatoo	Cacatua sulphurea	1	1	1	1	1	1	1	1	0	0	https://macaulaylibrary.org/asset/59524871#_ga=2.78527444.1172921142.1597236861-652397897.1592514089	macaulaylibrary.org
Psittaciformes	Cacatuidae	Yellow-crested Cockatoo	Cacatua sulphurea	1	1	1	1	1	1	1	1	0	0	https://www.instagram.com/p/CDHz2RJi1UV/	www.instagram.com
Psittaciformes	Cacatuidae	Yellow-crested Cockatoo	Cacatua sulphurea	1	1	1	0	1	1	1	1	0	0	https://www.youtube.com/watch?v=F425UR0Cc0E&ab_channel=FabioAlvigi	www.youtube.com
Psittaciformes	Cacatuidae	Long-billed Corella	Cacatua tenuirostris	1	1	1	1	1	1	1	1	0	0	https://macaulaylibrary.org/asset/194455291#_ga=2.16483056.718935002.1603244627-1686230602.1600435403	macaulaylibrary.org
Psittaciformes	Cacatuidae	Long-billed Corella	Cacatua tenuirostris	1	1	1	1	1	1	1	1	0	0	https://macaulaylibrary.org/asset/81362251#_ga=2.7482996.718935002.1603244627-1686230602.1600435403	macaulaylibrary.org
Psittaciformes	Cacatuidae	Long-billed Corella	Cacatua tenuirostris	1	1	1	0	1	1	1	1	0	0	https://macaulaylibrary.org/asset/85844721#_ga=2.75655763.718935002.1603244627-1686230602.1600435403	macaulaylibrary.org
Psittaciformes	Cacatuidae	Gang-gang Cockatoo	Callocephalon fimbriatum	1	1	1	1	1	1	1	1	0	0	https://macaulaylibrary.org/asset/162044191#_ga=2.103967046.718935002.1603244627-1686230602.1600435403	macaulaylibrary.org
Psittaciformes	Cacatuidae	Red-tailed Black-Cockatoo	Calyptorhynchus banksii	1	1	1	1	1	0	0	0	0	0	https://macaulaylibrary.org/asset/108788821#_ga=2.204697046.718935002.1603244627-1686230602.1600435403	macaulaylibrary.org
Psittaciformes	Cacatuidae	Red-tailed Black-Cockatoo	Calyptorhynchus banksii	1	1	1	0	1	1	1	1	0	0	https://macaulaylibrary.org/asset/161853291#_ga=2.37457510.718935002.1603244627-1686230602.1600435403	macaulaylibrary.org
Psittaciformes	Cacatuidae	Red-tailed Black-Cockatoo	Calyptorhynchus banksii	1	1	1	0	1	1	1	1	0	0	https://macaulaylibrary.org/asset/162757451#_ga=2.37457510.718935002.1603244627-1686230602.1600435403	macaulaylibrary.org
Psittaciformes	Cacatuidae	Red-tailed Black-Cockatoo	Calyptorhynchus banksii	1	1	1	0	1	1	1	0	0	0	https://macaulaylibrary.org/asset/162757521#_ga=2.37457510.718935002.1603244627-1686230602.1600435403	macaulaylibrary.org
Psittaciformes	Cacatuidae	Red-tailed Black-Cockatoo	Calyptorhynchus banksii	1	1	1	1	1	1	1	0	0	0	https://macaulaylibrary.org/asset/82176221#_ga=2.37457510.718935002.1603244627-1686230602.1600435403	macaulaylibrary.org
Psittaciformes	Cacatuidae	Red-tailed Black-Cockatoo	Calyptorhynchus banksii	1	1	1	0	1	1	1	1	0	0	https://macaulaylibrary.org/asset/89826311#_ga=2.7569908.718935002.1603244627-1686230602.1600435403	macaulaylibrary.org
Psittaciformes	Cacatuidae	Baudin's Black-Cockatoo	Calyptorhynchus baudinii	1	1	1	1	1	1	1	1	0	0	https://macaulaylibrary.org/asset/204529631#_ga=2.3419766.718935002.1603244627-1686230602.1600435403	macaulaylibrary.org
Psittaciformes	Cacatuidae	Yellow-tailed Black-Cockatoo	Calyptorhynchus funereus	1	1	1	0	1	1	1	1	0	0	https://www.flickr.com/photos/156459616@N07/49456854751/	https://www.flickr.com
Psittaciformes	Cacatuidae	Yellow-tailed Black-Cockatoo	Calyptorhynchus funereus	1	1	1	0	1	1	1	1	0	0	https://www.instagram.com/p/B15ZdHMB4o1/	www.instagram.com
Psittaciformes	Cacatuidae	Yellow-tailed Black-Cockatoo	Calyptorhynchus funereus	1	1	1	0	1	1	1	1	0	0	https://www.instagram.com/p/CC-iNvjgj0K/	www.instagram.com
Psittaciformes	Cacatuidae	Yellow-tailed Black-Cockatoo	Calyptorhynchus funereus	1	1	1	1	1	1	1	1	0	0	https://www.instagram.com/p/CDufzgbgaIN/	www.instagram.com
Psittaciformes	Cacatuidae	Glossy Black-Cockatoo	Calyptorhynchus lathami	1	1	1	1	1	1	1	1	0	0	https://macaulaylibrary.org/asset/265319301#_ga=2.218328415.718935002.1603244627-1686230602.1600435403	macaulaylibrary.org
Psittaciformes	Cacatuidae	Glossy Black-Cockatoo	Calyptorhynchus lathami	1	1	1	1	1	1	1	1	0	0	https://macaulaylibrary.org/asset/265319391#_ga=2.218328415.718935002.1603244627-1686230602.1600435403	macaulaylibrary.org
Psittaciformes	Cacatuidae	Glossy Black-Cockatoo	Calyptorhynchus lathami	1	1	1	1	1	1	1	1	0	0	https://macaulaylibrary.org/asset/88487681#_ga=2.218328415.718935002.1603244627-1686230602.1600435403	macaulaylibrary.org
Psittaciformes	Cacatuidae	Glossy Black-Cockatoo	Calyptorhynchus lathami	1	1	1	1	1	1	1	1	0	0	https://www.youtube.com/watch?v=IkktxsB0t_k&ab_channel=GubanaNatureRefuge	www.youtube.com
Psittaciformes	Cacatuidae	Carnaby's Black-Cockatoo	Calyptorhynchus latirostris	1	1	1	1	1	1	1	0	0	0	https://macaulaylibrary.org/asset/128871991#_ga=2.117671247.718935002.1603244627-1686230602.1600435403	macaulaylibrary.org
Psittaciformes	Cacatuidae	Carnaby's Black-Cockatoo	Calyptorhynchus latirostris	1	1	1	1	1	1	1	1	0	0	https://macaulaylibrary.org/asset/206219211#_ga=2.75653587.718935002.1603244627-1686230602.1600435403	macaulaylibrary.org
Psittaciformes	Cacatuidae	Cockatiel	Nymphicus hollandicus	1	0	0	0	1	0	0	0	0	0	https://www.alamy.com/stock-photo-cockatiel-nymphicus-hollandicus-eating-bird-feed-sitting-on-a-branch-22634043.html?pv=1&stamp=2&imageid=5547D802-9B3A-42E9-8A54-116F379E5DD4&p=16591&n=599&orientation=0&pn=1&searchtype=0&IsFromSearch=1&srch=foo%3Dbar%26st%3D0%26sortby%3D2%26qt%3DNymphicus%2520hollandicus%26qt_raw%3DNymphicus%2520hollandicus%26qn%3D%26lic%3D3%26edrf%3D0%26mr%3D0%26pr%3D0%26aoa%3D1…	www.alamy.com
Psittaciformes	Cacatuidae	Cockatiel	Nymphicus hollandicus	1	0	0	0	1	0	0	0	0	0	https://www.alamy.com/stock-photo-cockatiel-nymphicus-hollandicus-sitting-on-a-branch-from-which-feed-22634021.html?pv=1&stamp=2&imageid=2FBD0DA5-D4F5-4BD7-AA69-B96C4CDE5148&p=16591&n=859&orientation=0&pn=1&searchtype=0&IsFromSearch=1&srch=foo%3Dbar%26st%3D0%26sortby%3D2%26qt%3DNymphicus%2520hollandicus%26qt_raw%3DNymphicus%2520hollandicus%26qn%3D%26lic%3D3%26edrf%3D0%26mr%3D0%26pr%3D0%26aoa%3D1%…	www.alamy.com
Psittaciformes	Cacatuidae	Cockatiel	Nymphicus hollandicus	1	0	0	0	1	0	0	0	0	0	https://www.alamy.com/stock-photo-three-cockatiels-on-twig-nymphicus-hollandicus-24373881.html?pv=1&stamp=2&imageid=F2A6C4C8-23AF-4726-ABAD-E6D9EC14A89B&p=65941&n=949&orientation=0&pn=1&searchtype=0&IsFromSearch=1&srch=foo%3Dbar%26st%3D0%26sortby%3D2%26qt%3DNymphicus%2520hollandicus%26qt_raw%3DNymphicus%2520hollandicus%26qn%3D%26lic%3D3%26edrf%3D0%26mr%3D0%26pr%3D0%26aoa%3D1%26creative%3D%26video…	www.alamy.com
Psittaciformes	Cacatuidae	Palm Cockatoo	Probosciger aterrimus	1	1	1	0	1	1	1	1	0	0	https://macaulaylibrary.org/asset/202067701#_ga=2.12411378.718935002.1603244627-1686230602.1600435403	macaulaylibrary.org
Psittaciformes	Cacatuidae	Palm Cockatoo	Probosciger aterrimus	1	1	1	1	1	1	1	1	0	0	https://macaulaylibrary.org/asset/58589331#_ga=2.116016448.718935002.1603244627-1686230602.1600435403	macaulaylibrary.org
Psittaciformes	Cacatuidae	Palm Cockatoo	Probosciger aterrimus	1	1	1	0	1	1	1	0	0	0	https://www.alamy.com/a-black-palm-cockatoo-standing-on-the-sand-holding-feed-in-the-foot-and-eating-image248321479.html?pv=1&stamp=2&imageid=1C4D4D8B-73BB-4509-8B01-25AE42938835&p=822392&n=139&orientation=0&pn=1&searchtype=0&IsFromSearch=1&srch=foo%3Dbar%26st%3D0%26sortby%3D2%26qt%3DProbosciger%2520aterrimus%26qt_raw%3DProbosciger%2520aterrimus%26qn%3D%26lic%3D3%26edrf%3D0%26mr%3D0%26pr%3D0%26ao…	www.alamy.com
Psittaciformes	Cacatuidae	Palm Cockatoo	Probosciger aterrimus	1	1	1	0	1	1	1	1	0	0	https://www.flickriver.com/photos/jono-dashper/45415986084/	www.flickriver.com
Psittaciformes	Cacatuidae	Palm Cockatoo	Probosciger aterrimus	1	1	1	1	1	1	1	1	0	0	https://www.instagram.com/p/CFSeWo-jjCM/	www.instagram.com
Psittaciformes	Cacatuidae	Palm Cockatoo	Probosciger aterrimus	1	1	1	0	1	1	1	1	0	0	https://www.instagram.com/p/s_6pP5Obb4/	www.instagram.com
Psittaciformes	Cacatuidae	Palm Cockatoo	Probosciger aterrimus	1	1	1	1	1	1	1	1	0	0	https://www.youtube.com/watch?v=jF_5y_QdRnk&ab_channel=DenverZoo	www.youtube.com
Passeriformes	Callaeidae	Kokako	Callaeas cinereus	1	1	0	1	1	0	0	0	0	0	https://besgroup.org/2015/01/03/north-island-kokako-feeding-on-leaves/	besgroup.org
Passeriformes	Callaeidae	Kokako	Callaeas cinereus	1	1	1	0	1	1	0	0	0	0	https://macaulaylibrary.org/asset/262317471#_ga=2.197756137.77464311.1604342075-566095445.1598373023	macaulaylibrary.org
Passeriformes	Callaeidae	Kokako	Callaeas cinereus	1	1	1	1	1	1	0	0	0	0	https://www.martingracephotography.com/media/a0a0b557-ad1a-437f-a1a7-d224f5154ef9-north-island-kokako-blue-wattled-crow-callaeas-wilsoni-tir	www.martingracephotography.com
Passeriformes	Callaeidae	Kokako	Callaeas cinereus	1	1	1	0	1	1	0	0	0	0	https://www.zoochat.com/community/media/north-island-kokako.441375/	www.zoochat.com
Passeriformes	Callaeidae	Saddleback	Philesturnus carunculatus	1	1	0	0	1	0	0	0	0	0	https://macaulaylibrary.org/asset/212618501#_ga=2.151144571.398975640.1606508437-566095445.1598373023	macaulaylibrary.org
Passeriformes	Callaeidae	Saddleback	Philesturnus carunculatus	1	1	1	1	1	0	0	0	1	0	https://macaulaylibrary.org/asset/284106041#_ga=2.146886517.398975640.1606508437-566095445.1598373023	macaulaylibrary.org
Piciformes	Capitonidae	Gilded Barbet	Capito auratus	1	0	0	1	0	0	0	0	0	0	https://www.wikiaves.com.br/3758555	www.wikiaves.com.br
Piciformes	Capitonidae	Gilded Barbet	Capito auratus	1	0	0	0	1	0	0	0	0	0	https://www.youtube.com/watch?v=7C9P6z-F6nU&ab_channel=RicardoPl�cido	www.youtube.com
Piciformes	Capitonidae	Scarlet-crowned Barbet	Capito aurovirens	1	0	0	1	0	0	0	0	0	0	https://macaulaylibrary.org/asset/467973721	macaulaylibrary.org
Piciformes	Capitonidae	Brown-chested Barbet	Capito brunneipectus	0	0	0	0	0	0	0	0	0	0	https://search.macaulaylibrary.org/catalog?taxonCode=brcbar1&mediaType=p&sort=rating_rank_desc&q=Brown-chested%20Barbet%20-%20Capito%20brunneipectus	search.macaulaylibrary.org
Piciformes	Capitonidae	Black-girdled Barbet	Capito dayi	1	0	0	1	0	0	0	0	0	0	https://www.wikiaves.com.br/2079312	www.wikiaves.com.br
Piciformes	Capitonidae	Black-girdled Barbet	Capito dayi	1	0	0	0	1	0	0	0	0	0	https://www.wikiaves.com.br/808642	www.wikiaves.com.br
Piciformes	Capitonidae	White-mantled Barbet	Capito hypoleucus	0	0	0	0	0	0	0	0	0	0	https://search.macaulaylibrary.org/catalog?taxonCode=whmbar1&mediaType=p&sort=rating_rank_desc&q=White-mantled%20Barbet%20-%20Capito%20hypoleucus	search.macaulaylibrary.org
Piciformes	Capitonidae	Spot-crowned Barbet	Capito maculicoronatus	1	0	0	0	1	0	0	0	0	0	https://www.flickr.com/photos/herrinsa/33220238844/	www.flickr.com
Piciformes	Capitonidae	Black-spotted Barbet	Capito niger	1	0	0	0	1	0	0	0	0	0	https://www.flickr.com/photos/craigchaddock/27855801907/	www.flickr.com
Piciformes	Capitonidae	Black-spotted Barbet	Capito niger	1	0	0	0	1	0	0	0	0	0	https://www.flickr.com/photos/orcaartist/6016193300/	www.flickr.com
Piciformes	Capitonidae	Black-spotted Barbet	Capito niger	1	1	0	0	1	0	0	0	0	0	https://www.wikiaves.com.br/624520	www.wikiaves.com.br
Piciformes	Capitonidae	Five-colored Barbet	Capito quinticolor	0	0	0	0	0	0	0	0	0	0	https://search.macaulaylibrary.org/catalog?taxonCode=ficbar1&mediaType=p&sort=rating_rank_desc&q=Five-colored%20Barbet%20-%20Capito%20quinticolor	search.macaulaylibrary.org
Piciformes	Capitonidae	Orange-fronted Barbet	Capito squamatus	1	0	0	1	0	0	0	0	0	0	https://macaulaylibrary.org/asset/105785751#_ga=2.157706930.94262260.1607340501-1686230602.1600435403	macaulaylibrary.org
Piciformes	Capitonidae	Scarlet-banded Barbet	Capito wallacei	0	0	0	0	0	0	0	0	0	0	https://search.macaulaylibrary.org/catalog?taxonCode=scbbar2&mediaType=p&sort=rating_rank_desc&q=Scarlet-banded%20Barbet%20-%20Capito%20wallacei	search.macaulaylibrary.org
Piciformes	Capitonidae	Red-headed Barbet	Eubucco bourcierii	1	0	0	0	1	0	0	0	0	0	https://macaulaylibrary.org/asset/131841481#_ga=2.91332186.1375679123.1606415501-1686230602.1600435403	macaulaylibrary.org
Piciformes	Capitonidae	Red-headed Barbet	Eubucco bourcierii	1	0	0	0	0	0	0	0	0	0	https://macaulaylibrary.org/asset/203590941#_ga=2.91332186.1375679123.1606415501-1686230602.1600435403	macaulaylibrary.org
Piciformes	Capitonidae	Red-headed Barbet	Eubucco bourcierii	1	1	0	0	1	0	0	0	0	0	https://macaulaylibrary.org/asset/83544481#_ga=2.251225924.398975640.1606508437-566095445.1598373023	macaulaylibrary.org
Piciformes	Capitonidae	Red-headed Barbet	Eubucco bourcierii	1	1	0	0	0	0	0	0	0	0	https://twitter.com/Gmo_CR/status/935941097280495616	twitter.com
Piciformes	Capitonidae	Lemon-throated Barbet	Eubucco richardsoni	1	1	0	0	1	0	0	0	0	0	https://macaulaylibrary.org/asset/247092201#_ga=2.12140918.398975640.1606508437-566095445.1598373023	macaulaylibrary.org
Piciformes	Capitonidae	Scarlet-hooded Barbet	Eubucco tucinkae	1	0	0	0	1	0	0	0	0	0	https://macaulaylibrary.org/asset/359819701#_ga=2.246598788.1461938703.1657129065-1184719632.1651901540	macaulaylibrary.org
Piciformes	Capitonidae	Versicolored Barbet	Eubucco versicolor	1	0	0	0	1	0	0	0	0	0	https://macaulaylibrary.org/asset/196286091#_ga=2.125192066.94262260.1607340501-1686230602.1600435403	macaulaylibrary.org
Passeriformes	Cardinalidae	Lazuli Bunting	Passerina amoena	1	0	0	1	1	0	0	0	0	0	https://macaulaylibrary.org/asset/475024601	macaulaylibrary.org
Passeriformes	Cardinalidae	Painted Bunting	Passerina ciris	1	0	0	0	1	0	0	0	0	0	https://macaulaylibrary.org/asset/447871891	macaulaylibrary.org
Cariamiformes	Cariamidae	Red-legged Seriema	Cariama cristata	1	0	0	1	1	0	0	0	0	0	https://www.instagram.com/p/BOiOtMQh1Fe/	www.instagram.com
Cariamiformes	Cariamidae	Red-legged Seriema	Cariama cristata	1	1	0	0	1	0	0	0	0	0	https://www.youtube.com/watch?v=xYtJu_Xthic&ab_channel=Quintaldaro�a	www.youtube.com
Cathartiformes	Cathartidae	Turkey Vulture	Cathartes aura	1	0	0	1	0	0	0	0	0	0	https://macaulaylibrary.org/asset/252585951#_ga=2.53392876.559274032.1602503389-1686230602.1600435403	macaulaylibrary.org
Cathartiformes	Cathartidae	Turkey Vulture	Cathartes aura	1	0	0	0	1	0	0	0	0	0	https://macaulaylibrary.org/asset/263628631#_ga=2.53392876.559274032.1602503389-1686230602.1600435403	macaulaylibrary.org
Cathartiformes	Cathartidae	Turkey Vulture	Cathartes aura	1	0	0	0	1	0	0	0	0	0	https://macaulaylibrary.org/asset/265320851#_ga=2.53392876.559274032.1602503389-1686230602.1600435403	macaulaylibrary.org
Cathartiformes	Cathartidae	Turkey Vulture	Cathartes aura	1	0	0	0	1	0	0	0	0	0	https://macaulaylibrary.org/asset/265320871#_ga=2.53392876.559274032.1602503389-1686230602.1600435403	macaulaylibrary.org
Cathartiformes	Cathartidae	Lesser Yellow-headed Vulture	Cathartes burrovianus	1	0	0	1	0	0	0	0	0	0	https://www.flickr.com/photos/michel_giraud-audine/16967420651/	www.flickr.com
Cathartiformes	Cathartidae	Greater Yellow-headed Vulture	Cathartes melambrotus	1	0	0	1	0	0	0	0	0	0	https://macaulaylibrary.org/asset/112420621#_ga=2.242783686.559274032.1602503389-1686230602.1600435403	macaulaylibrary.org
Cathartiformes	Cathartidae	Black Vulture	Coragyps atratus	1	0	0	0	1	0	0	0	0	0	https://macaulaylibrary.org/asset/212456601#_ga=2.78697936.559274032.1602503389-1686230602.1600435403	macaulaylibrary.org
Cathartiformes	Cathartidae	Black Vulture	Coragyps atratus	1	0	0	0	1	0	0	0	0	0	https://macaulaylibrary.org/asset/253002491#_ga=2.78697936.559274032.1602503389-1686230602.1600435403	macaulaylibrary.org
Cathartiformes	Cathartidae	Black Vulture	Coragyps atratus	1	0	0	0	1	0	0	0	0	0	https://www.wikiaves.com.br/71008&tm=f&t=s&s=10191&o=mp&o=mp	www.wikiaves.com.br
Cathartiformes	Cathartidae	Black Vulture	Coragyps atratus	1	0	0	1	0	0	0	0	0	0	https://www.youtube.com/watch?v=CdUsCgCHp8s&ab_channel=KarthikRajan	www.youtube.com
Cathartiformes	Cathartidae	California Condor	Gymnogyps californianus	1	0	0	0	1	0	0	0	0	0	https://macaulaylibrary.org/asset/60780601#_ga=2.255310156.559274032.1602503389-1686230602.1600435403	macaulaylibrary.org
Cathartiformes	Cathartidae	King Vulture	Sarcoramphus papa	1	0	0	0	1	0	0	0	0	0	https://macaulaylibrary.org/asset/270597401#_ga=2.49337442.559274032.1602503389-1686230602.1600435403	macaulaylibrary.org
Cathartiformes	Cathartidae	King Vulture	Sarcoramphus papa	1	0	0	0	1	0	0	0	0	0	https://www.alamy.com/stock-photo-king-vulture-sarcoramphus-papa-in-the-lima-zoo-72932969.html?pv=1&stamp=2&imageid=7EEDE33C-CF78-4C7D-9CCB-15500BEBDDE7&p=73026&n=84&orientation=0&pn=1&searchtype=0&IsFromSearch=1&srch=foo%3Dbar%26st%3D0%26sortby%3D2%26qt%3DSarcoramphus%2520papa%26qt_raw%3DSarcoramphus%2520papa%26qn%3D%26lic%3D3%26edrf%3D0%26mr%3D0%26pr%3D0%26aoa%3D1%26creative%3D%26videos%3D%26nu…	www.alamy.com
Cathartiformes	Cathartidae	King Vulture	Sarcoramphus papa	1	0	0	1	0	0	0	0	0	0	https://www.alamy.com/stock-photo-scavenging-king-vulture-sarcoramphus-papa-costa-rica-142728978.html?pv=1&stamp=2&imageid=309B0964-CA6A-4AE9-943E-9483839F60A2&p=212786&n=208&orientation=0&pn=1&searchtype=0&IsFromSearch=1&srch=foo%3Dbar%26st%3D0%26sortby%3D2%26qt%3DSarcoramphus%2520papa%26qt_raw%3DSarcoramphus%2520papa%26qn%3D%26lic%3D3%26edrf%3D0%26mr%3D0%26pr%3D0%26aoa%3D1%26creative%3D%26video…	www.alamy.com
Cathartiformes	Cathartidae	Andean Condor	Vultur gryphus	1	0	0	0	1	0	0	0	0	0	https://www.alamy.com/stock-photo-male-andean-condor-vultur-gryphus-scavenging-meat-left-by-rangers-50978723.html?pv=1&stamp=2&imageid=DA595A69-233C-4937-937E-67DE29BB46CD&p=135160&n=350&orientation=0&pn=1&searchtype=0&IsFromSearch=1&srch=foo%3Dbar%26st%3D0%26sortby%3D2%26qt%3DVultur%2520gryphus%26qt_raw%3DVultur%2520gryphus%26qn%3D%26lic%3D3%26edrf%3D0%26mr%3D0%26pr%3D0%26aoa%3D1%26creative%3D%2…	www.alamy.com
Charadriiformes	Chionidae	Snowy Sheathbill	Chionis albus	1	0	0	1	1	0	0	0	0	0	https://commons.wikimedia.org/wiki/File:2019-03-03_142_Snowy_sheathbill_(Chionis_albus),_Barrientos_Island,_Antarctica.jpg	commons.wikimedia.org
Charadriiformes	Chionidae	Snowy Sheathbill	Chionis albus	1	0	0	0	1	0	0	0	0	0	https://eol.org/pages/8010/media?resource_id=53	eol.org
Charadriiformes	Chionidae	Snowy Sheathbill	Chionis albus	1	0	0	1	1	0	0	0	0	0	https://macaulaylibrary.org/asset/142124381#_ga=2.229705620.94262260.1607340501-1686230602.1600435403	macaulaylibrary.org
Charadriiformes	Chionidae	Snowy Sheathbill	Chionis albus	1	0	0	0	1	0	0	0	0	0	https://macaulaylibrary.org/asset/173243761#_ga=2.229705620.94262260.1607340501-1686230602.1600435403	macaulaylibrary.org
Charadriiformes	Chionidae	Snowy Sheathbill	Chionis albus	1	0	0	0	1	0	0	0	0	0	https://macaulaylibrary.org/asset/176399601#_ga=2.67199513.94262260.1607340501-1686230602.1600435403	macaulaylibrary.org
Charadriiformes	Chionidae	Snowy Sheathbill	Chionis albus	1	0	0	0	1	0	0	0	0	0	https://macaulaylibrary.org/asset/205160501#_ga=2.158756146.94262260.1607340501-1686230602.1600435403	macaulaylibrary.org
Charadriiformes	Chionidae	Black-faced Sheathbill	Chionis minor	0	0	0	0	0	0	0	0	0	0	https://search.macaulaylibrary.org/catalog?taxonCode=blfshe1&mediaType=p&sort=rating_rank_desc&q=Black-faced%20Sheathbill%20-%20Chionis%20minor	search.macaulaylibrary.org
Passeriformes	Cinclosomatidae	Chestnut Quail-thrush	Cinclosoma castanotum	1	1	0	0	1	0	0	0	0	0	https://macaulaylibrary.org/asset/348807601	macaulaylibrary.org
Coliiformes	Coliidae	Red-backed Mousebird	Colius castanotus	0	0	0	0	0	0	0	0	0	0	https://search.macaulaylibrary.org/catalog?taxonCode=rebmou1&mediaType=p&sort=rating_rank_desc&q=Red-backed%20Mousebird%20-%20Colius%20castanotus	search.macaulaylibrary.org
Coliiformes	Coliidae	White-backed Mousebird	Colius colius	1	1	1	0	1	0	0	0	0	0	https://www.instagram.com/p/CCUkOjnp-Oj/	www.instagram.com
Coliiformes	Coliidae	White-backed Mousebird	Colius colius	1	0	0	0	1	0	0	0	0	0	https://www.youtube.com/watch?v=JtYSTHb0ZPE&t=18s	www.youtube.com
Coliiformes	Coliidae	White-headed Mousebird	Colius leucocephalus	1	1	0	0	1	0	0	0	0	0	https://www.facebook.com/rockjumperbirding/photos/bc.AbrfcASBqroIHwH9gsO-Nf8kwdfdTNVGpTdh_Gf23_9PMzDZMul8D5YK3uJzCZsDWJY7sD_2GHwdGVGYzLl5XVn7N4vdWQKztqZ5HBIhu694ZOWYqG80Ufri341Q87nJ60vjc6gPQxHRV32kIDdj9BCzaRVyffhJLtSBunoL8PL1Hg/792258957505985/?opaqueCursor=AbpeVo2omc36r0QtkrxZdc7aMrSlJ2Zk7RfTMx1wOGM_BOONH0Mhu-sZZeZjJOyZA-WHROyjlI65NwwcfkJdUtE7LEfcPZ3ojIhpXfDV9kdZlU0SHtqDchXVk-yyDWx8WkvyCoefpfAhl…	www.facebook.com
Coliiformes	Coliidae	Speckled Mousebird	Colius striatus	1	0	0	0	1	0	0	0	0	0	https://macaulaylibrary.org/asset/204787251#_ga=2.172036011.94262260.1607340501-1686230602.1600435403	macaulaylibrary.org
Coliiformes	Coliidae	Speckled Mousebird	Colius striatus	1	1	1	0	1	1	0	0	1	0	https://macaulaylibrary.org/asset/458699821	macaulaylibrary.org
Coliiformes	Coliidae	Speckled Mousebird	Colius striatus	1	1	1	1	1	0	0	0	0	0	https://www.alamy.com/speckled-mousebird-colius-striatus-nairobi-kenya-image242556472.html?pv=1&stamp=2&imageid=63B9741F-D5CD-4B7A-A15B-C1687B8F41CC&p=835985&n=80&orientation=0&pn=1&searchtype=0&IsFromSearch=1&srch=foo%3Dbar%26st%3D0%26sortby%3D2%26qt%3DColius%2520striatus%26qt_raw%3DColius%2520striatus%26qn%3D%26lic%3D3%26edrf%3D0%26mr%3D0%26pr%3D0%26aoa%3D1%26creative%3D%26videos%3D%26nu%3D%26c…	www.alamy.com
Coliiformes	Coliidae	Speckled Mousebird	Colius striatus	1	1	1	1	1	0	0	0	1	0	https://www.nerjarob.com/nature/the-living-rainforest-speckled-mousebird/	www.nerjarob.com
Coliiformes	Coliidae	Red-faced Mousebird	Urocolius indicus	1	1	1	0	1	1	0	0	0	0	https://www.facebook.com/GardenRouteBirds/photos/bc.AboOKXUXiMI9xHuAASdU0OR83jVgpM6FPyAKinCVMJuYa_tiDQCDeiAxF6IjZlytrka_beRWrO9XsBg2WVcO4YezyjnMYXc5lA5H_zJjaz4RugQ9xRCkhZcQha3r2D3cFB3-PkjwhyetEW1BxALBwYTH/2193316897661413/?opaqueCursor=AborQ5Ccmg99bSEqSVNhCHLAwcjVVFC50YXr1zwsPhIFOOB3KNo0hEeWY2C3veBZ8aJiqxeDvhFBBSejT4pTZsfhzc8AUtWArQu7-l7OOKV7eMYa533zgQlJuByy3rSnMOLINHWpSchkD7OWXR_3ea2Q8cRgOPvdTxg…	www.facebook.com
Coliiformes	Coliidae	Red-faced Mousebird	Urocolius indicus	1	1	0	0	1	0	0	0	1	0	https://www.youtube.com/watch?v=bZBVFR3rJWo	www.youtube.com
Coliiformes	Coliidae	Blue-naped Mousebird	Urocolius macrourus	1	0	0	0	1	0	0	0	0	0	https://zooinstitutes.com/animals/blue-naped-mousebird-zoo-plzen-19970.html	zooinstitutes.com
Passeriformes	Corcoracidae	White-winged Chough	Corcorax melanorhamphos	1	0	0	0	1	0	0	0	0	0	https://www.flickr.com/photos/callocephalon/2070056409/in/photolist-JUjCAS-huxLw2-b8HN9g-b8HKYk-49ZDbw-49VzDK-81F8gc-4B2cMr-65H2qr-ueSRd-D8t9hJ	www.flickr.com
Passeriformes	Corcoracidae	apostlebird	Struthidea cinerea	1	0	0	1	1	0	0	0	0	0	https://www.flickr.com/photos/182477732@N05/49484668243/in/photolist-2ioMRRe-jtnnCz-2jpWBnH-2jKsnDL-2hejcMu-9hMtsZ-2hemPU4-2jqWFnK-25wib4n-huxLw2-ZzZFRX-2hp3yKX-XFimWG-2jBP2P7-8P812D-JUjCAS-2jLkvRB-2hoSC5C-Dr87U6-2jBNAGo-8PaEYy-dxnMRs-QFknZo-b8HN9g-b8HKYk-qbcmwo-ChKEzs-BuWiBk-M7gfZF-26HKxRm-dp7jFK-Cq23Th-gNZkUp-2jB5Va8-ikaTvm	https://www.flickr.com
Passeriformes	Corvidae	California Scrub-Jay	Aphelocoma californica	1	0	0	1	0	0	0	0	0	0	https://macaulaylibrary.org/asset/310584831	macaulaylibrary.org
Passeriformes	Corvidae	California Scrub-Jay	Aphelocoma californica	1	1	0	1	1	0	0	0	0	0	https://macaulaylibrary.org/asset/357882671	macaulaylibrary.org
Passeriformes	Corvidae	California Scrub-Jay	Aphelocoma californica	1	0	0	1	0	0	0	0	0	0	https://www.flickr.com/photos/lifelover4/12839303053/	www.flickr.com
Passeriformes	Corvidae	California Scrub-Jay	Aphelocoma californica	1	1	0	0	1	0	0	0	0	0	https://www.flickr.com/photos/marctonysmith/2327641759/	www.flickr.com
Passeriformes	Corvidae	California Scrub-Jay	Aphelocoma californica	1	0	0	1	0	0	0	0	0	0	https://www.instagram.com/p/BzludYxg7Ya/	www.instagram.com
Passeriformes	Corvidae	Florida Scrub-Jay	Aphelocoma coerulescens	1	0	0	1	0	0	0	0	0	0	https://www.instagram.com/p/B50T_riA9_4/	www.instagram.com
Passeriformes	Corvidae	Florida Scrub-Jay	Aphelocoma coerulescens	1	0	0	1	1	0	0	0	0	0	https://www.instagram.com/p/BjNxS4tn7O2/	www.instagram.com
Passeriformes	Corvidae	Island Scrub-Jay	Aphelocoma insularis	1	0	0	1	0	0	0	0	0	0	https://macaulaylibrary.org/asset/176006401#_ga=2.124990154.1375679123.1606415501-1686230602.1600435403	macaulaylibrary.org
Passeriformes	Corvidae	Island Scrub-Jay	Aphelocoma insularis	1	0	0	1	0	0	0	0	0	0	https://macaulaylibrary.org/asset/179299241#_ga=2.137993968.1375679123.1606415501-1686230602.1600435403	macaulaylibrary.org
Passeriformes	Corvidae	Island Scrub-Jay	Aphelocoma insularis	1	0	0	1	1	0	0	0	0	0	https://www.flickr.com/photos/78865842@N02/21404532884/	https://www.flickr.com
Passeriformes	Corvidae	Island Scrub-Jay	Aphelocoma insularis	1	0	0	0	1	0	0	0	0	0	https://twitter.com/FrodshamBirder/status/1150016149633011713	twitter.com
Passeriformes	Corvidae	Island Scrub-Jay	Aphelocoma insularis	1	0	0	1	0	0	0	0	0	0	https://www.instagram.com/p/B2pFM-bgF8B/	www.instagram.com
Passeriformes	Corvidae	Transvolcanic Jay	Aphelocoma ultramarina	1	0	0	0	0	0	0	0	0	0	https://macaulaylibrary.org/asset/51555911#_ga=2.86117528.1461938703.1657129065-1184719632.1651901540	macaulaylibrary.org
Passeriformes	Corvidae	Unicolored Jay	Aphelocoma unicolor	1	0	0	0	1	0	0	0	0	0	https://macaulaylibrary.org/asset/175751201#_ga=2.134887729.1375679123.1606415501-1686230602.1600435403	macaulaylibrary.org
Passeriformes	Corvidae	Black-throated Magpie-Jay	Calocitta colliei	1	0	0	1	0	0	0	0	0	0	https://macaulaylibrary.org/asset/125045781#_ga=2.171013728.1375679123.1606415501-1686230602.1600435403	macaulaylibrary.org
Passeriformes	Corvidae	Black-throated Magpie-Jay	Calocitta colliei	1	0	0	1	1	0	0	0	0	0	https://macaulaylibrary.org/asset/86978131#_ga=2.96744543.1375679123.1606415501-1686230602.1600435403	macaulaylibrary.org
Passeriformes	Corvidae	Black-throated Magpie-Jay	Calocitta colliei	1	0	0	0	1	0	0	0	0	0	https://www.flickr.com/photos/tracy-aviary/36238557571/	www.flickr.com
Passeriformes	Corvidae	White-throated Magpie-Jay	Calocitta formosa	1	0	0	1	0	0	0	0	0	0	https://macaulaylibrary.org/asset/463264341	macaulaylibrary.org
Passeriformes	Corvidae	White-throated Magpie-Jay	Calocitta formosa	1	0	0	0	1	0	0	0	0	0	https://twitter.com/Mune_rita/status/1257173737553575936	twitter.com
Passeriformes	Corvidae	White-throated Magpie-Jay	Calocitta formosa	1	0	0	1	0	0	0	0	0	0	https://www.alamy.com/white-throated-magpie-jay-geai-a-face-blanche-wesskehl-elsterhaeher-image7897263.html?pv=1&stamp=2&imageid=6E0E88F4-B80B-4D79-B19B-BEC593DD5FC2&p=21499&n=127&orientation=0&pn=1&searchtype=0&IsFromSearch=1&srch=foo%3Dbar%26st%3D0%26sortby%3D2%26qt%3DCalocitta%2520formosa%26qt_raw%3DCalocitta%2520formosa%26qn%3D%26lic%3D3%26edrf%3D0%26mr%3D0%26pr%3D0%26aoa%3D1%26creative%3D%26…	www.alamy.com
Passeriformes	Corvidae	Common Green-Magpie	Cissa chinensis	1	0	0	0	1	0	0	0	0	0	https://www.flickr.com/photos/73235801@N06/7875844616/	https://www.flickr.com
Passeriformes	Corvidae	Common Green-Magpie	Cissa chinensis	1	0	0	0	1	0	0	0	0	0	https://www.flickr.com/photos/alpower/3418608435/	www.flickr.com
Passeriformes	Corvidae	Common Green-Magpie	Cissa chinensis	1	1	0	0	1	0	0	0	0	0	https://www.instagram.com/p/B6djTGtnmNE/	www.instagram.com
Passeriformes	Corvidae	Indochinese Green-Magpie	Cissa hypoleuca	1	1	0	0	1	0	0	0	0	0	https://www.youtube.com/watch?v=E6splkzPtz8&ab_channel=rogerboey	www.youtube.com
Passeriformes	Corvidae	Bornean Green-Magpie	Cissa thalassina	1	0	0	0	1	0	0	0	0	0	https://www.flickr.com/photos/jaypacker/33754474495/	www.flickr.com
Passeriformes	Corvidae	Bornean Green-Magpie	Cissa thalassina	1	1	0	0	1	0	0	0	0	0	https://www.youtube.com/watch?v=T8VjrRP66xs&ab_channel=AviFaunaNaturresor	www.youtube.com
Passeriformes	Corvidae	White-necked Raven	Corvus albicollis	1	0	0	0	1	0	0	0	0	0	https://www.flickr.com/photos/leonoos/50205340291/	www.flickr.com
Passeriformes	Corvidae	White-necked Raven	Corvus albicollis	1	0	0	0	1	0	0	0	0	0	https://www.flickr.com/photos/michaelheyns/31707831901/	www.flickr.com
Passeriformes	Corvidae	White-necked Raven	Corvus albicollis	1	1	0	0	0	0	0	0	0	0	https://www.shutterstock.com/es/video/clip-9730049-white-necked-raven-corvus-albicollis-feeding-on-ground	www.shutterstock.com
Passeriformes	Corvidae	Pied Crow	Corvus albus	1	0	0	0	1	0	0	0	0	0	https://www.alamy.com/magpie-pica-pica-image255646777.html?pv=1&stamp=2&imageid=2640D05D-BCF4-4D32-AA0E-F56871A6E52B&p=103050&n=396&orientation=0&pn=1&searchtype=0&IsFromSearch=1&srch=foo%3Dbar%26st%3D0%26sortby%3D2%26qt%3DPied%2520Crow%26qt_raw%3DPied%2520Crow%26qn%3D%26lic%3D3%26edrf%3D0%26mr%3D0%26pr%3D0%26aoa%3D1%26creative%3D%26videos%3D%26nu%3D%26ccc%3D%26bespoke%3D%26apalib%3D%26ag%3D0%26h…	www.alamy.com
Passeriformes	Corvidae	Pied Crow	Corvus albus	1	0	0	0	1	0	0	0	0	0	https://www.alamy.com/pied-crow-corvus-albus-adult-bird-feeding-on-an-ostrich-egg-nairobi-image1205313.html?pv=1&stamp=2&imageid=F8F19E57-76C1-473F-B898-506294846BE2&p=30436&n=467&orientation=0&pn=1&searchtype=0&IsFromSearch=1&srch=foo%3Dbar%26st%3D0%26sortby%3D2%26qt%3DCorvus%2520albus%26qt_raw%3DCorvus%2520albus%26qn%3D%26lic%3D3%26edrf%3D0%26mr%3D0%26pr%3D0%26aoa%3D1%26creative%3D%26videos%3D%…	www.alamy.com
Passeriformes	Corvidae	Pied Crow	Corvus albus	1	1	0	0	1	0	0	0	0	0	https://www.alamy.com/stock-photo-pied-crow-corvus-albus-two-pied-crow-76030091.html?pv=1&stamp=2&imageid=00C081E8-0FAB-4033-82AB-EFC55F435816&p=1142674&n=57&orientation=0&pn=1&searchtype=0&IsFromSearch=1&srch=foo%3Dbar%26st%3D0%26sortby%3D2%26qt%3DPied%2520Crow%26qt_raw%3DPied%2520Crow%26qn%3D%26lic%3D3%26edrf%3D0%26mr%3D0%26pr%3D0%26aoa%3D1%26creative%3D%26videos%3D%26nu%3D%26ccc%3D%26bespoke%3…	www.alamy.com
Passeriformes	Corvidae	Pied Crow	Corvus albus	1	0	0	1	0	0	0	0	0	0	https://www.flickr.com/photos/lindadevolder/12011726255/	www.flickr.com
Passeriformes	Corvidae	Pied Crow	Corvus albus	1	0	0	0	1	0	0	0	0	0	https://www.instagram.com/p/BPijMJvA8Ah/	www.instagram.com
Passeriformes	Corvidae	Pied Crow	Corvus albus	1	0	0	1	1	0	0	0	0	0	https://www.instagram.com/p/CD33DCMHRtm/	www.instagram.com
Passeriformes	Corvidae	Pied Crow	Corvus albus	1	1	0	0	0	0	0	0	0	0	https://www.youtube.com/watch?v=ZlXFJyeI5W4&ab_channel=gertdekoker	www.youtube.com
Passeriformes	Corvidae	Little Crow	Corvus bennetti	1	0	0	1	1	0	0	0	0	0	https://www.alamy.com/stock-photo-little-crow-corvus-bennetti-single-adult-eating-dead-fish-on-a-beach-16725675.html?pv=1&stamp=2&imageid=DBEF0496-3A7A-4793-95E5-5FECB78DA1FD&p=14400&n=19&orientation=0&pn=1&searchtype=0&IsFromSearch=1&srch=foo%3Dbar%26st%3D0%26sortby%3D2%26qt%3DCorvus%2520bennetti%26qt_raw%3DCorvus%2520bennetti%26qn%3D%26lic%3D3%26edrf%3D0%26mr%3D0%26pr%3D0%26aoa%3D1%26creative%3…	www.alamy.com
Passeriformes	Corvidae	Little Crow	Corvus bennetti	1	0	0	1	0	0	0	0	0	0	http://www.viatorphoto.com/imageview.php?PageID=119&FilmID=850-000025&PhotoID=46	www.viatorphoto.com
Passeriformes	Corvidae	American Crow	Corvus brachyrhynchos	1	0	0	0	1	0	0	0	0	0	Bent, 1946	bent, 1946
Passeriformes	Corvidae	American Crow	Corvus brachyrhynchos	1	0	0	0	1	0	0	0	0	0	https://macaulaylibrary.org/asset/193566601#_ga=2.92895837.1375679123.1606415501-1686230602.1600435403	macaulaylibrary.org
Passeriformes	Corvidae	American Crow	Corvus brachyrhynchos	1	0	0	1	1	0	0	0	0	0	https://macaulaylibrary.org/asset/197060131#_ga=2.91968218.1375679123.1606415501-1686230602.1600435403	macaulaylibrary.org
Passeriformes	Corvidae	American Crow	Corvus brachyrhynchos	1	1	0	0	1	0	0	0	0	0	https://macaulaylibrary.org/asset/200209441#_ga=2.167842401.1375679123.1606415501-1686230602.1600435403	macaulaylibrary.org
Passeriformes	Corvidae	American Crow	Corvus brachyrhynchos	1	0	0	1	0	0	0	0	0	0	https://macaulaylibrary.org/asset/254883761#_ga=2.167842401.1375679123.1606415501-1686230602.1600435403	macaulaylibrary.org
Passeriformes	Corvidae	American Crow	Corvus brachyrhynchos	1	0	0	1	0	0	0	0	0	0	https://macaulaylibrary.org/asset/265572171#_ga=2.92895837.1375679123.1606415501-1686230602.1600435403	macaulaylibrary.org
Passeriformes	Corvidae	American Crow	Corvus brachyrhynchos	1	0	0	0	0	0	0	0	0	0	https://www.gettyimages.com.br/detail/foto/american-crow-corvus-brachyrhynchos-eating-a-imagem-royalty-free/81226869	www.gettyimages.com.br
Passeriformes	Corvidae	Cape Crow	Corvus capensis	1	1	0	0	1	0	0	0	0	0	https://twitter.com/SabzerAzoh/status/1181865774799052800	twitter.com
Passeriformes	Corvidae	Cape Crow	Corvus capensis	1	1	0	0	1	0	0	0	0	0	https://www.flickr.com/photos/ulrichmunstermann/23798277728/	www.flickr.com
Passeriformes	Corvidae	Northwestern Crow	Corvus caurinus	1	0	0	0	1	0	0	0	0	0	https://macaulaylibrary.org/asset/265018211#_ga=2.137499248.1375679123.1606415501-1686230602.1600435403	macaulaylibrary.org
Passeriformes	Corvidae	Northwestern Crow	Corvus caurinus	1	1	0	0	0	0	0	0	0	0	https://www.flickr.com/photos/136259223@N03/37914734456/	https://www.flickr.com
Passeriformes	Corvidae	Northwestern Crow	Corvus caurinus	1	0	0	0	1	0	0	0	0	0	https://www.alamy.com/stock-photo-northwestern-crow-corvus-caurinus-also-poss-american-crow-feeding-89585403.html?pv=1&stamp=2&imageid=9A3D8153-1788-421F-8898-767C7D9BB09A&p=7509&n=66&orientation=0&pn=1&searchtype=0&IsFromSearch=1&srch=foo%3Dbar%26st%3D0%26sortby%3D2%26qt%3DCorvus%2520caurinus%26qt_raw%3DCorvus%2520caurinus%26qn%3D%26lic%3D3%26edrf%3D0%26mr%3D0%26pr%3D0%26aoa%3D1%26creative%3D%26…	www.alamy.com
Passeriformes	Corvidae	Northwestern Crow	Corvus caurinus	1	0	0	1	0	0	0	0	0	0	https://www.flickr.com/photos/jamuudsen/5278220203/	www.flickr.com
Passeriformes	Corvidae	Northwestern Crow	Corvus caurinus	1	0	0	0	1	0	0	0	0	0	https://www.flickr.com/photos/jbinpg/2184019159/	www.flickr.com
Passeriformes	Corvidae	Common Raven	Corvus corax	1	0	0	0	1	0	0	0	0	0	https://macaulaylibrary.org/asset/206609781#_ga=2.95565404.1375679123.1606415501-1686230602.1600435403	macaulaylibrary.org
Passeriformes	Corvidae	Common Raven	Corvus corax	1	0	0	1	0	0	0	0	0	0	https://macaulaylibrary.org/asset/268117861#_ga=2.95565404.1375679123.1606415501-1686230602.1600435403	macaulaylibrary.org
Passeriformes	Corvidae	Common Raven	Corvus corax	1	0	0	1	1	0	0	0	0	0	https://macaulaylibrary.org/asset/282562681#_ga=2.95565404.1375679123.1606415501-1686230602.1600435403	macaulaylibrary.org
Passeriformes	Corvidae	Common Raven	Corvus corax	1	0	0	1	0	0	0	0	0	0	https://www.flickr.com/photos/55198400@N05/8465793353/	https://www.flickr.com
Passeriformes	Corvidae	Common Raven	Corvus corax	1	0	0	1	1	0	0	0	0	0	https://www.alamy.com/stock-photo-common-raven-83380880.html?pv=1&stamp=2&imageid=FCDF846C-FE79-4BC8-B409-9C9A56E02E14&p=258021&n=99&orientation=0&pn=1&searchtype=0&IsFromSearch=1&srch=foo%3Dbar%26st%3D0%26sortby%3D2%26qt%3DCorvus%2520corax%2520eating%26qt_raw%3DCorvus%2520corax%2520eating%26qn%3D%26lic%3D3%26edrf%3D0%26mr%3D0%26pr%3D0%26aoa%3D1%26creative%3D%26videos%3D%26nu%3D%26ccc%3D%26bespok…	www.alamy.com
Passeriformes	Corvidae	Common Raven	Corvus corax	1	0	0	0	1	0	0	0	0	0	https://www.alamy.com/stock-photo-common-raven-corvus-corax-feeding-on-a-duck-yellowstone-national-park-50686396.html?pv=1&stamp=2&imageid=0A0F0ECE-9A82-49F9-9200-8E553DB10A87&p=94604&n=2&orientation=0&pn=1&searchtype=0&IsFromSearch=1&srch=foo%3Dbar%26st%3D0%26sortby%3D2%26qt%3DCorvus%2520corax%26qt_raw%3DCorvus%2520corax%26qn%3D%26lic%3D3%26edrf%3D0%26mr%3D0%26pr%3D0%26aoa%3D1%26creative%3D%26vi…	www.alamy.com
Passeriformes	Corvidae	Carrion Crow	Corvus corone	1	0	0	1	1	0	0	0	0	0	https://macaulaylibrary.org/asset/237750801#_ga=2.67795665.1375679123.1606415501-1686230602.1600435403	macaulaylibrary.org
Passeriformes	Corvidae	Carrion Crow	Corvus corone	1	1	0	0	1	0	0	0	0	0	https://www.flickr.com/photos/42293105@N05/8142152666/	https://www.flickr.com
Passeriformes	Corvidae	Carrion Crow	Corvus corone	1	0	0	0	1	0	0	0	0	0	https://www.alamy.com/carrion-crow-corvus-corone-eating-on-a-branch-france-image274714336.html?pv=1&stamp=2&imageid=21F8E11C-1548-45BC-910E-D804CD028B4F&p=703420&n=2&orientation=0&pn=1&searchtype=0&IsFromSearch=1&srch=foo%3Dbar%26st%3D0%26sortby%3D2%26qt%3DCorvus%2520corone%2520eating%26qt_raw%3DCorvus%2520corone%2520eating%26qn%3D%26lic%3D3%26edrf%3D0%26mr%3D0%26pr%3D0%26aoa%3D1%26creative%3D%26…	www.alamy.com
Passeriformes	Corvidae	Carrion Crow	Corvus corone	1	0	0	0	1	0	0	0	0	0	https://www.alamy.com/hooded-crow-corvus-cornix-in-nature-image158197427.html?pv=1&stamp=2&imageid=EC9D1A9D-6BB3-4EB2-8803-350BA017AE0A&p=67643&n=188&orientation=0&pn=1&searchtype=0&IsFromSearch=1&srch=foo%3Dbar%26st%3D0%26sortby%3D2%26qt%3DCorvus%2520corone%2520eating%26qt_raw%3DCorvus%2520corone%2520eating%26qn%3D%26lic%3D3%26edrf%3D0%26mr%3D0%26pr%3D0%26aoa%3D1%26creative%3D%26videos%3D%26nu%3…	www.alamy.com
Passeriformes	Corvidae	Carrion Crow	Corvus corone	1	0	0	1	1	0	0	0	0	0	https://www.alamy.com/stock-photo-black-crow-with-meat-in-its-beak-95525582.html?pv=1&stamp=2&imageid=F23EC6DE-ACBE-4F39-864F-C6A81211FBF5&p=199226&n=110&orientation=0&pn=1&searchtype=0&IsFromSearch=1&srch=foo%3Dbar%26st%3D0%26sortby%3D2%26qt%3DCorvus%2520cornix%2520eating%26qt_raw%3DCorvus%2520cornix%2520eating%26qn%3D%26lic%3D3%26edrf%3D0%26mr%3D0%26pr%3D0%26aoa%3D1%26creative%3D%26videos%3D%26…	www.alamy.com
Passeriformes	Corvidae	Carrion Crow	Corvus corone	1	0	0	1	1	0	0	0	0	0	https://www.alamy.com/stock-photo-bonte-kraai-eet-vis-bij-waterkant-hooded-crow-eating-fish-at-waterside-177587034.html?pv=1&stamp=2&imageid=B7438B6E-276F-4A53-A8EC-FA5F452E73DD&p=638512&n=46&orientation=0&pn=1&searchtype=0&IsFromSearch=1&srch=foo%3Dbar%26st%3D0%26sortby%3D2%26qt%3DCorvus%2520cornix%2520eating%26qt_raw%3DCorvus%2520cornix%2520eating%26qn%3D%26lic%3D3%26edrf%3D0%26mr%3D0%26pr%3D0%…	www.alamy.com
Passeriformes	Corvidae	Carrion Crow	Corvus corone	1	0	0	0	1	0	0	0	0	0	https://www.alamy.com/stock-photo-bonte-kraai-eet-vis-in-tegenlicht-hooded-crow-eating-fish-in-backlight-177587008.html?pv=1&stamp=2&imageid=DB6909D4-6EED-4C94-A174-B07718ED8890&p=638512&n=65&orientation=0&pn=1&searchtype=0&IsFromSearch=1&srch=foo%3Dbar%26st%3D0%26sortby%3D2%26qt%3DCorvus%2520cornix%2520eating%26qt_raw%3DCorvus%2520cornix%2520eating%26qn%3D%26lic%3D3%26edrf%3D0%26mr%3D0%26pr%3D0%…	www.alamy.com
Passeriformes	Corvidae	Carrion Crow	Corvus corone	1	0	0	0	1	0	0	0	0	0	https://www.alamy.com/stock-photo-carrion-crow-corvus-corone-eating-cake-on-ice-of-frozen-pond-the-netherlands-42094066.html?pv=1&stamp=2&imageid=573EE962-4E11-428B-B571-8E642E435BC2&p=152374&n=40&orientation=0&pn=1&searchtype=0&IsFromSearch=1&srch=foo%3Dbar%26st%3D0%26sortby%3D2%26qt%3DCorvus%2520corone%26qt_raw%3DCorvus%2520corone%26qn%3D%26lic%3D3%26edrf%3D0%26mr%3D0%26pr%3D0%26aoa%3D1%26creat…	www.alamy.com
Passeriformes	Corvidae	Carrion Crow	Corvus corone	1	1	0	0	1	0	0	0	0	0	https://www.alamy.com/stock-photo-crow-eating-seafood-175615498.html?pv=1&stamp=2&imageid=79ABED23-7620-4519-B004-E9776FC2E401&p=648074&n=71&orientation=0&pn=1&searchtype=0&IsFromSearch=1&srch=foo%3Dbar%26st%3D0%26sortby%3D2%26qt%3DCorvus%2520corone%2520eating%26qt_raw%3DCorvus%2520corone%2520eating%26qn%3D%26lic%3D3%26edrf%3D0%26mr%3D0%26pr%3D0%26aoa%3D1%26creative%3D%26videos%3D%26nu%3D%26ccc%3…	www.alamy.com
Passeriformes	Corvidae	Carrion Crow	Corvus corone	1	0	0	0	1	0	0	0	0	0	https://www.alamy.com/stock-photo-hooded-crow-corvus-corone-cornix-adult-at-lake-shore-feeding-on-a-47866511.html?pv=1&stamp=2&imageid=04ED1DD1-ABBF-431A-B2E3-F4FC9A40AA8E&p=34892&n=50&orientation=0&pn=1&searchtype=0&IsFromSearch=1&srch=foo%3Dbar%26st%3D0%26sortby%3D2%26qt%3DCorvus%2520cornix%2520eating%26qt_raw%3DCorvus%2520cornix%2520eating%26qn%3D%26lic%3D3%26edrf%3D0%26mr%3D0%26pr%3D0%26aoa%3…	www.alamy.com
Passeriformes	Corvidae	Carrion Crow	Corvus corone	1	0	0	0	1	0	0	0	0	0	https://www.alamy.com/stock-photo-single-hooded-crow-corvus-cornix-with-reflection-eating-fish-from-81339679.html?pv=1&stamp=2&imageid=9524AE70-4C95-4633-9821-470D41A33EF6&p=251627&n=2&orientation=0&pn=1&searchtype=0&IsFromSearch=1&srch=foo%3Dbar%26st%3D0%26sortby%3D2%26qt%3DCorvus%2520cornix%2520eating%26qt_raw%3DCorvus%2520cornix%2520eating%26qn%3D%26lic%3D3%26edrf%3D0%26mr%3D0%26pr%3D0%26aoa%3…	www.alamy.com
Passeriformes	Corvidae	Carrion Crow	Corvus corone	1	0	0	0	1	0	0	0	0	0	https://www.flickr.com/photos/binarycoco/28723509981/	www.flickr.com
Passeriformes	Corvidae	Australian Raven	Corvus coronoides	1	0	0	1	1	0	0	0	0	0	https://macaulaylibrary.org/asset/218890571#_ga=2.91361882.1375679123.1606415501-1686230602.1600435403	macaulaylibrary.org
Passeriformes	Corvidae	Australian Raven	Corvus coronoides	1	0	0	0	0	0	0	0	0	0	https://macaulaylibrary.org/asset/273353431#_ga=2.91361882.1375679123.1606415501-1686230602.1600435403	macaulaylibrary.org
Passeriformes	Corvidae	Australian Raven	Corvus coronoides	1	0	0	1	0	0	0	0	0	0	https://www.alamy.com/stock-photo-forest-crow-corvus-tasmanicus-feeding-on-shelfish-on-a-white-sand-32357534.html?pv=1&stamp=2&imageid=75BF5B7D-E9DE-46D8-9FE5-9F8BE615DCB1&p=16748&n=161&orientation=0&pn=1&searchtype=0&IsFromSearch=1&srch=foo%3Dbar%26st%3D0%26sortby%3D2%26qt%3DAustralian%2520Raven%26qt_raw%3DAustralian%2520Raven%26qn%3D%26lic%3D3%26edrf%3D0%26mr%3D0%26pr%3D0%26aoa%3D1%26creative%3…	www.alamy.com
Passeriformes	Corvidae	Thick-billed Raven	Corvus crassirostris	1	0	0	1	0	0	0	0	0	0	https://macaulaylibrary.org/asset/225543451#_ga=2.97147999.1375679123.1606415501-1686230602.1600435403	macaulaylibrary.org
Passeriformes	Corvidae	Chihuahuan Raven	Corvus cryptoleucus	1	0	0	1	0	0	0	0	0	0	https://macaulaylibrary.org/asset/207642011	macaulaylibrary.org
Passeriformes	Corvidae	Daurian Jackdaw	Corvus dauuricus	0	0	0	0	0	0	0	0	0	0	https://search.macaulaylibrary.org/catalog?taxonCode=daujac1&mediaType=p&sort=rating_rank_desc&q=Daurian%20Jackdaw%20-%20Corvus%20dauuricus	search.macaulaylibrary.org
Passeriformes	Corvidae	Somali Crow	Corvus edithae	0	0	0	0	0	0	0	0	0	0	https://search.macaulaylibrary.org/catalog?taxonCode=somcro2&mediaType=p&sort=rating_rank_desc&q=Somali%20Crow%20-%20Corvus%20edithae	search.macaulaylibrary.org
Passeriformes	Corvidae	Slender-billed Crow	Corvus enca	1	0	0	1	0	0	0	0	0	0	https://macaulaylibrary.org/asset/121663031#_ga=2.167476606.1375679123.1606415501-1686230602.1600435403	macaulaylibrary.org
Passeriformes	Corvidae	Flores Crow	Corvus florensis	0	0	0	0	0	0	0	0	0	0	https://search.macaulaylibrary.org/catalog?taxonCode=flocro1&mediaType=p&sort=rating_rank_desc&q=Flores%20Crow%20-%20Corvus%20florensis	search.macaulaylibrary.org
Passeriformes	Corvidae	Rook	Corvus frugilegus	1	1	0	0	0	0	0	0	0	0	https://macaulaylibrary.org/asset/115070101#_ga=2.126499277.1375679123.1606415501-1686230602.1600435403	macaulaylibrary.org
Passeriformes	Corvidae	Rook	Corvus frugilegus	1	0	0	1	1	0	0	0	0	0	https://www.flickr.com/photos/134490904@N07/26195117969/	https://www.flickr.com
Passeriformes	Corvidae	Rook	Corvus frugilegus	1	1	0	0	1	0	0	0	0	0	https://www.flickr.com/photos/134490904@N07/39692883561/	https://www.flickr.com
Passeriformes	Corvidae	Rook	Corvus frugilegus	1	0	0	1	1	0	0	0	0	0	https://www.flickr.com/photos/134490904@N07/39793985365/	https://www.flickr.com
Passeriformes	Corvidae	Rook	Corvus frugilegus	1	0	0	0	1	0	0	0	0	0	https://www.alamy.com/adult-rook-corvus-frugilegus-perched-on-a-branch-feeding-in-winter-in-west-sussex-uk-rook-eating-image238565811.html?pv=1&stamp=2&imageid=6A32D480-D5EB-477F-B6A8-664B5320BF65&p=91055&n=3&orientation=0&pn=1&searchtype=0&IsFromSearch=1&srch=foo%3Dbar%26st%3D0%26sortby%3D2%26qt%3DCorvus%2520frugilegus%2520eating%26qt_raw%3DCorvus%2520frugilegus%2520eating%26qn%3D%26lic%3D3%26ed…	www.alamy.com
Passeriformes	Corvidae	Rook	Corvus frugilegus	1	0	0	0	0	0	0	0	0	0	https://www.alamy.com/rook-corvus-frugilegus-eating-plastic-rubbish-norfolk-image333627005.html?pv=1&stamp=2&imageid=D0CC7A19-8805-4FDF-8026-340E16346A39&p=80709&n=7&orientation=0&pn=1&searchtype=0&IsFromSearch=1&srch=foo%3Dbar%26st%3D0%26sortby%3D2%26qt%3DCorvus%2520frugilegus%2520eating%26qt_raw%3DCorvus%2520frugilegus%2520eating%26qn%3D%26lic%3D3%26edrf%3D0%26mr%3D0%26pr%3D0%26aoa%3D1%26creati…	www.alamy.com
Passeriformes	Corvidae	Brown-headed Crow	Corvus fuscicapillus	0	0	0	0	0	0	0	0	0	0	https://search.macaulaylibrary.org/catalog?taxonCode=brhcro1&mediaType=p&sort=rating_rank_desc&q=Brown-headed%20Crow%20-%20Corvus%20fuscicapillus	search.macaulaylibrary.org
Passeriformes	Corvidae	Hawaiian Crow	Corvus hawaiiensis	1	0	0	0	0	0	0	0	0	0	https://macaulaylibrary.org/asset/385140221	macaulaylibrary.org
Passeriformes	Corvidae	Tamaulipas Crow	Corvus imparatus	1	0	0	1	1	0	0	0	0	0	https://macaulaylibrary.org/asset/76555671#_ga=2.99850974.1375679123.1606415501-1686230602.1600435403	macaulaylibrary.org
Passeriformes	Corvidae	Tamaulipas Crow	Corvus imparatus	1	0	0	0	1	0	0	0	0	0	https://macaulaylibrary.org/asset/80429091#_ga=2.155867515.1375679123.1606415501-1686230602.1600435403	macaulaylibrary.org
Passeriformes	Corvidae	Jamaican Crow	Corvus jamaicensis	1	0	0	0	1	0	0	0	0	0	https://macaulaylibrary.org/asset/201842191	macaulaylibrary.org
Passeriformes	Corvidae	Mariana Crow	Corvus kubaryi	0	0	0	0	0	0	0	0	0	0	https://search.macaulaylibrary.org/catalog?taxonCode=marcro1&mediaType=p&sort=rating_rank_desc&q=Mariana%20Crow%20-%20Corvus%20kubaryi	search.macaulaylibrary.org
Passeriformes	Corvidae	White-necked Crow	Corvus leucognaphalus	0	0	0	0	0	0	0	0	0	0	https://search.macaulaylibrary.org/catalog?taxonCode=whncro1&mediaType=p&sort=rating_rank_desc&q=White-necked%20Crow%20-%20Corvus%20leucognaphalus	search.macaulaylibrary.org
Passeriformes	Corvidae	Large-billed Crow	Corvus macrorhynchos	1	0	0	0	0	0	0	0	0	0	https://macaulaylibrary.org/asset/205054041#_ga=2.96556511.1375679123.1606415501-1686230602.1600435403	macaulaylibrary.org
Passeriformes	Corvidae	Large-billed Crow	Corvus macrorhynchos	1	0	0	1	1	0	0	0	0	0	https://macaulaylibrary.org/asset/217683041#_ga=2.92877533.1375679123.1606415501-1686230602.1600435403	macaulaylibrary.org
Passeriformes	Corvidae	Large-billed Crow	Corvus macrorhynchos	1	0	0	0	0	0	0	0	0	0	https://twitter.com/DrAmarMOH/status/1117945382388977664	twitter.com
Passeriformes	Corvidae	Large-billed Crow	Corvus macrorhynchos	1	0	0	0	1	0	0	0	0	0	https://www.alamy.com/large-billed-crow-eating-a-ray-fish-in-japan-image344363162.html?pv=1&stamp=2&imageid=D3315E8F-7943-43A4-8932-46B85E79F538&p=455859&n=106&orientation=0&pn=1&searchtype=0&IsFromSearch=1&srch=foo%3Dbar%26st%3D0%26sortby%3D2%26qt%3DCorvus%2520macrorhynchos%26qt_raw%3DCorvus%2520macrorhynchos%26qn%3D%26lic%3D3%26edrf%3D0%26mr%3D0%26pr%3D0%26aoa%3D1%26creative%3D%26videos%3D%26nu…	www.alamy.com
Passeriformes	Corvidae	Large-billed Crow	Corvus macrorhynchos	1	0	0	1	1	0	0	0	0	0	https://www.instagram.com/p/CBSCTvWl_jZ/	www.instagram.com
Passeriformes	Corvidae	Bougainville Crow	Corvus meeki	0	0	0	0	0	0	0	0	0	0	https://search.macaulaylibrary.org/catalog?taxonCode=boucro1&mediaType=p&sort=rating_rank_desc&q=Bougainville%20Crow%20-%20Corvus%20meeki	search.macaulaylibrary.org
Passeriformes	Corvidae	Little Raven	Corvus mellori	1	0	0	0	0	0	0	0	0	0	https://www.alamy.com/stock-photo-little-raven-corvus-mellori-looking-for-fast-food-16782452.html?pv=1&stamp=2&imageid=E0A8525A-6407-4A48-851B-A314529C1B25&p=34393&n=21&orientation=0&pn=1&searchtype=0&IsFromSearch=1&srch=foo%3Dbar%26st%3D0%26sortby%3D2%26qt%3DCorvus%2520mellori%26qt_raw%3DCorvus%2520mellori%26qn%3D%26lic%3D3%26edrf%3D0%26mr%3D0%26pr%3D0%26aoa%3D1%26creative%3D%26videos%3D%26nu%3D…	www.alamy.com
Passeriformes	Corvidae	Little Raven	Corvus mellori	1	0	0	0	1	0	0	0	0	0	https://www.alamy.com/stock-photo-little-raven-corvus-mellori-rolling-a-piece-of-tidal-detritus-search-16782416.html?pv=1&stamp=2&imageid=BBB4BD1D-9204-44A6-BD05-5CA9BBE75579&p=34393&n=34&orientation=0&pn=1&searchtype=0&IsFromSearch=1&srch=foo%3Dbar%26st%3D0%26sortby%3D2%26qt%3DCorvus%2520mellori%26qt_raw%3DCorvus%2520mellori%26qn%3D%26lic%3D3%26edrf%3D0%26mr%3D0%26pr%3D0%26aoa%3D1%26creative%3D%…	www.alamy.com
Passeriformes	Corvidae	Eurasian Jackdaw	Corvus monedula	1	0	0	1	0	0	0	0	0	0	https://www.alamy.com/stock-photo-jackdaw-corvus-monedula-eating-a-grape-37937807.html?pv=1&stamp=2&imageid=AEB0E5DE-17B7-461A-8399-A76A42FA1363&p=85234&n=3&orientation=0&pn=1&searchtype=0&IsFromSearch=1&srch=foo%3Dbar%26st%3D0%26sortby%3D2%26qt%3DCorvus%2520monedula%2520eating%26qt_raw%3DCorvus%2520monedula%2520eating%26qn%3D%26lic%3D3%26edrf%3D0%26mr%3D0%26pr%3D0%26aoa%3D1%26creative%3D%26video…	www.alamy.com
Passeriformes	Corvidae	Eurasian Jackdaw	Corvus monedula	1	0	0	0	1	0	0	0	0	0	https://www.alamy.com/stock-photo-jackdaw-corvus-monedula-in-nature-31397719.html?pv=1&stamp=2&imageid=7C09ADE5-FA43-4B09-BEB4-EF2CA2965228&p=67643&n=10&orientation=0&pn=1&searchtype=0&IsFromSearch=1&srch=foo%3Dbar%26st%3D0%26sortby%3D2%26qt%3DCorvus%2520monedula%2520eating%26qt_raw%3DCorvus%2520monedula%2520eating%26qn%3D%26lic%3D3%26edrf%3D0%26mr%3D0%26pr%3D0%26aoa%3D1%26creative%3D%26videos%3D…	www.alamy.com
Passeriformes	Corvidae	Eurasian Jackdaw	Corvus monedula	1	0	0	0	1	0	0	0	0	0	https://www.alamy.com/stock-photo-jackdaw-corvus-monedula-in-nature-31398652.html?pv=1&stamp=2&imageid=79A72BB7-A257-4CE9-981E-0F09A07F1D25&p=67643&n=35&orientation=0&pn=1&searchtype=0&IsFromSearch=1&srch=foo%3Dbar%26st%3D0%26sortby%3D2%26qt%3DCorvus%2520monedula%2520eating%26qt_raw%3DCorvus%2520monedula%2520eating%26qn%3D%26lic%3D3%26edrf%3D0%26mr%3D0%26pr%3D0%26aoa%3D1%26creative%3D%26videos%3D…	www.alamy.com
Passeriformes	Corvidae	New Caledonian Crow	Corvus moneduloides	1	0	0	0	1	0	0	0	0	0	https://macaulaylibrary.org/asset/196674161#_ga=2.104553792.1375679123.1606415501-1686230602.1600435403	macaulaylibrary.org
Passeriformes	Corvidae	Cuban Crow	Corvus nasicus	1	0	0	0	1	0	0	0	0	0	https://www.youtube.com/watch?v=jzoRWJgAplU&ab_channel=PascalVagner	www.youtube.com
Passeriformes	Corvidae	Torresian Crow	Corvus orru	1	0	0	0	1	0	0	0	0	0	https://macaulaylibrary.org/asset/257999901#_ga=2.167408382.1375679123.1606415501-1686230602.1600435403	macaulaylibrary.org
Passeriformes	Corvidae	Torresian Crow	Corvus orru	1	0	0	1	1	0	0	0	0	0	https://macaulaylibrary.org/asset/282777791#_ga=2.167408382.1375679123.1606415501-1686230602.1600435403	macaulaylibrary.org
Passeriformes	Corvidae	Torresian Crow	Corvus orru	1	0	0	0	1	0	0	0	0	0	https://macaulaylibrary.org/asset/282777801#_ga=2.167408382.1375679123.1606415501-1686230602.1600435403	macaulaylibrary.org
Passeriformes	Corvidae	Torresian Crow	Corvus orru	1	1	0	0	0	0	0	0	0	0	https://www.flickr.com/photos/degilbo_on_flickr/5141767637/	www.flickr.com
Passeriformes	Corvidae	Torresian Crow	Corvus orru	1	0	0	0	1	0	0	0	0	0	https://www.flickr.com/photos/krazykats/14918718559/	www.flickr.com
Passeriformes	Corvidae	Fish Crow	Corvus ossifragus	1	0	0	1	0	0	0	0	0	0	https://macaulaylibrary.org/asset/191220771#_ga=2.125525450.1375679123.1606415501-1686230602.1600435403	macaulaylibrary.org
Passeriformes	Corvidae	Fish Crow	Corvus ossifragus	1	0	0	0	1	0	0	0	0	0	https://macaulaylibrary.org/asset/275760721#_ga=2.125525450.1375679123.1606415501-1686230602.1600435403	macaulaylibrary.org
Passeriformes	Corvidae	Fish Crow	Corvus ossifragus	1	0	0	0	1	0	0	0	0	0	https://www.alamy.com/stock-photo-crow-standing-on-fruit-36884731.html?pv=1&stamp=2&imageid=928F621D-7E09-4E15-A295-06AD50288D68&p=401400&n=20&orientation=0&pn=1&searchtype=0&IsFromSearch=1&srch=foo%3Dbar%26st%3D0%26sortby%3D2%26qt%3DCorvus%2520ossifragus%26qt_raw%3DCorvus%2520ossifragus%26qn%3D%26lic%3D3%26edrf%3D0%26mr%3D0%26pr%3D0%26aoa%3D1%26creative%3D%26videos%3D%26nu%3D%26ccc%3D%26bespoke%…	www.alamy.com
Passeriformes	Corvidae	Palm Crow	Corvus palmarum	1	0	0	0	1	0	0	0	0	0	https://macaulaylibrary.org/asset/201318651	macaulaylibrary.org
Passeriformes	Corvidae	Fan-tailed Raven	Corvus rhipidurus	1	0	0	0	1	0	0	0	0	0	https://macaulaylibrary.org/asset/140851351#_ga=2.129110604.1375679123.1606415501-1686230602.1600435403	macaulaylibrary.org
Passeriformes	Corvidae	Brown-necked Raven	Corvus ruficollis	1	0	0	0	1	0	0	0	0	0	https://www.alamy.com/stock-photo-bruinnekraaf-brown-necked-raven-177337643.html?pv=1&stamp=2&imageid=EE2D36C8-365A-4428-9BEB-87F105E88E76&p=647315&n=119&orientation=0&pn=1&searchtype=0&IsFromSearch=1&srch=foo%3Dbar%26st%3D0%26sortby%3D2%26qt%3DCorvus%2520ruficollis%26qt_raw%3DCorvus%2520ruficollis%26qn%3D%26lic%3D3%26edrf%3D0%26mr%3D0%26pr%3D0%26aoa%3D1%26creative%3D%26videos%3D%26nu%3D%26ccc%3D…	www.alamy.com
Passeriformes	Corvidae	Sinaloa Crow	Corvus sinaloae	1	0	0	0	0	0	0	0	0	0	https://macaulaylibrary.org/asset/108908611#_ga=2.91436634.1375679123.1606415501-1686230602.1600435403	macaulaylibrary.org
Passeriformes	Corvidae	House Crow	Corvus splendens	1	0	0	1	0	0	0	0	0	0	https://macaulaylibrary.org/asset/204483731#_ga=2.100301150.1375679123.1606415501-1686230602.1600435403	macaulaylibrary.org
Passeriformes	Corvidae	House Crow	Corvus splendens	1	0	0	0	1	0	0	0	0	0	https://macaulaylibrary.org/asset/205011891#_ga=2.156907131.1375679123.1606415501-1686230602.1600435403	macaulaylibrary.org
Passeriformes	Corvidae	Forest Raven	Corvus tasmanicus	1	0	0	0	1	0	0	0	0	0	https://macaulaylibrary.org/asset/140601751#_ga=2.67861201.1375679123.1606415501-1686230602.1600435403	macaulaylibrary.org
Passeriformes	Corvidae	Forest Raven	Corvus tasmanicus	1	0	0	0	1	0	0	0	0	0	https://macaulaylibrary.org/asset/193949111#_ga=2.67861201.1375679123.1606415501-1686230602.1600435403	macaulaylibrary.org
Passeriformes	Corvidae	Forest Raven	Corvus tasmanicus	1	0	0	0	1	0	0	0	0	0	https://upload.wikimedia.org/wikipedia/commons/thumb/c/cf/Corvus_tasmanicus-02.JPG/440px-Corvus_tasmanicus-02.JPG	upload.wikimedia.org
Passeriformes	Corvidae	Forest Raven	Corvus tasmanicus	1	0	0	1	0	0	0	0	0	0	https://www.alamy.com/stock-photo-forest-crow-corvus-tasmanicus-feeding-on-shelfish-on-a-white-sand-32357534.html?pv=1&stamp=2&imageid=75BF5B7D-E9DE-46D8-9FE5-9F8BE615DCB1&p=16748&n=11&orientation=0&pn=1&searchtype=0&IsFromSearch=1&srch=foo%3Dbar%26st%3D0%26sortby%3D2%26qt%3DCorvus%2520tasmanicus%26qt_raw%3DCorvus%2520tasmanicus%26qn%3D%26lic%3D3%26edrf%3D0%26mr%3D0%26pr%3D0%26aoa%3D1%26creative%…	www.alamy.com
Passeriformes	Corvidae	Collared Crow	Corvus torquatus	1	0	0	0	1	0	0	0	0	0	https://macaulaylibrary.org/asset/212027471#_ga=2.67329489.1375679123.1606415501-1686230602.1600435403	macaulaylibrary.org
Passeriformes	Corvidae	Gray Crow	Corvus tristis	0	0	0	0	0	0	0	0	0	0	https://search.macaulaylibrary.org/catalog?taxonCode=grycro1&mediaType=p&sort=rating_rank_desc&q=Gray%20Crow%20-%20Corvus%20tristis	search.macaulaylibrary.org
Passeriformes	Corvidae	Piping Crow	Corvus typicus	0	0	0	0	0	0	0	0	0	0	https://search.macaulaylibrary.org/catalog?taxonCode=pipcro1&mediaType=p&sort=rating_rank_desc&q=Piping%20Crow%20-%20Corvus%20typicus	search.macaulaylibrary.org
Passeriformes	Corvidae	Banggai Crow	Corvus unicolor	0	0	0	0	0	0	0	0	0	0	https://search.macaulaylibrary.org/catalog?taxonCode=bancro1&mediaType=p&sort=rating_rank_desc&q=Banggai%20Crow%20-%20Corvus%20unicolor	search.macaulaylibrary.org
Passeriformes	Corvidae	Guadalcanal Crow	Corvus woodfordi	0	0	0	0	0	0	0	0	0	0	https://search.macaulaylibrary.org/catalog?taxonCode=guacro1&mediaType=p&sort=rating_rank_desc&q=Guadalcanal%20Crow%20-%20Corvus%20woodfordi	search.macaulaylibrary.org
Passeriformes	Corvidae	Hooded Treepie	Crypsirina cucullata	0	0	0	0	0	0	0	0	0	0	https://search.macaulaylibrary.org/catalog?taxonCode=hootre1&mediaType=p&sort=rating_rank_desc&q=Hooded%20Treepie%20-%20Crypsirina%20cucullata	search.macaulaylibrary.org
Passeriformes	Corvidae	Racket-tailed Treepie	Crypsirina temia	1	1	0	0	1	0	0	0	0	0	https://macaulaylibrary.org/asset/163865951#_ga=2.71056720.1375679123.1606415501-1686230602.1600435403	macaulaylibrary.org
Passeriformes	Corvidae	Racket-tailed Treepie	Crypsirina temia	1	1	0	1	1	0	0	0	0	0	https://www.flickr.com/photos/avianphotos/8169639134/	www.flickr.com
Passeriformes	Corvidae	Blue Jay	Cyanocitta cristata	1	0	0	1	0	0	0	0	0	0	https://macaulaylibrary.org/asset/234162921#_ga=2.88807003.1375679123.1606415501-1686230602.1600435403	macaulaylibrary.org
Passeriformes	Corvidae	Blue Jay	Cyanocitta cristata	1	0	0	1	0	0	0	0	0	0	https://macaulaylibrary.org/asset/264914361#_ga=2.88807003.1375679123.1606415501-1686230602.1600435403	macaulaylibrary.org
Passeriformes	Corvidae	Blue Jay	Cyanocitta cristata	1	0	0	1	0	0	0	0	0	0	https://macaulaylibrary.org/asset/267979421#_ga=2.91848410.1375679123.1606415501-1686230602.1600435403	macaulaylibrary.org
Passeriformes	Corvidae	Blue Jay	Cyanocitta cristata	1	0	0	1	1	0	0	0	0	0	https://macaulaylibrary.org/asset/275781551#_ga=2.66147822.1375679123.1606415501-1686230602.1600435403	macaulaylibrary.org
Passeriformes	Corvidae	Steller's Jay	Cyanocitta stelleri	1	0	0	1	0	0	0	0	0	0	https://macaulaylibrary.org/asset/176431391#_ga=2.96099676.1375679123.1606415501-1686230602.1600435403	macaulaylibrary.org
Passeriformes	Corvidae	Steller's Jay	Cyanocitta stelleri	1	0	0	1	1	0	0	0	0	0	https://www.alamy.com/sellers-jay-eating-a-seed-closeupcyanocitta-stellerimendocinocalifornia-image61663213.html?pv=1&stamp=2&imageid=6A0123AB-4F75-4BDE-86FD-DF9991EAD513&p=194874&n=185&orientation=0&pn=1&searchtype=0&IsFromSearch=1&srch=foo%3Dbar%26st%3D0%26sortby%3D2%26qt%3DCyanocitta%2520stelleri%26qt_raw%3DCyanocitta%2520stelleri%26qn%3D%26lic%3D3%26edrf%3D0%26mr%3D0%26pr%3D0%26aoa%3D1%26crea…	www.alamy.com
Passeriformes	Corvidae	Black-chested Jay	Cyanocorax affinis	1	0	0	1	0	0	0	0	0	0	https://macaulaylibrary.org/asset/146677801#_ga=2.92894813.1375679123.1606415501-1686230602.1600435403	macaulaylibrary.org
Passeriformes	Corvidae	Black-chested Jay	Cyanocorax affinis	1	0	0	0	1	0	0	0	0	0	https://www.flickr.com/photos/jjarango/44347522200/	www.flickr.com
Passeriformes	Corvidae	Black-chested Jay	Cyanocorax affinis	1	0	0	1	0	0	0	0	0	0	https://www.instagram.com/p/BxONRqxA7pP/	www.instagram.com
Passeriformes	Corvidae	Purplish-backed Jay	Cyanocorax beecheii	1	0	0	1	0	0	0	0	0	0	https://2.bp.blogspot.com/-P80lrGtyDws/VKMaeDB5XJI/AAAAAAAAhFc/Ry6-D7zGfo8/s1600/Gralha-de-costas-arroxeadas%2B(Cyanocorax%2Bbeecheii)%2B-%2BVigors%2C%2B1829%2B%5BLC%5D%2B-%2B04.jpg	2.bp.blogspot.com
Passeriformes	Corvidae	Purplish-backed Jay	Cyanocorax beecheii	1	0	0	0	1	0	0	0	0	0	https://3.bp.blogspot.com/-D5TMG58yB30/VKMayD2kkII/AAAAAAAAhFs/4TKn8eZm8GU/s1600/Gralha-de-costas-arroxeadas%2B(Cyanocorax%2Bbeecheii)%2B-%2BVigors%2C%2B1829%2B%5BLC%5D%2B-%2B06.jpg	3.bp.blogspot.com
Passeriformes	Corvidae	Purplish-backed Jay	Cyanocorax beecheii	1	0	0	0	1	0	0	0	0	0	https://3.bp.blogspot.com/-qLNd1kXx91U/VKMcQJcRZtI/AAAAAAAAhHY/XGKI6zMEmaI/s1600/Gralha-de-costas-arroxeadas%2B(Cyanocorax%2Bbeecheii)%2B-%2BVigors%2C%2B1829%2B%5BLC%5D%2B-%2B19.jpg	3.bp.blogspot.com
Passeriformes	Corvidae	Azure Jay	Cyanocorax caeruleus	1	0	0	1	1	0	0	0	0	0	https://www.wikiaves.com.br/1565309&tm=f&t=b&o=dp&desc=1&o=dp	www.wikiaves.com.br
Passeriformes	Corvidae	Azure Jay	Cyanocorax caeruleus	1	0	0	1	0	0	0	0	0	0	https://www.wikiaves.com.br/1824212&tm=f&t=b&o=dp&desc=1&o=dp	www.wikiaves.com.br
Passeriformes	Corvidae	Azure Jay	Cyanocorax caeruleus	1	0	0	1	0	0	0	0	0	0	https://www.wikiaves.com.br/1888447&tm=f&t=b&o=dp&desc=1&o=dp	www.wikiaves.com.br
Passeriformes	Corvidae	Azure Jay	Cyanocorax caeruleus	1	0	0	0	1	0	0	0	0	0	https://www.wikiaves.com.br/2190685&tm=f&t=b&o=dp&desc=1&o=dp	www.wikiaves.com.br
Passeriformes	Corvidae	Azure Jay	Cyanocorax caeruleus	1	0	0	0	1	0	0	0	0	0	https://www.wikiaves.com.br/2563142&tm=f&t=b&o=dp&desc=1&o=dp	www.wikiaves.com.br
Passeriformes	Corvidae	Azure Jay	Cyanocorax caeruleus	1	0	0	0	1	0	0	0	0	0	https://www.wikiaves.com.br/2616436&tm=f&t=b&o=dp&desc=1&o=dp	www.wikiaves.com.br
Passeriformes	Corvidae	Azure Jay	Cyanocorax caeruleus	1	0	0	0	1	0	0	0	0	0	https://www.wikiaves.com.br/2619092&tm=f&t=b&o=dp&desc=1&o=dp	www.wikiaves.com.br
Passeriformes	Corvidae	Azure Jay	Cyanocorax caeruleus	1	0	0	1	0	0	0	0	0	0	https://www.wikiaves.com.br/3051375&tm=f&t=b&o=dp&desc=1&o=dp	www.wikiaves.com.br
Passeriformes	Corvidae	Azure Jay	Cyanocorax caeruleus	1	0	0	0	0	0	0	0	0	0	https://www.wikiaves.com.br/3176428&tm=f&t=b&o=dp&desc=1&o=dp	www.wikiaves.com.br
Passeriformes	Corvidae	Plush-crested Jay	Cyanocorax chrysops	1	0	0	1	0	0	0	0	0	0	https://www.wikiaves.com.br/2622331&tm=f&t=b&o=dp&desc=1&o=dp	www.wikiaves.com.br
Passeriformes	Corvidae	Plush-crested Jay	Cyanocorax chrysops	1	0	0	0	1	0	0	0	0	0	https://www.wikiaves.com.br/2622753&tm=f&t=b&o=dp&desc=1&o=dp	www.wikiaves.com.br
Passeriformes	Corvidae	Plush-crested Jay	Cyanocorax chrysops	1	0	0	0	0	0	0	0	0	0	https://www.wikiaves.com.br/2761300&tm=f&t=b&o=dp&desc=1&o=dp	www.wikiaves.com.br
Passeriformes	Corvidae	Plush-crested Jay	Cyanocorax chrysops	1	0	0	1	0	0	0	0	0	0	https://www.wikiaves.com.br/2859182&tm=f&t=b&o=dp&desc=1&o=dp	www.wikiaves.com.br
Passeriformes	Corvidae	Plush-crested Jay	Cyanocorax chrysops	1	0	0	0	1	0	0	0	0	0	https://www.wikiaves.com.br/2975391&tm=f&t=b&o=dp&desc=1&o=dp	www.wikiaves.com.br
Passeriformes	Corvidae	Plush-crested Jay	Cyanocorax chrysops	1	0	0	0	1	0	0	0	0	0	https://www.wikiaves.com.br/3239958&tm=f&t=b&o=dp&desc=1&o=dp	www.wikiaves.com.br
Passeriformes	Corvidae	Plush-crested Jay	Cyanocorax chrysops	1	0	0	1	1	0	0	0	0	0	https://www.wikiaves.com.br/3249742&tm=f&t=b&o=dp&desc=1&o=dp	www.wikiaves.com.br
Passeriformes	Corvidae	Plush-crested Jay	Cyanocorax chrysops	1	0	0	1	1	0	0	0	0	0	https://www.wikiaves.com.br/3859089&tm=f&t=b&o=dp&desc=1&o=dp	www.wikiaves.com.br
Passeriformes	Corvidae	Curl-crested Jay	Cyanocorax cristatellus	1	0	0	1	0	0	0	0	0	0	https://www.wikiaves.com.br/3361298&tm=f&t=b&o=dp&desc=1&o=dp	www.wikiaves.com.br
Passeriformes	Corvidae	Curl-crested Jay	Cyanocorax cristatellus	1	0	0	1	0	0	0	0	0	0	https://www.wikiaves.com.br/3858291&tm=f&t=b&o=dp&desc=1&o=dp	www.wikiaves.com.br
Passeriformes	Corvidae	Curl-crested Jay	Cyanocorax cristatellus	1	0	0	0	1	0	0	0	0	0	https://www.wikiaves.com.br/3950162&tm=f&t=b&o=dp&desc=1&o=dp	www.wikiaves.com.br
Passeriformes	Corvidae	Curl-crested Jay	Cyanocorax cristatellus	1	0	0	0	1	0	0	0	0	0	https://www.wikiaves.com.br/4043842&tm=f&t=b&o=dp&desc=1&o=dp	www.wikiaves.com.br
Passeriformes	Corvidae	Curl-crested Jay	Cyanocorax cristatellus	1	0	0	1	0	0	0	0	0	0	https://www.wikiaves.com.br/4043843&tm=f&t=b&o=dp&desc=1&o=dp	www.wikiaves.com.br
Passeriformes	Corvidae	Purplish Jay	Cyanocorax cyanomelas	1	0	0	1	0	0	0	0	0	0	https://www.wikiaves.com.br/1059392&tm=f&t=b&o=dp&desc=1&o=dp	www.wikiaves.com.br
Passeriformes	Corvidae	Purplish Jay	Cyanocorax cyanomelas	1	0	0	0	1	0	0	0	0	0	https://www.wikiaves.com.br/1487890&tm=f&t=b&o=dp&desc=1&o=dp	www.wikiaves.com.br
Passeriformes	Corvidae	Purplish Jay	Cyanocorax cyanomelas	1	0	0	1	1	0	0	0	0	0	https://www.wikiaves.com.br/2232937&tm=f&t=b&o=dp&desc=1&o=dp	www.wikiaves.com.br
Passeriformes	Corvidae	Purplish Jay	Cyanocorax cyanomelas	1	0	0	0	1	0	0	0	0	0	https://www.wikiaves.com.br/2486600&tm=f&t=b&o=dp&desc=1&o=dp	www.wikiaves.com.br
Passeriformes	Corvidae	Purplish Jay	Cyanocorax cyanomelas	1	0	0	1	1	0	0	0	0	0	https://www.wikiaves.com.br/3123205&tm=f&t=b&o=dp&desc=1&o=dp	www.wikiaves.com.br
Passeriformes	Corvidae	Purplish Jay	Cyanocorax cyanomelas	1	0	0	1	0	0	0	0	0	0	https://www.wikiaves.com.br/3309704&tm=f&t=b&o=dp&desc=1&o=dp	www.wikiaves.com.br
Passeriformes	Corvidae	Purplish Jay	Cyanocorax cyanomelas	1	0	0	0	1	0	0	0	0	0	https://www.wikiaves.com.br/3493580&tm=f&t=b&o=dp&desc=1&o=dp	www.wikiaves.com.br
Passeriformes	Corvidae	Purplish Jay	Cyanocorax cyanomelas	1	0	0	1	0	0	0	0	0	0	https://www.wikiaves.com.br/3931086&tm=f&t=b&o=dp&desc=1&o=dp	www.wikiaves.com.br
Passeriformes	Corvidae	Purplish Jay	Cyanocorax cyanomelas	1	0	0	0	1	0	0	0	0	0	https://www.wikiaves.com.br/688392&tm=f&t=b&o=dp&desc=1&o=dp	www.wikiaves.com.br
Passeriformes	Corvidae	White-naped Jay	Cyanocorax cyanopogon	1	0	0	0	1	0	0	0	0	0	https://www.wikiaves.com.br/1270118&tm=f&t=b&o=dp&desc=1&o=dp	www.wikiaves.com.br
Passeriformes	Corvidae	White-naped Jay	Cyanocorax cyanopogon	1	0	0	1	1	0	0	0	0	0	https://www.wikiaves.com.br/2059800&tm=f&t=b&o=dp&desc=1&o=dp	www.wikiaves.com.br
Passeriformes	Corvidae	White-naped Jay	Cyanocorax cyanopogon	1	0	0	1	0	0	0	0	0	0	https://www.wikiaves.com.br/3051939&tm=f&t=b&o=dp&desc=1&o=dp	www.wikiaves.com.br
Passeriformes	Corvidae	White-naped Jay	Cyanocorax cyanopogon	1	0	0	1	1	0	0	0	0	0	https://www.wikiaves.com.br/3134274&tm=f&t=b&o=dp&desc=1&o=dp	www.wikiaves.com.br
Passeriformes	Corvidae	White-naped Jay	Cyanocorax cyanopogon	1	0	0	0	1	0	0	0	0	0	https://www.wikiaves.com.br/3137986&tm=f&t=b&o=dp&desc=1&o=dp	www.wikiaves.com.br
Passeriformes	Corvidae	White-naped Jay	Cyanocorax cyanopogon	1	0	0	0	1	0	0	0	0	0	https://www.wikiaves.com.br/3169496&tm=f&t=b&o=dp&desc=1&o=dp	www.wikiaves.com.br
Passeriformes	Corvidae	White-naped Jay	Cyanocorax cyanopogon	1	0	0	1	0	0	0	0	0	0	https://www.wikiaves.com.br/3373514&tm=f&t=b&o=dp&desc=1&o=dp	www.wikiaves.com.br
Passeriformes	Corvidae	Tufted Jay	Cyanocorax dickeyi	1	0	0	1	0	0	0	0	0	0	https://macaulaylibrary.org/asset/207776651#_ga=2.104439488.1375679123.1606415501-1686230602.1600435403	macaulaylibrary.org
Passeriformes	Corvidae	Bushy-crested Jay	Cyanocorax melanocyaneus	1	0	0	1	1	0	0	0	0	0	https://macaulaylibrary.org/asset/52909011#_ga=2.159085050.1375679123.1606415501-1686230602.1600435403	macaulaylibrary.org
Passeriformes	Corvidae	Bushy-crested Jay	Cyanocorax melanocyaneus	1	0	0	1	0	0	0	0	0	0	https://macaulaylibrary.org/asset/90896351#_ga=2.130046671.1375679123.1606415501-1686230602.1600435403	macaulaylibrary.org
Passeriformes	Corvidae	Brown Jay	Cyanocorax morio	1	0	0	0	0	0	0	0	0	0	https://macaulaylibrary.org/asset/160292471#_ga=2.59511533.1375679123.1606415501-1686230602.1600435403	macaulaylibrary.org
Passeriformes	Corvidae	Brown Jay	Cyanocorax morio	1	0	0	0	1	0	0	0	0	0	https://macaulaylibrary.org/asset/192200731#_ga=2.67385809.1375679123.1606415501-1686230602.1600435403	macaulaylibrary.org
Passeriformes	Corvidae	Brown Jay	Cyanocorax morio	1	0	0	1	0	0	0	0	0	0	https://macaulaylibrary.org/asset/194806891#_ga=2.137630192.1375679123.1606415501-1686230602.1600435403	macaulaylibrary.org
Passeriformes	Corvidae	Brown Jay	Cyanocorax morio	1	0	0	0	1	0	0	0	0	0	https://macaulaylibrary.org/asset/29779301#_ga=2.59511533.1375679123.1606415501-1686230602.1600435403	macaulaylibrary.org
Passeriformes	Corvidae	Brown Jay	Cyanocorax morio	1	0	0	0	1	0	0	0	0	0	https://macaulaylibrary.org/asset/48666731#_ga=2.67385809.1375679123.1606415501-1686230602.1600435403	macaulaylibrary.org
Passeriformes	Corvidae	Brown Jay	Cyanocorax morio	1	0	0	0	1	0	0	0	0	0	https://www.flickr.com/photos/avocetfm/38659188940/	www.flickr.com
Passeriformes	Corvidae	Brown Jay	Cyanocorax morio	1	0	0	0	0	0	0	0	0	0	https://www.flickr.com/photos/tristanba/5503804756/	www.flickr.com
Passeriformes	Corvidae	White-tailed Jay	Cyanocorax mystacalis	0	0	0	0	0	0	0	0	0	0	https://search.macaulaylibrary.org/catalog?taxonCode=whtjay2&mediaType=p&sort=rating_rank_desc&q=White-tailed%20Jay%20-%20Cyanocorax%20mystacalis	search.macaulaylibrary.org
Passeriformes	Corvidae	San Blas Jay	Cyanocorax sanblasianus	1	0	0	1	0	0	0	0	0	0	https://macaulaylibrary.org/asset/29796971#_ga=2.99889246.1375679123.1606415501-1686230602.1600435403	macaulaylibrary.org
Passeriformes	Corvidae	San Blas Jay	Cyanocorax sanblasianus	1	0	0	1	0	0	0	0	0	0	https://macaulaylibrary.org/asset/84816671#_ga=2.99889246.1375679123.1606415501-1686230602.1600435403	macaulaylibrary.org
Passeriformes	Corvidae	Violaceous Jay	Cyanocorax violaceus	1	0	0	1	1	0	0	0	0	0	https://www.wikiaves.com.br/2728110&tm=f&t=b&o=dp&desc=1&o=dp	www.wikiaves.com.br
Passeriformes	Corvidae	Violaceous Jay	Cyanocorax violaceus	1	0	0	0	1	0	0	0	0	0	https://www.wikiaves.com.br/2876691&tm=f&t=b&o=dp&desc=1&o=dp	www.wikiaves.com.br
Passeriformes	Corvidae	Violaceous Jay	Cyanocorax violaceus	1	0	0	1	1	0	0	0	0	0	https://www.wikiaves.com.br/3528124&tm=f&t=b&o=dp&desc=1&o=dp	www.wikiaves.com.br
Passeriformes	Corvidae	Violaceous Jay	Cyanocorax violaceus	1	0	0	0	0	0	0	0	0	0	https://www.wikiaves.com.br/828343&tm=f&t=b&o=dp&desc=1&o=dp	www.wikiaves.com.br
Passeriformes	Corvidae	Violaceous Jay	Cyanocorax violaceus	1	0	0	1	1	0	0	0	0	0	https://www.youtube.com/watch?v=gdNpKTz5waI&ab_channel=RicardoPl�cido	www.youtube.com
Passeriformes	Corvidae	Green Jay	Cyanocorax yncas	1	0	0	1	0	0	0	0	0	0	https://www.alamy.com/closeup-of-a-inca-jay-with-its-prey-in-a-tree-colorful-tropical-bird-specie-from-america-image340447928.html?pv=1&stamp=2&imageid=A59BAEEE-F229-41D8-B661-E11B90FBB8A9&p=720580&n=247&orientation=0&pn=1&searchtype=0&IsFromSearch=1&srch=foo%3Dbar%26st%3D0%26sortby%3D2%26qt%3DCyanocorax%2520yncas%26qt_raw%3DCyanocorax%2520yncas%26qn%3D%26lic%3D3%26edrf%3D0%26mr%3D0%26pr%3D0%26ao…	www.alamy.com
Passeriformes	Corvidae	Green Jay	Cyanocorax yncas	1	0	0	0	1	0	0	0	0	0	https://www.alamy.com/inca-jay-with-its-prey-in-a-tree-in-closeup-colorful-and-tropical-bird-specie-from-america-image340447918.html?pv=1&stamp=2&imageid=BFF86A1E-ED32-4139-A050-261AE77EC54F&p=720580&n=205&orientation=0&pn=1&searchtype=0&IsFromSearch=1&srch=foo%3Dbar%26st%3D0%26sortby%3D2%26qt%3DCyanocorax%2520yncas%26qt_raw%3DCyanocorax%2520yncas%26qn%3D%26lic%3D3%26edrf%3D0%26mr%3D0%26pr%3D0%26…	www.alamy.com
Passeriformes	Corvidae	Yucatan Jay	Cyanocorax yucatanicus	1	0	0	0	1	0	0	0	0	0	https://macaulaylibrary.org/asset/48467531#_ga=2.155859707.1375679123.1606415501-1686230602.1600435403	macaulaylibrary.org
Passeriformes	Corvidae	Yucatan Jay	Cyanocorax yucatanicus	1	0	0	0	1	0	0	0	0	0	https://macaulaylibrary.org/asset/58505951#_ga=2.159069562.1375679123.1606415501-1686230602.1600435403	macaulaylibrary.org
Passeriformes	Corvidae	Yucatan Jay	Cyanocorax yucatanicus	1	0	0	1	1	0	0	0	0	0	https://macaulaylibrary.org/asset/62581341#_ga=2.159069562.1375679123.1606415501-1686230602.1600435403	macaulaylibrary.org
Passeriformes	Corvidae	Silvery-throated Jay	Cyanolyca argentigula	0	0	0	0	0	0	0	0	0	0	https://search.macaulaylibrary.org/catalog?taxonCode=sitjay1&mediaType=p&sort=rating_rank_desc&q=Silvery-throated%20Jay%20-%20Cyanolyca%20argentigula	search.macaulaylibrary.org
Passeriformes	Corvidae	Black-collared Jay	Cyanolyca armillata	0	0	0	0	0	0	0	0	0	0	https://search.macaulaylibrary.org/catalog?taxonCode=blcjay2&mediaType=p&sort=rating_rank_desc&q=Black-collared%20Jay%20-%20Cyanolyca%20armillata	search.macaulaylibrary.org
Passeriformes	Corvidae	Azure-hooded Jay	Cyanolyca cucullata	1	0	0	1	1	0	0	0	0	0	https://observation.org/media/photo/004/313/4313967.jpg	observation.org
Passeriformes	Corvidae	White-throated Jay	Cyanolyca mirabilis	0	0	0	0	0	0	0	0	0	0	https://search.macaulaylibrary.org/catalog?taxonCode=whtjay1&mediaType=p&sort=rating_rank_desc&q=White-throated%20Jay%20-%20Cyanolyca%20mirabilis	search.macaulaylibrary.org
Passeriformes	Corvidae	Dwarf Jay	Cyanolyca nana	0	0	0	0	0	0	0	0	0	0	https://search.macaulaylibrary.org/catalog?taxonCode=dwajay1&mediaType=p&sort=rating_rank_desc&q=Dwarf%20Jay%20-%20Cyanolyca%20nanus	search.macaulaylibrary.org
Passeriformes	Corvidae	Beautiful Jay	Cyanolyca pulchra	0	0	0	0	0	0	0	0	0	0	https://search.macaulaylibrary.org/catalog?taxonCode=beajay1&mediaType=p&sort=rating_rank_desc&q=Beautiful%20Jay%20-%20Cyanolyca%20pulchra	search.macaulaylibrary.org
Passeriformes	Corvidae	Black-throated Jay	Cyanolyca pumilo	1	0	0	0	1	0	0	0	0	0	https://macaulaylibrary.org/asset/84651751	macaulaylibrary.org
Passeriformes	Corvidae	Black-throated Jay	Cyanolyca pumilo	1	0	0	0	1	0	0	0	0	0	Skutch, 1967	skutch, 1967
Passeriformes	Corvidae	Turquoise Jay	Cyanolyca turcosa	0	0	0	0	0	0	0	0	0	0	https://search.macaulaylibrary.org/catalog?taxonCode=turjay1&mediaType=p&sort=rating_rank_desc&q=Turquoise%20Jay%20-%20Cyanolyca%20turcosa	search.macaulaylibrary.org
Passeriformes	Corvidae	White-collared Jay	Cyanolyca viridicyanus	0	0	0	0	0	0	0	0	0	0	https://search.macaulaylibrary.org/catalog?taxonCode=whcjay2&mediaType=p&sort=rating_rank_desc&q=White-collared%20Jay%20-%20Cyanolyca%20viridicyanus	search.macaulaylibrary.org
Passeriformes	Corvidae	Azure-winged Magpie	Cyanopica cyanus	1	0	0	1	0	0	0	0	0	0	https://macaulaylibrary.org/asset/162041021#_ga=2.54631787.1375679123.1606415501-1686230602.1600435403	macaulaylibrary.org
Passeriformes	Corvidae	Azure-winged Magpie	Cyanopica cyanus	1	0	0	0	1	0	0	0	0	0	https://www.instagram.com/p/3WZJvtrhm7/	www.instagram.com
Passeriformes	Corvidae	Andaman Treepie	Dendrocitta bayleyi	0	0	0	0	0	0	0	0	0	0	https://search.macaulaylibrary.org/catalog?taxonCode=andtre1&mediaType=p&sort=rating_rank_desc&q=Andaman%20Treepie%20-%20Dendrocitta%20bayleii	search.macaulaylibrary.org
Passeriformes	Corvidae	Gray Treepie	Dendrocitta formosae	1	1	0	0	1	0	0	0	0	0	https://besgroup.org/2015/10/10/%c2%a9-a-rendezvous-with-grey-treepies-in-taiwan-part-1/	besgroup.org
Passeriformes	Corvidae	Gray Treepie	Dendrocitta formosae	1	0	0	0	1	0	0	0	0	0	https://besgroup.org/2017/07/28/grey-treepies-passion-for-chinese-tallow-nuts/	besgroup.org
Passeriformes	Corvidae	Gray Treepie	Dendrocitta formosae	1	0	0	0	1	0	0	0	0	0	https://macaulaylibrary.org/asset/103176421#_ga=2.88682971.1375679123.1606415501-1686230602.1600435403	macaulaylibrary.org
Passeriformes	Corvidae	Gray Treepie	Dendrocitta formosae	1	0	0	0	1	0	0	0	0	0	https://macaulaylibrary.org/asset/31595101#_ga=2.91952474.1375679123.1606415501-1686230602.1600435403	macaulaylibrary.org
Passeriformes	Corvidae	Gray Treepie	Dendrocitta formosae	1	0	0	0	1	0	0	0	0	0	https://www.instagram.com/p/B-5DX2zl_IQ/	www.instagram.com
Passeriformes	Corvidae	Collared Treepie	Dendrocitta frontalis	0	0	0	0	0	0	0	0	0	0	https://search.macaulaylibrary.org/catalog?taxonCode=coltre1&mediaType=p&sort=rating_rank_desc&q=Collared%20Treepie%20-%20Dendrocitta%20frontalis	search.macaulaylibrary.org
Passeriformes	Corvidae	White-bellied Treepie	Dendrocitta leucogastra	0	0	0	0	0	0	0	0	0	0	https://search.macaulaylibrary.org/catalog?taxonCode=whbtre1&mediaType=p&sort=rating_rank_desc&q=White-bellied%20Treepie%20-%20Dendrocitta%20leucogastra	search.macaulaylibrary.org
Passeriformes	Corvidae	Sumatran Treepie	Dendrocitta occipitalis	0	0	0	0	0	0	0	0	0	0	https://search.macaulaylibrary.org/catalog?taxonCode=sumtre1&mediaType=p&sort=rating_rank_desc&q=Sumatran%20Treepie%20-%20Dendrocitta%20occipitalis	search.macaulaylibrary.org
Passeriformes	Corvidae	Rufous Treepie	Dendrocitta vagabunda	1	0	0	0	1	0	0	0	0	0	https://macaulaylibrary.org/asset/54161481#_ga=2.125899085.1375679123.1606415501-1686230602.1600435403	macaulaylibrary.org
Passeriformes	Corvidae	Rufous Treepie	Dendrocitta vagabunda	1	0	0	0	1	0	0	0	0	0	https://twitter.com/opsimath6/status/1145895494310232065	twitter.com
Passeriformes	Corvidae	Eurasian Jay	Garrulus glandarius	1	0	0	1	1	0	0	0	0	0	https://pixabay.com/pt/photos/animal-bird-jay-garrulus-glandarius-3053155/?__cf_chl_captcha_tk__=2a6f133740cefa621529f5dd00198ac1d07ffe57-1606685844-0-AZzA-CDVUzJ8CvMbAO1ptm6LBZGHh-3C8iExHr1OOlJa7QqvC4pctD77p9Cz2oagBg5rMlq8dDG8pZ_LeTVG5ekHGMtoWOelwQUISHwoRA3r8R8Bz9zkXZ-mMvx3qyCt77mma-shzf-B37mZOr0ai8Zxb8IN1efRy3yYlneQXq12VKPVvlwqxeXofv28HDNle1ee-LNxhwpiT--iD1Z2LkeIr8jss39e9WQgM9insq1_3GwUkxTjeWj3…	pixabay.com
Passeriformes	Corvidae	Eurasian Jay	Garrulus glandarius	1	0	0	0	0	0	0	0	0	0	https://www.alamy.com/jay-garrulus-glandarius-feeding-on-a-young-blackbird-caught-from-the-nest-germany-hesse-image382833420.html?pv=1&stamp=2&imageid=0747B9F2-EDCE-4F01-8B2B-9C648CCD4888&p=13497&n=141&orientation=0&pn=1&searchtype=0&IsFromSearch=1&srch=foo%3Dbar%26st%3D0%26sortby%3D2%26qt%3DGarrulus%2520glandarius%2520eating%26qt_raw%3DGarrulus%2520glandarius%2520eating%26qn%3D%26lic%3D3%26edrf%…	www.alamy.com
Passeriformes	Corvidae	Eurasian Jay	Garrulus glandarius	1	0	0	1	1	0	0	0	0	0	https://www.alamy.com/stock-photo-eurasian-jay-garrulus-glandarius-atricapillus-garrulus-atricapillus-120494019.html?pv=1&stamp=2&imageid=F895D268-7C7A-4ECF-8856-ED0010E575D4&p=851122&n=107&orientation=0&pn=1&searchtype=0&IsFromSearch=1&srch=foo%3Dbar%26st%3D0%26sortby%3D2%26qt%3DGarrulus%2520glandarius%2520eating%26qt_raw%3DGarrulus%2520glandarius%2520eating%26qn%3D%26lic%3D3%26edrf%3D0%26mr%3D0…	www.alamy.com
Passeriformes	Corvidae	Eurasian Jay	Garrulus glandarius	1	0	0	1	0	0	0	0	0	0	https://www.flickr.com/photos/benjaminlaine/2296063587/	www.flickr.com
Passeriformes	Corvidae	Eurasian Jay	Garrulus glandarius	1	0	0	1	0	0	0	0	0	0	https://www.instagram.com/p/CH2LwPln05F/	www.instagram.com
Passeriformes	Corvidae	Black-headed Jay	Garrulus lanceolatus	1	0	0	0	0	0	0	0	0	0	https://macaulaylibrary.org/asset/410100191	macaulaylibrary.org
Passeriformes	Corvidae	Lidth's Jay	Garrulus lidthi	1	0	0	1	0	0	0	0	0	0	https://macaulaylibrary.org/asset/187803661#_ga=2.91312602.1375679123.1606415501-1686230602.1600435403	macaulaylibrary.org
Passeriformes	Corvidae	Lidth's Jay	Garrulus lidthi	1	0	0	1	0	0	0	0	0	0	https://twitter.com/_everybird_/status/764764760705470465	twitter.com
Passeriformes	Corvidae	Pinyon Jay	Gymnorhinus cyanocephalus	1	0	0	1	0	0	0	0	0	0	https://www.instagram.com/p/CEJO2YelwFf/	www.instagram.com
Passeriformes	Corvidae	Eurasian Nutcracker	Nucifraga caryocatactes	1	0	0	0	0	0	0	0	0	0	https://www.alamy.com/spotted-nutcracker-nucifraga-caryocatactes-feeding-on-pine-cone-jyvaskyla-finland-july-image357421512.html?pv=1&stamp=2&imageid=74E0FFDD-7329-4000-A426-0492FC9E20AD&p=477095&n=214&orientation=0&pn=1&searchtype=0&IsFromSearch=1&srch=foo%3Dbar%26st%3D0%26sortby%3D2%26qt%3DNucifraga%2520caryocatactes%26qt_raw%3DNucifraga%2520caryocatactes%26qn%3D%26lic%3D3%26edrf%3D0%26mr%3D0%2…	www.alamy.com
Passeriformes	Corvidae	Eurasian Nutcracker	Nucifraga caryocatactes	1	0	0	0	1	0	0	0	0	0	https://www.alamy.com/tannenhher-nucifraga-caryocatactes-image340471705.html?pv=1&stamp=2&imageid=984F305E-D7E9-4B07-9589-B0977C600FDA&p=1151839&n=450&orientation=0&pn=1&searchtype=0&IsFromSearch=1&srch=foo%3Dbar%26st%3D0%26sortby%3D2%26qt%3DNucifraga%2520caryocatactes%26qt_raw%3DNucifraga%2520caryocatactes%26qn%3D%26lic%3D3%26edrf%3D0%26mr%3D0%26pr%3D0%26aoa%3D1%26creative%3D%26videos%3D%26nu%3D…	www.alamy.com
Passeriformes	Corvidae	Eurasian Nutcracker	Nucifraga caryocatactes	1	0	0	0	1	0	0	0	0	0	https://www.flickr.com/photos/kimmoj/50285408666/	www.flickr.com
Passeriformes	Corvidae	Eurasian Nutcracker	Nucifraga caryocatactes	1	0	0	0	1	0	0	0	0	0	https://www.flickr.com/photos/marttiperamaki/29355069543/	www.flickr.com
Passeriformes	Corvidae	Eurasian Nutcracker	Nucifraga caryocatactes	1	0	0	1	0	0	0	0	0	0	https://www.instagram.com/p/CEtwCGbqbw1/	www.instagram.com
Passeriformes	Corvidae	Eurasian Nutcracker	Nucifraga caryocatactes	1	1	0	0	1	0	0	0	0	0	https://www.youtube.com/watch?v=akJxzDu8N34&ab_channel=AROSFILM	www.youtube.com
Passeriformes	Corvidae	Eurasian Nutcracker	Nucifraga caryocatactes	1	0	0	0	1	0	0	0	0	0	https://www.youtube.com/watch?v=JQ_3Gb0CEfs&ab_channel=Ky�stiLaitinen	www.youtube.com
Passeriformes	Corvidae	Clark's Nutcracker	Nucifraga columbiana	1	0	0	1	1	0	0	0	0	0	https://www.alamy.com/close-up-clarks-nutcracker-nucifraga-columbiana-bird-perched-on-tourist-image7589808.html?pv=1&stamp=2&imageid=178BAB37-3D8D-4388-86D8-91485FD9DC80&p=6894&n=351&orientation=0&pn=1&searchtype=0&IsFromSearch=1&srch=foo%3Dbar%26st%3D0%26sortby%3D2%26qt%3DNucifraga%2520columbiana%26qt_raw%3DNucifraga%2520columbiana%26qn%3D%26lic%3D3%26edrf%3D0%26mr%3D0%26pr%3D0%26aoa%3D1%26creat…	www.alamy.com
Passeriformes	Corvidae	Canada Jay	Perisoreus canadensis	1	0	0	0	0	0	0	0	0	0	https://macaulaylibrary.org/asset/211571811#_ga=2.92304093.1375679123.1606415501-1686230602.1600435403	macaulaylibrary.org
Passeriformes	Corvidae	Canada Jay	Perisoreus canadensis	1	0	0	1	0	0	0	0	0	0	https://macaulaylibrary.org/asset/303989501	macaulaylibrary.org
Passeriformes	Corvidae	Siberian Jay	Perisoreus infaustus	1	0	0	0	1	0	0	0	0	0	https://macaulaylibrary.org/asset/234110221#_ga=2.138155632.1375679123.1606415501-1686230602.1600435403	macaulaylibrary.org
Passeriformes	Corvidae	Siberian Jay	Perisoreus infaustus	1	0	0	1	1	0	0	0	0	0	https://www.flickr.com/photos/143108011@N05/45013880545/	https://www.flickr.com
Passeriformes	Corvidae	Sichuan Jay	Perisoreus internigrans	0	0	0	0	0	0	0	0	0	0	https://search.macaulaylibrary.org/catalog?taxonCode=sicjay1&mediaType=p&sort=rating_rank_desc&q=Sichuan%20Jay%20-%20Perisoreus%20internigrans	search.macaulaylibrary.org
Passeriformes	Corvidae	Black-billed Magpie	Pica hudsonia	1	0	0	1	1	0	0	0	0	0	https://macaulaylibrary.org/asset/155533921#_ga=2.159604093.1375679123.1606415501-1686230602.1600435403	macaulaylibrary.org
Passeriformes	Corvidae	Black-billed Magpie	Pica hudsonia	1	0	0	0	1	0	0	0	0	0	https://macaulaylibrary.org/asset/186600971#_ga=2.66787950.1375679123.1606415501-1686230602.1600435403	macaulaylibrary.org
Passeriformes	Corvidae	Black-billed Magpie	Pica hudsonia	1	0	0	0	0	0	0	0	0	0	https://macaulaylibrary.org/asset/40293311#_ga=2.159604093.1375679123.1606415501-1686230602.1600435403	macaulaylibrary.org
Passeriformes	Corvidae	Black-billed Magpie	Pica hudsonia	1	0	0	1	1	0	0	0	0	0	https://www.flickr.com/photos/23374848@N06/47028882904/	https://www.flickr.com
Passeriformes	Corvidae	Black-billed Magpie	Pica hudsonia	1	0	0	1	1	0	0	0	0	0	https://twitter.com/BirdingMagazine/status/1299724143148044290	twitter.com
Passeriformes	Corvidae	Black-billed Magpie	Pica hudsonia	1	0	0	0	1	0	0	0	0	0	https://www.alamy.com/black-billed-magpie-on-carrion-rocky-mountain-national-park-colorado-usa-image257874675.html?pv=1&stamp=2&imageid=0DC1BC78-68E2-4E5E-B208-0E45873AC08C&p=151755&n=57&orientation=0&pn=1&searchtype=0&IsFromSearch=1&srch=foo%3Dbar%26st%3D0%26sortby%3D2%26qt%3DBlack%2520billed%2520Magpie%2520eating%26qt_raw%3DBlack%2520billed%2520Magpie%2520eating%26qn%3D%26lic%3D3%26edrf%3D0%26m…	www.alamy.com
Passeriformes	Corvidae	Black-billed Magpie	Pica hudsonia	1	0	0	0	1	0	0	0	0	0	https://www.instagram.com/p/CIMXwhcnkW-/	www.instagram.com
Passeriformes	Corvidae	Black-billed Magpie	Pica hudsonia	1	0	0	0	0	0	0	0	0	0	https://www.youtube.com/watch?v=7hn_GeD9nm8&ab_channel=xKamehameha	www.youtube.com
Passeriformes	Corvidae	Yellow-billed Magpie	Pica nuttalli	1	0	0	0	1	0	0	0	0	0	https://davesgarden.com/guides/birdfiles/showimage/9826/#b	davesgarden.com
Passeriformes	Corvidae	Yellow-billed Magpie	Pica nuttalli	1	0	0	1	1	0	0	0	0	0	https://macaulaylibrary.org/asset/142660061#_ga=2.129110604.1375679123.1606415501-1686230602.1600435403	macaulaylibrary.org
Passeriformes	Corvidae	Yellow-billed Magpie	Pica nuttalli	1	0	0	1	1	0	0	0	0	0	https://www.flickr.com/photos/slomaggie/3407554551/	www.flickr.com
Passeriformes	Corvidae	Eurasian Magpie	Pica pica	1	0	0	0	1	0	0	0	0	0	https://macaulaylibrary.org/asset/108058621#_ga=2.68713041.1375679123.1606415501-1686230602.1600435403	macaulaylibrary.org
Passeriformes	Corvidae	Eurasian Magpie	Pica pica	1	0	0	0	1	0	0	0	0	0	https://macaulaylibrary.org/asset/207065941#_ga=2.126628173.1375679123.1606415501-1686230602.1600435403	macaulaylibrary.org
Passeriformes	Corvidae	Eurasian Magpie	Pica pica	1	0	0	0	1	0	0	0	0	0	https://macaulaylibrary.org/asset/282007681#_ga=2.126555725.1375679123.1606415501-1686230602.1600435403	macaulaylibrary.org
Passeriformes	Corvidae	Eurasian Magpie	Pica pica	1	0	0	1	1	0	0	0	0	0	https://macaulaylibrary.org/asset/55097931#_ga=2.134363569.1375679123.1606415501-1686230602.1600435403	macaulaylibrary.org
Passeriformes	Corvidae	Eurasian Magpie	Pica pica	1	0	0	0	1	0	0	0	0	0	https://macaulaylibrary.org/asset/71415471#_ga=2.97065311.1375679123.1606415501-1686230602.1600435403	macaulaylibrary.org
Passeriformes	Corvidae	Eurasian Magpie	Pica pica	1	0	0	0	1	0	0	0	0	0	https://www.alamy.com/magpie-pica-pica-image255646777.html?pv=1&stamp=2&imageid=2640D05D-BCF4-4D32-AA0E-F56871A6E52B&p=103050&n=33&orientation=0&pn=1&searchtype=0&IsFromSearch=1&srch=foo%3Dbar%26st%3D0%26sortby%3D2%26qt%3DPica%2520pica%2520eating%26qt_raw%3DPica%2520pica%2520eating%26qn%3D%26lic%3D3%26edrf%3D0%26mr%3D0%26pr%3D0%26aoa%3D1%26creative%3D%26videos%3D%26nu%3D%26ccc%3D%26bespoke%3D%26a…	www.alamy.com
Passeriformes	Corvidae	Eurasian Magpie	Pica pica	1	0	0	0	0	0	0	0	0	0	https://www.alamy.com/stock-photo-common-starlings-sturnus-vulgaris-and-european-magpies-pica-pica-at-54611718.html?pv=1&stamp=2&imageid=6B8824C0-8F8C-4292-9D47-64B1F2E4DCA2&p=80871&n=73&orientation=0&pn=1&searchtype=0&IsFromSearch=1&srch=foo%3Dbar%26st%3D0%26sortby%3D2%26qt%3DPica%2520pica%2520eating%26qt_raw%3DPica%2520pica%2520eating%26qn%3D%26lic%3D3%26edrf%3D0%26mr%3D0%26pr%3D0%26aoa%3D1%26c…	www.alamy.com
Passeriformes	Corvidae	Eurasian Magpie	Pica pica	1	0	0	0	1	0	0	0	0	0	https://www.alamy.com/stock-photo-magpie-eurasian-magpie-common-magpie-pica-pica-96301018.html?pv=1&stamp=2&imageid=7D2909F5-B534-4E30-87BA-424EFAFF31EB&p=289300&n=17&orientation=0&pn=1&searchtype=0&IsFromSearch=1&srch=foo%3Dbar%26st%3D0%26sortby%3D2%26qt%3DPica%2520pica%2520eating%26qt_raw%3DPica%2520pica%2520eating%26qn%3D%26lic%3D3%26edrf%3D0%26mr%3D0%26pr%3D0%26aoa%3D1%26creative%3D%26videos%…	www.alamy.com
Passeriformes	Corvidae	Eurasian Magpie	Pica pica	1	0	0	1	1	0	0	0	0	0	https://www.flickr.com/photos/hedera_baltica/35890669602/	www.flickr.com
Passeriformes	Corvidae	Black Magpie	Platysmurus leucopterus	1	0	0	0	1	0	0	0	0	0	https://singaporebirdgroup.wordpress.com/2021/07/08/singapore-bird-report-june-2021/?fbclid=IwAR0bhRNAGo6Y2tbaIr7UwFtLbbQdL9vTzjw33E_UcZ19DGeTBDejNLFAWHo	singaporebirdgroup.wordpress.com
Passeriformes	Corvidae	Xinjiang Ground-Jay	Podoces biddulphi	0	0	0	0	0	0	0	0	0	0	https://search.macaulaylibrary.org/catalog?taxonCode=xigjay1&mediaType=p&sort=rating_rank_desc&q=Xinjiang%20Ground-Jay%20-%20Podoces%20biddulphi	search.macaulaylibrary.org
Passeriformes	Corvidae	Mongolian Ground-Jay	Podoces hendersoni	1	0	0	0	1	0	0	0	0	0	https://xinjiang.birds.watch/v2photo.php?s=006500371&l=en&n=1&si=xin	xinjiang.birds.watch
Passeriformes	Corvidae	Turkestan Ground-Jay	Podoces panderi	0	0	0	0	0	0	0	0	0	0	https://search.macaulaylibrary.org/catalog?taxonCode=tugjay1&mediaType=p&sort=rating_rank_desc&q=Turkestan%20Ground-Jay%20-%20Podoces%20panderi	search.macaulaylibrary.org
Passeriformes	Corvidae	Iranian Ground-Jay	Podoces pleskei	0	0	0	0	0	0	0	0	0	0	https://search.macaulaylibrary.org/catalog?taxonCode=irgjay1&mediaType=p&sort=rating_rank_desc&q=Iranian%20Ground-Jay%20-%20Podoces%20pleskei	search.macaulaylibrary.org
Passeriformes	Corvidae	Piapiac	Ptilostomus afer	0	0	0	0	0	0	0	0	0	0	https://search.macaulaylibrary.org/catalog?taxonCode=piapia1&mediaType=p&sort=rating_rank_desc&q=Piapiac%20-%20Ptilostomus%20afer	search.macaulaylibrary.org
Passeriformes	Corvidae	Yellow-billed Chough	Pyrrhocorax graculus	1	1	0	0	1	0	0	0	0	0	https://macaulaylibrary.org/asset/79910731#_ga=2.167861601.1375679123.1606415501-1686230602.1600435403	macaulaylibrary.org
Passeriformes	Corvidae	Yellow-billed Chough	Pyrrhocorax graculus	1	1	1	0	1	0	0	0	1	0	https://www.alamy.com/stock-photo-[alpine-chough]-or-[yellow-billed-chough]-[pyrrhocorax-graculus]-eating-37072331.html?pv=1&stamp=2&imageid=703BA288-3A0C-4A72-8D75-33D913E38819&p=91633&n=1&orientation=0&pn=1&searchtype=0&IsFromSearch=1&srch=foo%3Dbar%26st%3D0%26sortby%3D2%26qt%3DPyrrhocorax%2520graculus%2520eating%26qt_raw%3DPyrrhocorax%2520graculus%2520eating%26qn%3D%26lic%3D3%26edrf%3D0%26mr%3…	www.alamy.com
Passeriformes	Corvidae	Yellow-billed Chough	Pyrrhocorax graculus	1	0	0	0	1	0	0	0	0	0	https://www.alamy.com/stock-photo-an-alpine-chough-pyrrhocorax-graculus-is-sitting-in-the-snow-during-175635840.html?pv=1&stamp=2&imageid=4E466CE6-3167-475F-B851-6E7834CDA87A&p=710067&n=434&orientation=0&pn=1&searchtype=0&IsFromSearch=1&srch=foo%3Dbar%26st%3D0%26sortby%3D2%26qt%3DPyrrhocorax%2520graculus%26qt_raw%3DPyrrhocorax%2520graculus%26qn%3D%26lic%3D3%26edrf%3D0%26mr%3D0%26pr%3D0%26aoa%3D1%…	www.alamy.com
Passeriformes	Corvidae	Yellow-billed Chough	Pyrrhocorax graculus	1	1	0	0	1	0	0	0	1	0	https://www.alamy.com/stock-photo-an-alpine-chough-pyrrhocorax-graculus-is-sitting-in-the-snow-during-175635842.html?pv=1&stamp=2&imageid=2CDF6811-2C29-4424-A19D-4436C1D02D7A&p=710067&n=453&orientation=0&pn=1&searchtype=0&IsFromSearch=1&srch=foo%3Dbar%26st%3D0%26sortby%3D2%26qt%3DPyrrhocorax%2520graculus%26qt_raw%3DPyrrhocorax%2520graculus%26qn%3D%26lic%3D3%26edrf%3D0%26mr%3D0%26pr%3D0%26aoa%3D1%…	www.alamy.com
Passeriformes	Corvidae	Yellow-billed Chough	Pyrrhocorax graculus	1	1	1	1	1	0	0	0	1	0	https://www.alamy.com/stock-photo-bavarian-alps-alpine-chough-pyrrhocorax-graculus-123031609.html?pv=1&stamp=2&imageid=C18E0486-A61A-4D4E-A526-346E82E7B2B5&p=75568&n=102&orientation=0&pn=1&searchtype=0&IsFromSearch=1&srch=foo%3Dbar%26st%3D0%26sortby%3D2%26qt%3DPyrrhocorax%2520graculus%26qt_raw%3DPyrrhocorax%2520graculus%26qn%3D%26lic%3D3%26edrf%3D0%26mr%3D0%26pr%3D0%26aoa%3D1%26creative%3D%26vide…	www.alamy.com
Passeriformes	Corvidae	Yellow-billed Chough	Pyrrhocorax graculus	1	1	0	0	1	0	0	0	1	0	https://www.youtube.com/watch?v=0EF0mB_3dEQ&ab_channel=moudrasek	www.youtube.com
Passeriformes	Corvidae	Red-billed Chough	Pyrrhocorax pyrrhocorax	0	0	0	0	0	0	0	0	0	0	https://search.macaulaylibrary.org/catalog?taxonCode=rebcho1&mediaType=p&sort=rating_rank_desc&q=Red-billed%20Chough%20-%20Pyrrhocorax%20pyrrhocorax	search.macaulaylibrary.org
Passeriformes	Corvidae	Ratchet-tailed Treepie	Temnurus temnurus	1	0	0	0	1	0	0	0	0	0	https://macaulaylibrary.org/asset/198843181#_ga=2.62938607.1375679123.1606415501-1686230602.1600435403	macaulaylibrary.org
Passeriformes	Corvidae	Taiwan Blue-Magpie	Urocissa caerulea	1	1	1	1	1	0	0	0	0	0	https://besgroup.org/2017/10/17/a-gruesome-snake-feast-with-formosan-magpie/	besgroup.org
Passeriformes	Corvidae	Taiwan Blue-Magpie	Urocissa caerulea	1	0	0	0	1	0	0	0	0	0	https://macaulaylibrary.org/asset/137952621#_ga=2.130120399.1375679123.1606415501-1686230602.1600435403	macaulaylibrary.org
Passeriformes	Corvidae	Taiwan Blue-Magpie	Urocissa caerulea	1	0	0	0	1	0	0	0	0	0	https://macaulaylibrary.org/asset/152006711#_ga=2.130120399.1375679123.1606415501-1686230602.1600435403	macaulaylibrary.org
Passeriformes	Corvidae	Taiwan Blue-Magpie	Urocissa caerulea	1	0	0	1	1	0	0	0	0	0	https://macaulaylibrary.org/asset/190394951#_ga=2.55211627.1375679123.1606415501-1686230602.1600435403	macaulaylibrary.org
Passeriformes	Corvidae	Taiwan Blue-Magpie	Urocissa caerulea	1	0	0	0	1	0	0	0	0	0	https://macaulaylibrary.org/asset/49208771#_ga=2.55211627.1375679123.1606415501-1686230602.1600435403	macaulaylibrary.org
Passeriformes	Corvidae	Taiwan Blue-Magpie	Urocissa caerulea	1	0	0	1	0	0	0	0	0	0	https://macaulaylibrary.org/asset/54398521#_ga=2.55211627.1375679123.1606415501-1686230602.1600435403	macaulaylibrary.org
Passeriformes	Corvidae	Red-billed Blue-Magpie	Urocissa erythrorhyncha	1	0	0	0	1	0	0	0	0	0	https://macaulaylibrary.org/asset/239437381#_ga=2.126039629.1375679123.1606415501-1686230602.1600435403	macaulaylibrary.org
Passeriformes	Corvidae	Red-billed Blue-Magpie	Urocissa erythrorhyncha	1	0	0	0	1	0	0	0	0	0	https://macaulaylibrary.org/asset/271192671#_ga=2.55073515.1375679123.1606415501-1686230602.1600435403	macaulaylibrary.org
Passeriformes	Corvidae	Red-billed Blue-Magpie	Urocissa erythrorhyncha	1	0	0	0	1	0	0	0	0	0	https://macaulaylibrary.org/asset/280257251#_ga=2.63001199.1375679123.1606415501-1686230602.1600435403	macaulaylibrary.org
Passeriformes	Corvidae	Red-billed Blue-Magpie	Urocissa erythrorhyncha	1	0	0	0	1	0	0	0	0	0	https://www.flickr.com/photos/80docman/50061397848/	www.flickr.com
Passeriformes	Corvidae	Red-billed Blue-Magpie	Urocissa erythrorhyncha	1	0	0	1	1	0	0	0	0	0	https://www.flickr.com/photos/yauc/31518412957/	www.flickr.com
Passeriformes	Corvidae	Yellow-billed Blue-Magpie	Urocissa flavirostris	0	0	0	0	0	0	0	0	0	0	https://search.macaulaylibrary.org/catalog?taxonCode=gobmag1&mediaType=p&sort=rating_rank_desc&q=Yellow-billed%20Blue-Magpie%20-%20Urocissa%20flavirostris	search.macaulaylibrary.org
Passeriformes	Corvidae	Sri Lanka Blue-Magpie	Urocissa ornata	1	0	0	0	1	0	0	0	0	0	https://macaulaylibrary.org/asset/240889571#_ga=2.159134202.1375679123.1606415501-1686230602.1600435403	macaulaylibrary.org
Passeriformes	Corvidae	White-winged Magpie	Urocissa whiteheadi	0	0	0	0	0	0	0	0	0	0	https://search.macaulaylibrary.org/catalog?taxonCode=whwmag1&mediaType=p&sort=rating_rank_desc&q=White-winged%20Magpie%20-%20Urocissa%20whiteheadi	search.macaulaylibrary.org
Passeriformes	Corvidae	Stresemann's Bush-Crow	Zavattariornis stresemanni	1	0	0	0	1	0	0	0	0	0	https://macaulaylibrary.org/asset/201275921	macaulaylibrary.org
Passeriformes	Corvidae	Hawaiian Crow	Corvus hawaiiensis	1	0	0	0	1	0	0	0	0	0	https://macaulaylibrary.org/asset/385140221	macaulaylibrary.org
Passeriformes	Corvidae	Stresemann's Bush-Crow	Zavattariornis stresemanni	1	0	0	0	1	0	0	0	0	0	https://macaulaylibrary.org/asset/201275921	macaulaylibrary.org
Cuculiformes	Cuculidae	Greater Coucal	Centropus sinensis	1	0	0	0	1	0	0	0	0	0	https://besgroup.org/2018/02/11/greater-coucals-snail-breakfast/	besgroup.org
Cuculiformes	Cuculidae	Greater Coucal	Centropus sinensis	1	1	0	1	1	0	0	0	0	0	https://www.pixoto.com/images-photography/animals/birds/greater-coucal-5348927071059968	www.pixoto.com
Cuculiformes	Cuculidae	Greater Coucal	Centropus sinensis	1	1	0	0	1	0	0	0	0	0	https://www.youtube.com/watch?v=HH-MWlVHrdc	www.youtube.com
Passeriformes	Dicruridae	fork-tailed drongo	Dicrurus adsimilis	1	1	0	0	1	0	0	0	0	0	https://stockfresh.com/image/4057074/fork-tailed-drongo-eating-a-large-insect	stockfresh.com
Passeriformes	Dicruridae	fork-tailed drongo	Dicrurus adsimilis	1	1	1	0	1	0	0	0	0	0	http://barbetbirding.blogspot.com/2012/08/forktailed-drongo-eating-magpie-mannikin.html	http://barbetbirding.blogspot.com
Passeriformes	Dicruridae	fork-tailed drongo	Dicrurus adsimilis	1	1	0	1	1	0	0	0	0	0	https://stockfresh.com/image/4057076/fork-tailed-drongo-eating-a-large-insect	stockfresh.com
Passeriformes	Dicruridae	Bronzed Drongo	Dicrurus aeneus	1	1	1	0	1	0	0	0	0	0	https://macaulaylibrary.org/asset/385657871	macaulaylibrary.org
Passeriformes	Dicruridae	Aldabra Drongo	Dicrurus aldabranus	0	0	0	0	0	0	0	0	0	0	https://search.macaulaylibrary.org/catalog?taxonCode=alddro1&mediaType=photo	search.macaulaylibrary.org
Passeriformes	Dicruridae	Andaman Drongo	Dicrurus andamanensis	0	0	0	0	0	0	0	0	0	0	https://search.macaulaylibrary.org/catalog?taxonCode=anddro1&mediaType=photo	search.macaulaylibrary.org
Passeriformes	Dicruridae	Crow-Billed Drongo	Dicrurus annectans	1	1	1	0	1	0	0	0	0	0	https://www.flickr.com/photos/keithkelly/2173652479/in/photostream/	www.flickr.com
Passeriformes	Dicruridae	Crow-Billed Drongo	Dicrurus annectans	1	1	1	0	1	0	0	0	0	0	https://www.flickr.com/photos/mphil1544/10375870793/in/photolist-gNT3U2-gJZrVp-aCVDSt-RYJiAd-aCVDSz-cF1vcf-2hAvDLJ-qAHYMN-qmvorp-FgwcRw-2b5s8DG-9434he-7BHEsq-U6UAc7-2c2svT8-tiM93G-eYE9BQ-29oak8w-25ir4AT-bzAiwV-p3ePW6-RqVRCk-QxnXkc-FWcNSi-mFcGoV-2bpc9FZ-ZmARZ5-YEzDU9-2fU3gnT-2fU3g84-27wiB9J-ADrAFH-hrsfE5-TKJRdN-BJge6R-8SYyiY-4aNERD-7BG3bi-gFvzZ4-q9koYt-MUVFdY-gkaf9x-7BDY	www.flickr.com
Passeriformes	Dicruridae	Balicassiao	Dicrurus balicassius	0	0	0	0	0	0	0	0	0	0	https://search.macaulaylibrary.org/catalog?taxonCode=balica1&mediaType=photo	search.macaulaylibrary.org
Passeriformes	Dicruridae	Spangled Drongo	Dicrurus bracteatus	1	1	1	0	1	0	0	0	0	0	https://macaulaylibrary.org/asset/166085671#_ga=2.198440047.1739477457.1605752127-566095445.1598373023	macaulaylibrary.org
Passeriformes	Dicruridae	Spangled Drongo	Dicrurus bracteatus	1	1	1	0	1	0	0	0	0	0	https://macaulaylibrary.org/asset/195329671#_ga=2.198440047.1739477457.1605752127-566095445.1598373023	macaulaylibrary.org
Passeriformes	Dicruridae	Spangled Drongo	Dicrurus bracteatus	1	1	1	0	1	0	0	0	0	0	https://macaulaylibrary.org/asset/239686931#_ga=2.39501795.1739477457.1605752127-566095445.1598373023	macaulaylibrary.org
Passeriformes	Dicruridae	Spangled Drongo	Dicrurus bracteatus	1	1	1	0	1	0	0	0	0	0	https://www.flickr.com/photos/156515825@N04/43740340190/in/photolist-29DbFfo-Zgh2HY-eFTRqg-eoiZBs-9HzcAc-uan9NF-2hQ6pH9-4fQJPA-2eWdVNg-2bFwuXJ-nCWNsY-nVkPUY-2gnMr7u-nCWv7K-CDbhuU-2j8iRs6-KGn6Mg-wipA3N-xMsjbE-nVjCdd-nVpQAa-MVA31-2g9DE1a-2g9DD3o-JWnUWo-nVjGwd-2g9Dg2R-2g9DfdX-2g9Dbmr-PVbZte-GfnBAd-nCVomn-2g9DcXs-2g5ohJq-xUFF13-2g9DgNL-2g5ogcH-4fLKe2-2hQAhWi-2g5o7Xy-4eqz3M-aGBmGR-8HjVQY-2hqrAce-2hqrA…	https://www.flickr.com
Passeriformes	Dicruridae	Spangled Drongo	Dicrurus bracteatus	1	1	1	0	1	0	0	0	0	0	https://www.flickr.com/photos/12742129@N07/49108732002/in/photolist-2hPz66U-WBQytJ-o42iwq-HbxAPp-dtUPX8-7MRVCo-8UgPHK-6mVbvb-cmjQio-YtrodU-682gYp-2j8iRGj-jQfhBk-2itKVF2-545pAQ-c1A8N3-QsGnRc-26nwpZY-Y1Hbyb-x292BL-hwb6jL-4ANima-27paUJ1-NQSrS-2euGRMe-GHU9Fs-nQDHcK-5Zr85D-ou6qpd-oiu14u-cwZhWU-h3D2j3-2j8mrWF-o43aUP-6VHAmQ-dfBWpR-2j8iRNS-bTAUWV-xhXVo1-okvNCg-x292T7-aeUop8-eFCfY6-2j8nShy-xX7Nfk-ejeDDe-X…	https://www.flickr.com
Passeriformes	Dicruridae	Spangled Drongo	Dicrurus bracteatus	1	1	1	0	1	0	0	0	0	0	https://www.flickr.com/photos/medusasnail/39545492671/in/photolist-dLzZtn-6veAuf-nAmyQR-2jbFNBy-4ifnjP-dLzZji-2iaPhcZ-tx2YFL-bEKSkS-uctvSu-afhxhn-GpEcQ-6rAyTV-uu4fbc-4imrg5-9Xg4p4-jYq3Yn-afLe7D-afLdYP-oNz3MH-afNZh3-23fuZea-4XcA36-yFHK3U-ay89Eg-dCkPjd-2g96pn2-28KTdjS-RwNVym-2iaNaVw-8Ueapq-a7ErQ9-hxwkYZ-hxwms4-hxwmiB-2jqiCQZ-2g96Nog-x3EroE-x3M6SR-J339Vg-xju8Xo-JVsh5A-2hc5N7M-VKyjCW-W5QYEy-V4rExo-W5…	www.flickr.com
Passeriformes	Dicruridae	Spangled Drongo	Dicrurus bracteatus	1	1	1	0	1	0	0	0	0	0	https://www.flickr.com/photos/pattomkinswildlife/50568398728/in/photolist-2k3ygaA-ndLNQt-2jcCK7C-qvB2GL-Rts4Ct-JyAM8x-ECS4Mq-2g5ofUy-GRTvQg-yRGGSw-FWMxSh-nj7Hg9-cGYBrq-wZAiJG-2gi4QXy-xpDLp6-2gDeu8U-Kp2A6g-uamHYv-pvYJtg-uan57B-2huFcf4-TzDL6y-6Yh68L-2cPeGCK-7QANd8-nVr3zD-KwqZ6x-GfnBt9-2huFcfu-8CD2iv-tqjaG4-2eWdKpa-JGPXNs-zMLve2-a2Bp4W-qKs16z-za9k3M-suhypy-FGyaZ-nzFTms-2g7Q7jf-2at5tnp-2itL1Cw-XPg5uk…	www.flickr.com
Passeriformes	Dicruridae	White-Bellied Drongo	Dicrurus caerulescens	1	1	1	0	1	0	0	0	0	0	https://macaulaylibrary.org/asset/214065991#_ga=2.37192934.77464311.1604342075-566095445.1598373023	macaulaylibrary.org
Passeriformes	Dicruridae	White-Bellied Drongo	Dicrurus caerulescens	1	1	1	0	1	0	0	0	0	0	https://www.youtube.com/watch?v=jw_lgqhQ1u4	www.youtube.com
Passeriformes	Dicruridae	Wallacean Drongo	Dicrurus densus	1	1	1	0	1	0	0	0	0	0	https://macaulaylibrary.org/asset/105971031#_ga=2.5478387.1739477457.1605752127-566095445.1598373023	macaulaylibrary.org
Passeriformes	Dicruridae	Crested Drongo	Dicrurus forficatus	1	1	1	0	1	0	0	0	0	0	https://www.shutterstock.com/image-photo/black-bird-prey-crested-drongo-endemic-757866856	www.shutterstock.com
Passeriformes	Dicruridae	Comoro Drongo	Dicrurus fuscipennis	0	0	0	0	0	0	0	0	0	0	https://search.macaulaylibrary.org/catalog?taxonCode=comdro1&mediaType=photo	search.macaulaylibrary.org
Passeriformes	Dicruridae	hair-Crested Drongo	Dicrurus hottentottus	1	1	1	0	1	1	0	0	0	0	https://www.wildcreatureshongkong.org/single-post/2019/07/30/Drongo	www.wildcreatureshongkong.org
Passeriformes	Dicruridae	Ashy Drongo	Dicrurus leucophaeus	1	1	1	0	1	0	0	0	0	0	https://macaulaylibrary.org/asset/275699331#_ga=2.36809574.77464311.1604342075-566095445.1598373023	macaulaylibrary.org
Passeriformes	Dicruridae	Ashy Drongo	Dicrurus leucophaeus	1	1	1	0	1	0	0	0	0	0	https://twitter.com/Lord_DD_Rises/status/705989144955105282/photo/1	twitter.com
Passeriformes	Dicruridae	Ashy Drongo	Dicrurus leucophaeus	1	1	1	0	1	0	0	0	0	0	https://www.youtube.com/watch?v=OAiZjbVhDQM	www.youtube.com
Passeriformes	Dicruridae	Common Square-tailed Drongo	Dicrurus ludwigii	1	1	1	0	1	0	0	0	0	0	https://macaulaylibrary.org/asset/38444711#_ga=2.266064975.1739477457.1605752127-566095445.1598373023	macaulaylibrary.org
Passeriformes	Dicruridae	Common Square-tailed Drongo	Dicrurus ludwigii	1	1	1	0	1	0	0	0	0	0	https://macaulaylibrary.org/asset/38444731#_ga=2.266064975.1739477457.1605752127-566095445.1598373023	macaulaylibrary.org
Passeriformes	Dicruridae	Black drongo	Dicrurus macrocercus	1	1	1	0	1	0	0	0	0	0	https://macaulaylibrary.org/asset/107097201	macaulaylibrary.org
Passeriformes	Dicruridae	Black drongo	Dicrurus macrocercus	1	1	1	0	1	1	0	0	0	0	https://www.dailymotion.com/video/x7ujw4b	www.dailymotion.com
Passeriformes	Dicruridae	Black drongo	Dicrurus macrocercus	1	1	1	0	1	0	0	0	0	0	https://www.shutterstock.com/image-photo/black-drongo-eating-grasshopper-dicrurus-macrocercus-1270198897	www.shutterstock.com
Passeriformes	Dicruridae	Black drongo	Dicrurus macrocercus	1	1	1	0	1	0	0	0	0	0	https://www.youtube.com/watch?v=soekvL-EG8M	www.youtube.com
Passeriformes	Dicruridae	Black drongo	Dicrurus macrocercus	1	1	1	0	1	0	0	0	0	0	https://www.youtube.com/watch?v=Xu9nmZSn2nY	www.youtube.com
Passeriformes	Dicruridae	Ribbon-tailed Drongo	Dicrurus megarhynchus	1	1	0	0	1	0	0	0	0	0	https://en.wikipedia.org/wiki/Paradise_drongo#/media/File:Dicranostreptus_megarhynchus_-_The_Birds_of_New_Guinea_(cropped).jpg	en.wikipedia.org
Passeriformes	Dicruridae	Sulawesi Drongo	Dicrurus montanus	0	0	0	0	0	0	0	0	0	0	https://search.macaulaylibrary.org/catalog?taxonCode=suldro1&mediaType=photo	search.macaulaylibrary.org
Passeriformes	Dicruridae	Greater Racket-tailed	Dicrurus paradiseus	1	1	0	0	1	0	0	0	0	0	https://macaulaylibrary.org/asset/114450021#_ga=2.37792869.77464311.1604342075-566095445.1598373023	macaulaylibrary.org
Passeriformes	Dicruridae	Greater Racket-tailed	Dicrurus paradiseus	1	1	1	0	1	0	0	0	0	0	https://macaulaylibrary.org/asset/210180731#_ga=2.209185108.77464311.1604342075-566095445.1598373023	macaulaylibrary.org
Passeriformes	Dicruridae	Greater Racket-tailed	Dicrurus paradiseus	1	1	1	0	1	0	0	0	0	0	https://www.flickr.com/photos/94909518@N04/10433692636/in/photolist-M6MUAY-EuaHvS-bRURpK-B5vvA1-bUT4U-ciZTzf-gTZpD9-gTZpjm-gTZpCN-KbMxDA-KbMxsU-KbMxwb-KbMxAu-26dWXBm-26dWXy5/	https://www.flickr.com
Passeriformes	Dicruridae	Greater Racket-tailed	Dicrurus paradiseus	1	1	0	0	1	0	0	0	0	0	https://www.youtube.com/watch?v=6TrebGEsHv8	www.youtube.com
Passeriformes	Dicruridae	Lesser Racket-tailed Drongo	Dicrurus remifer	0	0	0	0	0	0	0	0	0	0	https://search.macaulaylibrary.org/catalog?taxonCode=lrtdro1&mediaType=photo	search.macaulaylibrary.org
Passeriformes	Dicruridae	Sumatran Drongo	Dicrurus sumatranus	0	0	0	0	0	0	0	0	0	0	https://search.macaulaylibrary.org/catalog?taxonCode=sumdro1&mediaType=photo	search.macaulaylibrary.org
Passeriformes	Dicruridae	Mayotte Drongo	Dicrurus waldenii	0	0	0	0	0	0	0	0	0	0	https://search.macaulaylibrary.org/catalog?taxonCode=maydro1&mediaType=photo	search.macaulaylibrary.org
Passeriformes	Estrildidae	Plum-headed Finch	Neochmia modesta	1	0	0	1	1	0	0	0	0	0	https://macaulaylibrary.org/asset/137316951	macaulaylibrary.org
Passeriformes	Estrildidae	Plum-headed Finch	Neochmia modesta	1	0	0	0	0	0	0	0	0	0	https://macaulaylibrary.org/asset/139706781	macaulaylibrary.org
Passeriformes	Estrildidae	Plum-headed Finch	Neochmia modesta	1	0	0	0	0	0	0	0	0	0	https://macaulaylibrary.org/asset/40933821	macaulaylibrary.org
Passeriformes	Estrildidae	Red-headed Finch	Amadina erythrocephala	0	0	0	0	0	0	0	0	0	0	https://search.macaulaylibrary.org/catalog?taxonCode=rehfin1&mediaType=p&sort=rating_rank_desc&_gl=1*118f2s2*_ga*NjI0MzIxODYyLjE2MTUyNjg1NDA.*_ga_QR4NVXZ8BM*MTY0MTY3MTk1NS44NC4xLjE2NDE2NzcxNjYuNDI.#_ga=2.268640113.1415464983.1641672432-624321862.1615268540	search.macaulaylibrary.org
Passeriformes	Estrildidae	Cut-throat	Amadina fasciata	0	0	0	0	0	0	0	0	0	0	https://search.macaulaylibrary.org/catalog?taxonCode=cutthr1&mediaType=p&sort=rating_rank_desc&__hstc=65717809.7f2c38ecc9946f7de928ffe2083655de.1615268540631.1641585680935.1641672432339.121&__hssc=65717809.45.1641672432339&__hsfp=808884220&_gl=1*142n1i3*_ga*NjI0MzIxODYyLjE2MTUyNjg1NDA.*_ga_QR4NVXZ8BM*MTY0MTY3MTk1NS44NC4xLjE2NDE2NzcxNTkuNDk.#_ga=2.268640113.1415464983.1641672432-624321862.16152685…	search.macaulaylibrary.org
Passeriformes	Estrildidae	Red Avadavat	Amandava amandava	1	0	0	0	0	0	0	0	0	0	https://macaulaylibrary.org/asset/117593231	macaulaylibrary.org
Passeriformes	Estrildidae	Red Avadavat	Amandava amandava	1	0	0	0	0	0	0	0	0	0	https://macaulaylibrary.org/asset/348135251	macaulaylibrary.org
Passeriformes	Estrildidae	Green Avadavat	Amandava formosa	0	0	0	0	0	0	0	0	0	0	https://search.macaulaylibrary.org/catalog?taxonCode=grnava1&mediaType=p&sort=rating_rank_desc&__hstc=65717809.7f2c38ecc9946f7de928ffe2083655de.1615268540631.1641585680935.1641672432339.121&__hssc=65717809.47.1641672432339&__hsfp=808884220&_gl=1*1w6lau7*_ga*NjI0MzIxODYyLjE2MTUyNjg1NDA.*_ga_QR4NVXZ8BM*MTY0MTY3MTk1NS44NC4xLjE2NDE2Nzc1MTUuNjA.#_ga=2.267016078.1415464983.1641672432-624321862.16152685…	search.macaulaylibrary.org
Passeriformes	Estrildidae	Zebra Waxbill	Amandava subflava	0	0	0	0	0	0	0	0	0	0	https://search.macaulaylibrary.org/catalog?taxonCode=zebwax2&mediaType=p&sort=rating_rank_desc&__hstc=65717809.7f2c38ecc9946f7de928ffe2083655de.1615268540631.1641585680935.1641672432339.121&__hssc=65717809.48.1641672432339&__hsfp=808884220&_gl=1*1xu72p2*_ga*NjI0MzIxODYyLjE2MTUyNjg1NDA.*_ga_QR4NVXZ8BM*MTY0MTY3MTk1NS44NC4xLjE2NDE2Nzc1MjIuNTM.#_ga=2.267016078.1415464983.1641672432-624321862.16152685…	search.macaulaylibrary.org
Passeriformes	Estrildidae	Star Finch	Neochmia ruficauda	1	0	0	0	1	0	0	0	0	0	https://macaulaylibrary.org/asset/66266191	macaulaylibrary.org
Passeriformes	Estrildidae	Black-cheeked Waxbill	Estrilda charmosyna	0	0	0	0	0	0	0	0	0	0	https://search.macaulaylibrary.org/catalog?taxonCode=rerwax1&mediaType=p&sort=rating_rank_desc&__hstc=65717809.7f2c38ecc9946f7de928ffe2083655de.1615268540631.1641585680935.1641672432339.121&__hssc=65717809.13.1641672432339&__hsfp=808884220&_gl=1*l0cln*_ga*NjI0MzIxODYyLjE2MTUyNjg1NDA.*_ga_QR4NVXZ8BM*MTY0MTY3MTk1NS44NC4xLjE2NDE2NzM1OTUuNDg.#_ga=2.27007933.1415464983.1641672432-624321862.1615268540	search.macaulaylibrary.org
Passeriformes	Estrildidae	Black-faced Waxbill	Estrilda erythronotos	1	0	0	0	0	0	0	0	0	0	https://macaulaylibrary.org/asset/403227511	macaulaylibrary.org
Passeriformes	Estrildidae	Gouldian Finch	Erythrura gouldiae	1	0	0	0	0	0	0	0	0	0	https://macaulaylibrary.org/asset/209224711	macaulaylibrary.org
Passeriformes	Estrildidae	Brown Twinspot	Clytospiza monteiri	0	0	0	0	0	0	0	0	0	0	https://search.macaulaylibrary.org/catalog?taxonCode=brotwi1&mediaType=p&sort=rating_rank_desc&__hstc=65717809.7f2c38ecc9946f7de928ffe2083655de.1615268540631.1644607065289.1644940257164.141&__hssc=65717809.19.1644940257164&__hsfp=2274181644&_gl=1*j9zjoq*_ga*NjI0MzIxODYyLjE2MTUyNjg1NDA.*_ga_QR4NVXZ8BM*MTY0NDk0MDI1Ni4xMDcuMS4xNjQ0OTQxMTM2LjU1#_ga=2.102634817.131661245.1644940257-624321862.1615268540	search.macaulaylibrary.org
Passeriformes	Estrildidae	Swee Waxbill	Estrilda melanotis	1	0	0	0	1	0	0	0	0	0	https://macaulaylibrary.org/asset/225818731	macaulaylibrary.org
Passeriformes	Estrildidae	Swee Waxbill	Estrilda melanotis	1	0	0	0	1	0	0	0	0	0	https://macaulaylibrary.org/asset/62059021	macaulaylibrary.org
Passeriformes	Estrildidae	Yellow-bellied Waxbill	Estrilda quartinia	0	0	0	0	0	0	0	0	0	0	https://search.macaulaylibrary.org/catalog?taxonCode=yebwax2&mediaType=p&sort=rating_rank_desc&__hstc=65717809.7f2c38ecc9946f7de928ffe2083655de.1615268540631.1641401158431.1641412862361.119&__hssc=65717809.22.1641412862361&__hsfp=808884220&_gl=1*1iuy7ky*_ga*NjI0MzIxODYyLjE2MTUyNjg1NDA.*_ga_QR4NVXZ8BM*MTY0MTQxMjg1OS44Mi4xLjE2NDE0MTQ4MDguNTU.#_ga=2.176148642.1098900181.1641401158-624321862.16152685…	search.macaulaylibrary.org
Passeriformes	Estrildidae	Dusky Crimsonwing	Cryptospiza jacksoni	0	0	0	0	0	0	0	0	0	0	https://search.macaulaylibrary.org/catalog?taxonCode=ducwin1&mediaType=p&sort=rating_rank_desc&__hstc=65717809.7f2c38ecc9946f7de928ffe2083655de.1615268540631.1641401158431.1641412862361.119&__hssc=65717809.30.1641412862361&__hsfp=808884220&_gl=1*12ghzda*_ga*NjI0MzIxODYyLjE2MTUyNjg1NDA.*_ga_QR4NVXZ8BM*MTY0MTQxMjg1OS44Mi4xLjE2NDE0MTU0MzYuNTM.#_ga=2.143963957.1098900181.1641401158-624321862.16152685…	search.macaulaylibrary.org
Passeriformes	Estrildidae	Red-faced Crimsonwing	Cryptospiza reichenovii	0	0	0	0	0	0	0	0	0	0	https://search.macaulaylibrary.org/catalog?taxonCode=rfcwin1&mediaType=p&sort=rating_rank_desc&__hstc=65717809.7f2c38ecc9946f7de928ffe2083655de.1615268540631.1641401158431.1641412862361.119&__hssc=65717809.32.1641412862361&__hsfp=808884220&_gl=1*6bjhmv*_ga*NjI0MzIxODYyLjE2MTUyNjg1NDA.*_ga_QR4NVXZ8BM*MTY0MTQxMjg1OS44Mi4xLjE2NDE0MTU0NDguNDE.#_ga=2.143963957.1098900181.1641401158-624321862.1615268540	search.macaulaylibrary.org
Passeriformes	Estrildidae	Abyssinian Crimsonwing	Cryptospiza salvadorii	0	0	0	0	0	0	0	0	0	0	https://search.macaulaylibrary.org/catalog?taxonCode=abcwin1&mediaType=p&sort=rating_rank_desc&__hstc=65717809.7f2c38ecc9946f7de928ffe2083655de.1615268540631.1641401158431.1641412862361.119&__hssc=65717809.31.1641412862361&__hsfp=808884220&_gl=1*o0bw96*_ga*NjI0MzIxODYyLjE2MTUyNjg1NDA.*_ga_QR4NVXZ8BM*MTY0MTQxMjg1OS44Mi4xLjE2NDE0MTU0NDMuNDY.#_ga=2.143963957.1098900181.1641401158-624321862.1615268540	search.macaulaylibrary.org
Passeriformes	Estrildidae	Gray-headed Oliveback	Nesocharis capistrata	0	0	0	0	0	0	0	0	0	0	https://search.macaulaylibrary.org/catalog?taxonCode=gyholi1&mediaType=p&sort=rating_rank_desc&__hstc=65717809.7f2c38ecc9946f7de928ffe2083655de.1615268540631.1641585680935.1641672432339.121&__hssc=65717809.11.1641672432339&__hsfp=808884220&_gl=1*y7likd*_ga*NjI0MzIxODYyLjE2MTUyNjg1NDA.*_ga_QR4NVXZ8BM*MTY0MTY3MTk1NS44NC4xLjE2NDE2NzM1ODMuNjA.#_ga=2.27007933.1415464983.1641672432-624321862.1615268540	search.macaulaylibrary.org
Passeriformes	Estrildidae	Diamond Firetail	Stagonopleura guttata	1	0	0	0	1	0	0	0	0	0	https://macaulaylibrary.org/asset/271674701	macaulaylibrary.org
Passeriformes	Estrildidae	Diamond Firetail	Stagonopleura guttata	1	0	0	0	1	0	0	0	0	0	https://macaulaylibrary.org/asset/312228881	macaulaylibrary.org
Passeriformes	Estrildidae	Painted Firetail	Emblema pictum	0	0	0	0	0	0	0	0	0	0	https://search.macaulaylibrary.org/catalog?taxonCode=paifir1&mediaType=p&sort=rating_rank_desc&__hstc=65717809.7f2c38ecc9946f7de928ffe2083655de.1615268540631.1641233898338.1641244400153.115&__hssc=65717809.2.1641244400153&__hsfp=808884220&_gl=1*18i3nv5*_ga*NjI0MzIxODYyLjE2MTUyNjg1NDA.*_ga_QR4NVXZ8BM*MTY0MTI0NDM5Ny43OC4xLjE2NDEyNDQ0MDQuNTM.#_ga=2.104797760.1778649548.1641233898-624321862.1615268540	search.macaulaylibrary.org
Passeriformes	Estrildidae	Red-eared Parrotfinch	Erythrura coloria	0	0	0	0	0	0	0	0	0	0	https://search.macaulaylibrary.org/catalog?taxonCode=reepar2&mediaType=p&sort=rating_rank_desc&__hstc=65717809.7f2c38ecc9946f7de928ffe2083655de.1615268540631.1641401158431.1641412862361.119&__hssc=65717809.17.1641412862361&__hsfp=808884220&_gl=1*1gaqqs*_ga*NjI0MzIxODYyLjE2MTUyNjg1NDA.*_ga_QR4NVXZ8BM*MTY0MTQxMjg1OS44Mi4xLjE2NDE0MTQ0MDQuNDE.#_ga=2.243725317.1098900181.1641401158-624321862.1615268540	search.macaulaylibrary.org
Passeriformes	Estrildidae	Red-headed Parrotfinch	Erythrura cyaneovirens	0	0	0	0	0	0	0	0	0	0	https://search.macaulaylibrary.org/catalog?taxonCode=rehpar1&mediaType=p&sort=rating_rank_desc&__hstc=65717809.7f2c38ecc9946f7de928ffe2083655de.1615268540631.1641401158431.1641412862361.119&__hssc=65717809.14.1641412862361&__hsfp=808884220&_gl=1*1hp97nc*_ga*NjI0MzIxODYyLjE2MTUyNjg1NDA.*_ga_QR4NVXZ8BM*MTY0MTQxMjg1OS44Mi4xLjE2NDE0MTQzODUuNjA.#_ga=2.243725317.1098900181.1641401158-624321862.16152685…	search.macaulaylibrary.org
Passeriformes	Estrildidae	Tawny-breasted Parrotfinch	Erythrura hyperythra	0	0	0	0	0	0	0	0	0	0	https://search.macaulaylibrary.org/catalog?taxonCode=tabpar1&mediaType=p&sort=rating_rank_desc&__hstc=65717809.7f2c38ecc9946f7de928ffe2083655de.1615268540631.1641401158431.1641412862361.119&__hssc=65717809.9.1641412862361&__hsfp=808884220&_gl=1*1ymsp57*_ga*NjI0MzIxODYyLjE2MTUyNjg1NDA.*_ga_QR4NVXZ8BM*MTY0MTQxMjg1OS44Mi4xLjE2NDE0MTM5MzcuNDk.#_ga=2.135762097.1098900181.1641401158-624321862.1615268540	search.macaulaylibrary.org
Passeriformes	Estrildidae	Pink-billed Parrotfinch	Erythrura kleinschmidti	0	0	0	0	0	0	0	0	0	0	https://search.macaulaylibrary.org/catalog?taxonCode=pibpar1&mediaType=p&sort=rating_rank_desc&__hstc=65717809.7f2c38ecc9946f7de928ffe2083655de.1615268540631.1641401158431.1641412862361.119&__hssc=65717809.15.1641412862361&__hsfp=808884220&_gl=1*m765vk*_ga*NjI0MzIxODYyLjE2MTUyNjg1NDA.*_ga_QR4NVXZ8BM*MTY0MTQxMjg1OS44Mi4xLjE2NDE0MTQzOTIuNTM.#_ga=2.243725317.1098900181.1641401158-624321862.1615268540	search.macaulaylibrary.org
Passeriformes	Estrildidae	Papuan Parrotfinch	Erythrura papuana	0	0	0	0	0	0	0	0	0	0	https://search.macaulaylibrary.org/catalog?taxonCode=pappar1&mediaType=p&sort=rating_rank_desc&__hstc=65717809.7f2c38ecc9946f7de928ffe2083655de.1615268540631.1641401158431.1641412862361.119&__hssc=65717809.18.1641412862361&__hsfp=808884220&_gl=1*vf1rsm*_ga*NjI0MzIxODYyLjE2MTUyNjg1NDA.*_ga_QR4NVXZ8BM*MTY0MTQxMjg1OS44Mi4xLjE2NDE0MTQ2MjMuNjA.#_ga=2.202365969.1098900181.1641401158-624321862.1615268540	search.macaulaylibrary.org
Passeriformes	Estrildidae	Fiji Parrotfinch	Erythrura pealii	1	0	0	0	0	0	0	0	0	0	https://macaulaylibrary.org/asset/225680541	macaulaylibrary.org
Passeriformes	Estrildidae	Pin-tailed Parrotfinch	Erythrura prasina	0	0	0	0	0	0	0	0	0	0	https://search.macaulaylibrary.org/catalog?taxonCode=pitpar1&mediaType=p&sort=rating_rank_desc&__hstc=65717809.7f2c38ecc9946f7de928ffe2083655de.1615268540631.1641401158431.1641412862361.119&__hssc=65717809.7.1641412862361&__hsfp=808884220&_gl=1*qxrjbg*_ga*NjI0MzIxODYyLjE2MTUyNjg1NDA.*_ga_QR4NVXZ8BM*MTY0MTQxMjg1OS44Mi4xLjE2NDE0MTM5MjYuNjA.#_ga=2.135762097.1098900181.1641401158-624321862.1615268540	search.macaulaylibrary.org
Passeriformes	Estrildidae	Red-throated Parrotfinch	Erythrura psittacea	1	0	0	0	0	0	0	0	0	0	https://macaulaylibrary.org/asset/22326921	macaulaylibrary.org
Passeriformes	Estrildidae	Royal Parrotfinch	Erythrura regia	0	0	0	0	0	0	0	0	0	0	https://search.macaulaylibrary.org/catalog?taxonCode=roypar1&mediaType=p&sort=rating_rank_desc&__hstc=65717809.7f2c38ecc9946f7de928ffe2083655de.1615268540631.1641401158431.1641412862361.119&__hssc=65717809.13.1641412862361&__hsfp=808884220&_gl=1*1cvvamz*_ga*NjI0MzIxODYyLjE2MTUyNjg1NDA.*_ga_QR4NVXZ8BM*MTY0MTQxMjg1OS44Mi4xLjE2NDE0MTQxOTIuNDc.#_ga=2.252048521.1098900181.1641401158-624321862.16152685…	search.macaulaylibrary.org
Passeriformes	Estrildidae	Blue-faced Parrotfinch	Erythrura trichroa	1	0	0	0	0	0	0	0	0	0	https://macaulaylibrary.org/asset/23630621	macaulaylibrary.org
Passeriformes	Estrildidae	Tricolored Parrotfinch	Erythrura tricolor	1	0	0	0	0	0	0	0	0	0	https://macaulaylibrary.org/asset/142216851	macaulaylibrary.org
Passeriformes	Estrildidae	Green-faced Parrotfinch	Erythrura viridifacies	0	0	0	0	0	0	0	0	0	0	https://search.macaulaylibrary.org/catalog?taxonCode=grfpar1&mediaType=p&sort=rating_rank_desc&__hstc=65717809.7f2c38ecc9946f7de928ffe2083655de.1615268540631.1641401158431.1641412862361.119&__hssc=65717809.8.1641412862361&__hsfp=808884220&_gl=1*qyilg2*_ga*NjI0MzIxODYyLjE2MTUyNjg1NDA.*_ga_QR4NVXZ8BM*MTY0MTQxMjg1OS44Mi4xLjE2NDE0MTM5MzIuNTQ.#_ga=2.135762097.1098900181.1641401158-624321862.1615268540	search.macaulaylibrary.org
Passeriformes	Estrildidae	Common Waxbill	Estrilda astrild	1	0	0	0	0	0	0	0	0	0	https://macaulaylibrary.org/asset/195572341	macaulaylibrary.org
Passeriformes	Estrildidae	Common Waxbill	Estrilda astrild	1	0	0	0	0	0	0	0	0	0	https://macaulaylibrary.org/asset/201403191#_ga=2.189033577.398975640.1606508437-566095445.1598373023	macaulaylibrary.org
Passeriformes	Estrildidae	Common Waxbill	Estrilda astrild	1	0	0	0	1	0	0	0	0	0	https://macaulaylibrary.org/asset/282183751	macaulaylibrary.org
Passeriformes	Estrildidae	Black-headed Waxbill	Estrilda atricapilla	0	0	0	0	0	0	0	0	0	0	https://search.macaulaylibrary.org/catalog?taxonCode=blhwax1&mediaType=p&sort=rating_rank_desc&__hstc=65717809.7f2c38ecc9946f7de928ffe2083655de.1615268540631.1641585680935.1641672432339.121&__hssc=65717809.18.1641672432339&__hsfp=808884220&_gl=1*1vqarp*_ga*NjI0MzIxODYyLjE2MTUyNjg1NDA.*_ga_QR4NVXZ8BM*MTY0MTY3MTk1NS44NC4xLjE2NDE2NzQxMjkuNTU.#_ga=2.89288987.1415464983.1641672432-624321862.1615268540	search.macaulaylibrary.org
Passeriformes	Estrildidae	Kandt's Waxbill	Estrilda kandti	1	0	0	0	0	0	0	0	0	0	https://macaulaylibrary.org/asset/387191761	macaulaylibrary.org
Passeriformes	Estrildidae	Orange-cheeked Waxbill	Estrilda melpoda	1	0	0	0	1	0	0	0	0	0	https://macaulaylibrary.org/asset/126782071	macaulaylibrary.org
Passeriformes	Estrildidae	Orange-cheeked Waxbill	Estrilda melpoda	1	0	0	0	0	0	0	0	0	0	https://macaulaylibrary.org/asset/212695521	macaulaylibrary.org
Passeriformes	Estrildidae	Black-lored Waxbill	Estrilda nigriloris	0	0	0	0	0	0	0	0	0	0	https://search.macaulaylibrary.org/catalog?taxonCode=blfwax1&mediaType=p&sort=rating_rank_desc&__hstc=65717809.7f2c38ecc9946f7de928ffe2083655de.1615268540631.1641585680935.1641672432339.121&__hssc=65717809.33.1641672432339&__hsfp=808884220&_gl=1*1wel5ap*_ga*NjI0MzIxODYyLjE2MTUyNjg1NDA.*_ga_QR4NVXZ8BM*MTY0MTY3MTk1NS44NC4xLjE2NDE2NzQ5MzcuMzk.#_ga=2.22764091.1415464983.1641672432-624321862.1615268540	search.macaulaylibrary.org
Passeriformes	Estrildidae	Black-crowned Waxbill	Estrilda nonnula	1	0	0	0	0	0	0	0	0	0	https://macaulaylibrary.org/asset/42985881	macaulaylibrary.org
Passeriformes	Estrildidae	Fawn-breasted Waxbill	Estrilda paludicola	0	0	0	0	0	0	0	0	0	0	https://search.macaulaylibrary.org/catalog?taxonCode=fabwax1&mediaType=p&sort=rating_rank_desc&__hstc=65717809.7f2c38ecc9946f7de928ffe2083655de.1615268540631.1641585680935.1641672432339.121&__hssc=65717809.29.1641672432339&__hsfp=808884220&_gl=1*1kzqtly*_ga*NjI0MzIxODYyLjE2MTUyNjg1NDA.*_ga_QR4NVXZ8BM*MTY0MTY3MTk1NS44NC4xLjE2NDE2NzQ4MzQuNjA.#_ga=2.202571537.1415464983.1641672432-624321862.16152685…	search.macaulaylibrary.org
Passeriformes	Estrildidae	Anambra Waxbill	Estrilda poliopareia	1	0	0	0	1	0	0	0	0	0	https://africanbirdclub.org/afbid/search/birddetails/random/2313/19944	africanbirdclub.org
Passeriformes	Estrildidae	Crimson-rumped Waxbill	Estrilda rhodopyga	0	0	0	0	0	0	0	0	0	0	https://search.macaulaylibrary.org/catalog?taxonCode=crrwax1&mediaType=p&sort=rating_rank_desc&__hstc=65717809.7f2c38ecc9946f7de928ffe2083655de.1615268540631.1641585680935.1641672432339.121&__hssc=65717809.35.1641672432339&__hsfp=808884220&_gl=1*1mlhqgm*_ga*NjI0MzIxODYyLjE2MTUyNjg1NDA.*_ga_QR4NVXZ8BM*MTY0MTY3MTk1NS44NC4xLjE2NDE2NzUwMjguNTk.#_ga=2.22764091.1415464983.1641672432-624321862.1615268540	search.macaulaylibrary.org
Passeriformes	Estrildidae	Arabian Waxbill	Estrilda rufibarba	1	0	0	0	1	0	0	0	0	0	https://macaulaylibrary.org/asset/205497881	macaulaylibrary.org
Passeriformes	Estrildidae	Black-rumped Waxbill	Estrilda troglodytes	0	0	0	0	0	0	0	0	0	0	https://search.macaulaylibrary.org/catalog?taxonCode=bkrwax&mediaType=p&sort=rating_rank_desc&__hstc=65717809.7f2c38ecc9946f7de928ffe2083655de.1615268540631.1641585680935.1641672432339.121&__hssc=65717809.40.1641672432339&__hsfp=808884220&_gl=1*kym5br*_ga*NjI0MzIxODYyLjE2MTUyNjg1NDA.*_ga_QR4NVXZ8BM*MTY0MTY3MTk1NS44NC4xLjE2NDE2NzU0MjEuNTg.#_ga=2.23796410.1415464983.1641672432-624321862.1615268540	search.macaulaylibrary.org
Passeriformes	Estrildidae	African Silverbill	Lonchura cantans	1	0	0	0	0	0	0	0	0	0	https://macaulaylibrary.org/asset/391407541	macaulaylibrary.org
Passeriformes	Estrildidae	African Silverbill	Lonchura cantans	1	0	0	0	0	0	0	0	0	0	https://macaulaylibrary.org/asset/400245481	macaulaylibrary.org
Passeriformes	Estrildidae	Indian Silverbill	Lonchura malabarica	1	0	0	0	0	0	0	0	0	0	https://macaulaylibrary.org/asset/238871511	macaulaylibrary.org
Passeriformes	Estrildidae	Indian Silverbill	Lonchura malabarica	1	0	0	0	0	0	0	0	0	0	https://macaulaylibrary.org/asset/62690541	macaulaylibrary.org
Passeriformes	Estrildidae	Dusky Twinspot	Euschistospiza cinereovinacea	0	0	0	0	0	0	0	0	0	0	https://search.macaulaylibrary.org/catalog?taxonCode=dustwi1&mediaType=p&sort=rating_rank_desc&_gl=1*1l80giv*_ga*NjI0MzIxODYyLjE2MTUyNjg1NDA.*_ga_QR4NVXZ8BM*MTY0NDk0MDI1Ni4xMDcuMS4xNjQ0OTQwOTI0LjYw#_ga=2.131423311.131661245.1644940257-624321862.1615268540	search.macaulaylibrary.org
Passeriformes	Estrildidae	Dybowski's Twinspot	Euschistospiza dybowskii	0	0	0	0	0	0	0	0	0	0	https://search.macaulaylibrary.org/catalog?taxonCode=dybtwi1&mediaType=p&sort=rating_rank_desc&__hstc=65717809.7f2c38ecc9946f7de928ffe2083655de.1615268540631.1644607065289.1644940257164.141&__hssc=65717809.15.1644940257164&__hsfp=2274181644&_gl=1*1g4jqid*_ga*NjI0MzIxODYyLjE2MTUyNjg1NDA.*_ga_QR4NVXZ8BM*MTY0NDk0MDI1Ni4xMDcuMS4xNjQ0OTQwODYyLjU0#_ga=2.131423311.131661245.1644940257-624321862.16152685…	search.macaulaylibrary.org
Passeriformes	Estrildidae	Lavender Waxbill	Estrilda caerulescens	0	0	0	0	0	0	0	0	0	0	https://search.macaulaylibrary.org/catalog?taxonCode=lavwax&mediaType=p&sort=rating_rank_desc&__hstc=65717809.7f2c38ecc9946f7de928ffe2083655de.1615268540631.1641585680935.1641672432339.121&__hssc=65717809.14.1641672432339&__hsfp=808884220&_gl=1*xl5mui*_ga*NjI0MzIxODYyLjE2MTUyNjg1NDA.*_ga_QR4NVXZ8BM*MTY0MTY3MTk1NS44NC4xLjE2NDE2NzM4MDMuNTg.#_ga=2.262746636.1415464983.1641672432-624321862.1615268540	search.macaulaylibrary.org
Passeriformes	Estrildidae	Black-tailed Waxbill	Estrilda perreini	1	0	0	0	0	0	0	0	0	0	https://macaulaylibrary.org/asset/120573141	macaulaylibrary.org
Passeriformes	Estrildidae	Cinderella Waxbill	Estrilda thomensis	0	0	0	0	0	0	0	0	0	0	https://search.macaulaylibrary.org/catalog?taxonCode=cinwax1&mediaType=p&sort=rating_rank_desc&__hstc=65717809.7f2c38ecc9946f7de928ffe2083655de.1615268540631.1641585680935.1641672432339.121&__hssc=65717809.16.1641672432339&__hsfp=808884220&_gl=1*x88syw*_ga*NjI0MzIxODYyLjE2MTUyNjg1NDA.*_ga_QR4NVXZ8BM*MTY0MTY3MTk1NS44NC4xLjE2NDE2NzM4MTYuNDU.#_ga=2.262746636.1415464983.1641672432-624321862.1615268540	search.macaulaylibrary.org
Passeriformes	Estrildidae	Violet-eared Waxbill	Uraeginthus granatinus	0	0	0	0	0	0	0	0	0	0	https://search.macaulaylibrary.org/catalog?taxonCode=viewax1&mediaType=p&sort=rating_rank_desc&__hstc=65717809.7f2c38ecc9946f7de928ffe2083655de.1615268540631.1641585680935.1641672432339.121&__hssc=65717809.51.1641672432339&__hsfp=808884220&_gl=1*7ukjpi*_ga*NjI0MzIxODYyLjE2MTUyNjg1NDA.*_ga_QR4NVXZ8BM*MTY0MTY3MTk1NS44NC4xLjE2NDE2Nzc5NjEuNTE.#_ga=2.233378590.1415464983.1641672432-624321862.1615268540	search.macaulaylibrary.org
Passeriformes	Estrildidae	Purple Grenadier	Uraeginthus ianthinogaster	0	0	0	0	0	0	0	0	0	0	https://search.macaulaylibrary.org/catalog?taxonCode=purgre2&mediaType=p&sort=rating_rank_desc&__hstc=65717809.7f2c38ecc9946f7de928ffe2083655de.1615268540631.1641585680935.1641672432339.121&__hssc=65717809.50.1641672432339&__hsfp=808884220&_gl=1*wvav78*_ga*NjI0MzIxODYyLjE2MTUyNjg1NDA.*_ga_QR4NVXZ8BM*MTY0MTY3MTk1NS44NC4xLjE2NDE2Nzc5NTYuNTY.#_ga=2.233378590.1415464983.1641672432-624321862.1615268540	search.macaulaylibrary.org
Passeriformes	Estrildidae	Pink-throated Twinspot	Hypargos margaritatus	0	0	0	0	0	0	0	0	0	0	https://search.macaulaylibrary.org/catalog?taxonCode=pittwi1&mediaType=p&sort=rating_rank_desc&_gl=1*rsw4rv*_ga*NjI0MzIxODYyLjE2MTUyNjg1NDA.*_ga_QR4NVXZ8BM*MTY0NDk0MDI1Ni4xMDcuMS4xNjQ0OTQxMTMxLjYw#_ga=2.102634817.131661245.1644940257-624321862.1615268540	search.macaulaylibrary.org
Passeriformes	Estrildidae	Peters's Twinspot	Hypargos niveoguttatus	0	0	0	0	0	0	0	0	0	0	https://search.macaulaylibrary.org/catalog?taxonCode=pettwi1&mediaType=p&sort=rating_rank_desc&__hstc=65717809.7f2c38ecc9946f7de928ffe2083655de.1615268540631.1644607065289.1644940257164.141&__hssc=65717809.17.1644940257164&__hsfp=2274181644&_gl=1*1xrpqs7*_ga*NjI0MzIxODYyLjE2MTUyNjg1NDA.*_ga_QR4NVXZ8BM*MTY0NDk0MDI1Ni4xMDcuMS4xNjQ0OTQwOTMwLjU0#_ga=2.131423311.131661245.1644940257-624321862.16152685…	search.macaulaylibrary.org
Passeriformes	Estrildidae	Pale-billed Firefinch	Lagonosticta landanae	0	0	0	0	0	0	0	0	0	0	https://search.macaulaylibrary.org/catalog?taxonCode=pabfir1&mediaType=p&sort=rating_rank_desc&__hstc=65717809.7f2c38ecc9946f7de928ffe2083655de.1615268540631.1644607065289.1644940257164.141&__hssc=65717809.23.1644940257164&__hsfp=2274181644&_gl=1*1dngz2x*_ga*NjI0MzIxODYyLjE2MTUyNjg1NDA.*_ga_QR4NVXZ8BM*MTY0NDk0MDI1Ni4xMDcuMS4xNjQ0OTQxNDM2LjIz#_ga=2.127275469.131661245.1644940257-624321862.16152685…	search.macaulaylibrary.org
Passeriformes	Estrildidae	Black-faced Firefinch	Lagonosticta larvata	0	0	0	0	0	0	0	0	0	0	https://search.macaulaylibrary.org/catalog?taxonCode=bkffir1&mediaType=p&sort=rating_rank_desc&__hstc=65717809.7f2c38ecc9946f7de928ffe2083655de.1615268540631.1644607065289.1644940257164.141&__hssc=65717809.31.1644940257164&__hsfp=2274181644&_gl=1*13fcybt*_ga*NjI0MzIxODYyLjE2MTUyNjg1NDA.*_ga_QR4NVXZ8BM*MTY0NDk0MDI1Ni4xMDcuMS4xNjQ0OTQyNDQ4LjU0#_ga=2.135147889.131661245.1644940257-624321862.16152685…	search.macaulaylibrary.org
Passeriformes	Estrildidae	Brown Firefinch	Lagonosticta nitidula	0	0	0	0	0	0	0	0	0	0	https://search.macaulaylibrary.org/catalog?taxonCode=brnfir1&mediaType=p&sort=rating_rank_desc&__hstc=65717809.7f2c38ecc9946f7de928ffe2083655de.1615268540631.1644607065289.1644940257164.141&__hssc=65717809.30.1644940257164&__hsfp=2274181644&_gl=1*tjflzi*_ga*NjI0MzIxODYyLjE2MTUyNjg1NDA.*_ga_QR4NVXZ8BM*MTY0NDk0MDI1Ni4xMDcuMS4xNjQ0OTQyNDQyLjYw#_ga=2.135147889.131661245.1644940257-624321862.1615268540	search.macaulaylibrary.org
Passeriformes	Estrildidae	Black-bellied Firefinch	Lagonosticta rara	0	0	0	0	0	0	0	0	0	0	https://search.macaulaylibrary.org/catalog?taxonCode=blbfir1&mediaType=p&sort=rating_rank_desc&__hstc=65717809.7f2c38ecc9946f7de928ffe2083655de.1615268540631.1644607065289.1644940257164.141&__hssc=65717809.28.1644940257164&__hsfp=2274181644&_gl=1*ry4qwp*_ga*NjI0MzIxODYyLjE2MTUyNjg1NDA.*_ga_QR4NVXZ8BM*MTY0NDk0MDI1Ni4xMDcuMS4xNjQ0OTQyMzE2LjUz#_ga=2.190676203.131661245.1644940257-624321862.1615268540	search.macaulaylibrary.org
Passeriformes	Estrildidae	Jameson's Firefinch	Lagonosticta rhodopareia	0	0	0	0	0	0	0	0	0	0	https://search.macaulaylibrary.org/catalog?taxonCode=jamfir1&mediaType=p&sort=rating_rank_desc&__hstc=65717809.7f2c38ecc9946f7de928ffe2083655de.1615268540631.1644607065289.1644940257164.141&__hssc=65717809.24.1644940257164&__hsfp=2274181644&_gl=1*1qco1yk*_ga*NjI0MzIxODYyLjE2MTUyNjg1NDA.*_ga_QR4NVXZ8BM*MTY0NDk0MDI1Ni4xMDcuMS4xNjQ0OTQyMTI0LjYw#_ga=2.223827419.131661245.1644940257-624321862.16152685…	search.macaulaylibrary.org
Passeriformes	Estrildidae	African Firefinch	Lagonosticta rubricata	0	0	0	0	0	0	0	0	0	0	https://search.macaulaylibrary.org/catalog?taxonCode=afffin&mediaType=p&sort=rating_rank_desc&__hstc=65717809.7f2c38ecc9946f7de928ffe2083655de.1615268540631.1644607065289.1644940257164.141&__hssc=65717809.22.1644940257164&__hsfp=2274181644&_gl=1*1iivp9d*_ga*NjI0MzIxODYyLjE2MTUyNjg1NDA.*_ga_QR4NVXZ8BM*MTY0NDk0MDI1Ni4xMDcuMS4xNjQ0OTQxNDMwLjI5#_ga=2.127275469.131661245.1644940257-624321862.1615268540	search.macaulaylibrary.org
Passeriformes	Estrildidae	Bar-breasted Firefinch	Lagonosticta rufopicta	0	0	0	0	0	0	0	0	0	0	https://search.macaulaylibrary.org/catalog?taxonCode=babfir1&mediaType=p&sort=rating_rank_desc&__hstc=65717809.7f2c38ecc9946f7de928ffe2083655de.1615268540631.1644607065289.1644940257164.141&__hssc=65717809.29.1644940257164&__hsfp=2274181644&_gl=1*o76rze*_ga*NjI0MzIxODYyLjE2MTUyNjg1NDA.*_ga_QR4NVXZ8BM*MTY0NDk0MDI1Ni4xMDcuMS4xNjQ0OTQyMzIyLjQ3#_ga=2.190676203.131661245.1644940257-624321862.1615268540	search.macaulaylibrary.org
Passeriformes	Estrildidae	Red-billed Firefinch	Lagonosticta senegala	0	0	0	0	0	0	0	0	0	0	https://search.macaulaylibrary.org/catalog?taxonCode=rebfir2&mediaType=p&sort=rating_rank_desc&__hstc=65717809.7f2c38ecc9946f7de928ffe2083655de.1615268540631.1644607065289.1644940257164.141&__hssc=65717809.20.1644940257164&__hsfp=2274181644&_gl=1*1gbl4nb*_ga*NjI0MzIxODYyLjE2MTUyNjg1NDA.*_ga_QR4NVXZ8BM*MTY0NDk0MDI1Ni4xMDcuMS4xNjQ0OTQxMTQxLjUw#_ga=2.102634817.131661245.1644940257-624321862.16152685…	search.macaulaylibrary.org
Passeriformes	Estrildidae	Reichenow's Firefinch	Lagonosticta umbrinodorsalis	0	0	0	0	0	0	0	0	0	0	https://search.macaulaylibrary.org/catalog?taxonCode=reifir1&mediaType=p&sort=rating_rank_desc&__hstc=65717809.7f2c38ecc9946f7de928ffe2083655de.1615268540631.1644607065289.1644940257164.141&__hssc=65717809.27.1644940257164&__hsfp=2274181644&_gl=1*184teha*_ga*NjI0MzIxODYyLjE2MTUyNjg1NDA.*_ga_QR4NVXZ8BM*MTY0NDk0MDI1Ni4xMDcuMS4xNjQ0OTQyMzA5LjYw#_ga=2.190676203.131661245.1644940257-624321862.16152685…	search.macaulaylibrary.org
Passeriformes	Estrildidae	Mali Firefinch	Lagonosticta virata	0	0	0	0	0	0	0	0	0	0	https://search.macaulaylibrary.org/catalog?taxonCode=malfir1&mediaType=p&sort=rating_rank_desc&__hstc=65717809.7f2c38ecc9946f7de928ffe2083655de.1615268540631.1644607065289.1644940257164.141&__hssc=65717809.25.1644940257164&__hsfp=2274181644&_gl=1*1nd8t5o*_ga*NjI0MzIxODYyLjE2MTUyNjg1NDA.*_ga_QR4NVXZ8BM*MTY0NDk0MDI1Ni4xMDcuMS4xNjQ0OTQyMTMwLjU0#_ga=2.223827419.131661245.1644940257-624321862.16152685…	search.macaulaylibrary.org
Passeriformes	Estrildidae	Madagascar Munia	Lonchura nana	1	0	0	1	0	0	0	0	0	0	https://macaulaylibrary.org/asset/223608441	macaulaylibrary.org
Passeriformes	Estrildidae	Chestnut Munia	Lonchura atricapilla	1	0	0	0	0	0	0	0	0	0	https://macaulaylibrary.org/asset/169483641	macaulaylibrary.org
Passeriformes	Estrildidae	Chestnut Munia	Lonchura atricapilla	1	0	0	0	0	0	0	0	0	0	https://macaulaylibrary.org/asset/89114421	macaulaylibrary.org
Passeriformes	Estrildidae	Gray-headed Munia	Lonchura caniceps	1	0	0	0	0	0	0	0	0	0	https://macaulaylibrary.org/asset/184584351	macaulaylibrary.org
Passeriformes	Estrildidae	Chestnut-breasted Munia	Lonchura castaneothorax	1	0	0	0	1	0	0	0	0	0	Immelmann, 1965	immelmann, 1965
Passeriformes	Estrildidae	Chestnut-breasted Munia	Lonchura castaneothorax	1	0	0	1	0	0	0	0	0	0	https://macaulaylibrary.org/asset/273889541#_ga=2.234854237.23988297.1609002511-566095445.1598373023	macaulaylibrary.org
Passeriformes	Estrildidae	Chestnut-breasted Munia	Lonchura castaneothorax	1	0	0	0	0	0	0	0	0	0	https://macaulaylibrary.org/asset/321218961	macaulaylibrary.org
Passeriformes	Estrildidae	Chestnut-breasted Munia	Lonchura castaneothorax	1	0	0	0	1	0	0	0	0	0	https://macaulaylibrary.org/asset/321219071	macaulaylibrary.org
Passeriformes	Estrildidae	Chestnut-breasted Munia	Lonchura castaneothorax	1	0	0	0	1	0	0	0	0	0	Restall 1996	restall 1996
Passeriformes	Estrildidae	White-capped Munia	Lonchura ferruginosa	0	0	0	0	0	0	0	0	0	0	https://search.macaulaylibrary.org/catalog?taxonCode=whcmun1&mediaType=p&sort=rating_rank_desc&__hstc=65717809.7f2c38ecc9946f7de928ffe2083655de.1615268540631.1641278316538.1641401158431.118&__hssc=65717809.24.1641401158431&__hsfp=808884220&_gl=1*h23er3*_ga*NjI0MzIxODYyLjE2MTUyNjg1NDA.*_ga_QR4NVXZ8BM*MTY0MTQwMTE1Ny44MS4xLjE2NDE0MDc1MDUuNDg.#_ga=2.202305553.1098900181.1641401158-624321862.1615268540	search.macaulaylibrary.org
Passeriformes	Estrildidae	Yellow-rumped Munia	Lonchura flaviprymna	0	0	0	0	0	0	0	0	0	0	https://search.macaulaylibrary.org/catalog?taxonCode=yermun1&mediaType=p&sort=rating_rank_desc&__hstc=65717809.7f2c38ecc9946f7de928ffe2083655de.1615268540631.1641278316538.1641401158431.118&__hssc=65717809.38.1641401158431&__hsfp=808884220&_gl=1*c14mam*_ga*NjI0MzIxODYyLjE2MTUyNjg1NDA.*_ga_QR4NVXZ8BM*MTY0MTQwMTE1Ny44MS4xLjE2NDE0MDk0NzguMjI.#_ga=2.203283217.1098900181.1641401158-624321862.1615268540	search.macaulaylibrary.org
Passeriformes	Estrildidae	New Ireland Munia	Lonchura forbesi	0	0	0	0	0	0	0	0	0	0	https://search.macaulaylibrary.org/catalog?taxonCode=neimun1&mediaType=p&sort=rating_rank_desc&__hstc=65717809.7f2c38ecc9946f7de928ffe2083655de.1615268540631.1641278316538.1641401158431.118&__hssc=65717809.35.1641401158431&__hsfp=808884220&_gl=1*gi8wdc*_ga*NjI0MzIxODYyLjE2MTUyNjg1NDA.*_ga_QR4NVXZ8BM*MTY0MTQwMTE1Ny44MS4xLjE2NDE0MDk0NTUuNDU.#_ga=2.203283217.1098900181.1641401158-624321862.1615268540	search.macaulaylibrary.org
Passeriformes	Estrildidae	Dusky Munia	Lonchura fuscans	1	0	0	0	0	0	0	0	0	0	https://macaulaylibrary.org/asset/169483711	macaulaylibrary.org
Passeriformes	Estrildidae	Grand Munia	Lonchura grandis	0	0	0	0	0	0	0	0	0	0	https://search.macaulaylibrary.org/catalog?taxonCode=gramun1&mediaType=p&sort=rating_rank_desc&__hstc=65717809.7f2c38ecc9946f7de928ffe2083655de.1615268540631.1641278316538.1641401158431.118&__hssc=65717809.27.1641401158431&__hsfp=808884220&_gl=1*qf4hm1*_ga*NjI0MzIxODYyLjE2MTUyNjg1NDA.*_ga_QR4NVXZ8BM*MTY0MTQwMTE1Ny44MS4xLjE2NDE0MDg1NjMuNDc.#_ga=2.241154819.1098900181.1641401158-624321862.1615268540	search.macaulaylibrary.org
Passeriformes	Estrildidae	Mottled Munia	Lonchura hunsteini	1	0	0	0	0	0	0	0	0	0	https://macaulaylibrary.org/asset/205968261?	macaulaylibrary.org
Passeriformes	Estrildidae	Black-throated Munia	Lonchura kelaarti	0	0	0	0	0	0	0	0	0	0	https://search.macaulaylibrary.org/catalog?taxonCode=bltmun1&mediaType=p&sort=rating_rank_desc&__hstc=65717809.7f2c38ecc9946f7de928ffe2083655de.1615268540631.1641278316538.1641401158431.118&__hssc=65717809.16.1641401158431&__hsfp=808884220&_gl=1*qm4qb2*_ga*NjI0MzIxODYyLjE2MTUyNjg1NDA.*_ga_QR4NVXZ8BM*MTY0MTQwMTE1Ny44MS4xLjE2NDE0MDYzNDAuNjA.#_ga=2.214408343.1098900181.1641401158-624321862.1615268540	search.macaulaylibrary.org
Passeriformes	Estrildidae	White-bellied Munia	Lonchura leucogastra	0	0	0	0	0	0	0	0	0	0	https://search.macaulaylibrary.org/catalog?taxonCode=whbmun1&mediaType=p&sort=rating_rank_desc&__hstc=65717809.7f2c38ecc9946f7de928ffe2083655de.1615268540631.1641278316538.1641401158431.118&__hssc=65717809.20.1641401158431&__hsfp=808884220&_gl=1*1ajay1d*_ga*NjI0MzIxODYyLjE2MTUyNjg1NDA.*_ga_QR4NVXZ8BM*MTY0MTQwMTE1Ny44MS4xLjE2NDE0MDcyNzUuNTA.#_ga=2.249353223.1098900181.1641401158-624321862.16152685…	search.macaulaylibrary.org
Passeriformes	Estrildidae	Javan Munia	Lonchura leucogastroides	1	0	0	0	0	0	0	0	0	0	https://macaulaylibrary.org/asset/278846421	macaulaylibrary.org
Passeriformes	Estrildidae	White-headed Munia	Lonchura maja	1	0	0	0	0	0	0	0	0	0	https://macaulaylibrary.org/asset/281227101	macaulaylibrary.org
Passeriformes	Estrildidae	Tricolored Munia	Lonchura malacca	1	0	0	0	1	0	0	0	0	0	https://macaulaylibrary.org/asset/324284601	macaulaylibrary.org
Passeriformes	Estrildidae	Tricolored Munia	Lonchura malacca	1	0	0	1	0	0	0	0	0	0	https://macaulaylibrary.org/asset/711927	macaulaylibrary.org
Passeriformes	Estrildidae	Bismarck Munia	Lonchura melaena	0	0	0	0	0	0	0	0	0	0	https://search.macaulaylibrary.org/catalog?taxonCode=bismun1&mediaType=p&sort=rating_rank_desc&__hstc=65717809.7f2c38ecc9946f7de928ffe2083655de.1615268540631.1641401158431.1641412862361.119&__hssc=65717809.4.1641412862361&__hsfp=808884220&_gl=1*56b0v7*_ga*NjI0MzIxODYyLjE2MTUyNjg1NDA.*_ga_QR4NVXZ8BM*MTY0MTQxMjg1OS44Mi4xLjE2NDE0MTM2MDIuNjA.#_ga=2.173987747.1098900181.1641401158-624321862.1615268540	search.macaulaylibrary.org
Passeriformes	Estrildidae	Black-faced Munia	Lonchura molucca	1	0	0	0	0	0	0	0	0	0	https://macaulaylibrary.org/asset/118414461	macaulaylibrary.org
Passeriformes	Estrildidae	Snow Mountain Munia	Lonchura montana	0	0	0	0	0	0	0	0	0	0	https://search.macaulaylibrary.org/catalog?taxonCode=snmmun1&mediaType=p&sort=rating_rank_desc&__hstc=65717809.7f2c38ecc9946f7de928ffe2083655de.1615268540631.1641278316538.1641401158431.118&__hssc=65717809.29.1641401158431&__hsfp=808884220&_gl=1*j9hwh9*_ga*NjI0MzIxODYyLjE2MTUyNjg1NDA.*_ga_QR4NVXZ8BM*MTY0MTQwMTE1Ny44MS4xLjE2NDE0MDg5NDguNTQ.#_ga=2.175944482.1098900181.1641401158-624321862.1615268540	search.macaulaylibrary.org
Passeriformes	Estrildidae	Alpine Munia	Lonchura monticola	0	0	0	0	0	0	0	0	0	0	https://search.macaulaylibrary.org/catalog?taxonCode=alpmun1&mediaType=p&sort=rating_rank_desc&__hstc=65717809.7f2c38ecc9946f7de928ffe2083655de.1615268540631.1641278316538.1641401158431.118&__hssc=65717809.30.1641401158431&__hsfp=808884220&_gl=1*1ggb67u*_ga*NjI0MzIxODYyLjE2MTUyNjg1NDA.*_ga_QR4NVXZ8BM*MTY0MTQwMTE1Ny44MS4xLjE2NDE0MDg5NTMuNDk.#_ga=2.175944482.1098900181.1641401158-624321862.16152685…	search.macaulaylibrary.org
Passeriformes	Estrildidae	Gray-crowned Munia	Lonchura nevermanni	0	0	0	0	0	0	0	0	0	0	https://search.macaulaylibrary.org/catalog?taxonCode=gycmun1&mediaType=p&sort=rating_rank_desc&__hstc=65717809.7f2c38ecc9946f7de928ffe2083655de.1615268540631.1641278316538.1641401158431.118&__hssc=65717809.32.1641401158431&__hsfp=808884220&_gl=1*18g7on3*_ga*NjI0MzIxODYyLjE2MTUyNjg1NDA.*_ga_QR4NVXZ8BM*MTY0MTQwMTE1Ny44MS4xLjE2NDE0MDg5NjUuMzc.#_ga=2.206944019.1098900181.1641401158-624321862.16152685…	search.macaulaylibrary.org
Passeriformes	Estrildidae	Black-and-white Mannikin	Lonchura nigriceps	1	0	0	0	0	0	0	0	0	0	https://macaulaylibrary.org/asset/223449261#_ga=2.193752943.398975640.1606508437-566095445.1598373023	macaulaylibrary.org
Passeriformes	Estrildidae	Pale-headed Munia	Lonchura pallida	1	0	0	0	0	0	0	0	0	0	https://macaulaylibrary.org/asset/377929251	macaulaylibrary.org
Passeriformes	Estrildidae	Scaly-breasted Munia	Lonchura punctulata	1	0	0	0	0	0	0	0	0	0	https://macaulaylibrary.org/asset/269137651	macaulaylibrary.org
Passeriformes	Estrildidae	Scaly-breasted Munia	Lonchura punctulata	1	0	0	0	0	0	0	0	0	0	https://macaulaylibrary.org/asset/286927781	macaulaylibrary.org
Passeriformes	Estrildidae	Five-colored Munia	Lonchura quinticolor	0	0	0	0	0	0	0	0	0	0	https://search.macaulaylibrary.org/catalog?taxonCode=ficmun1&mediaType=p&sort=rating_rank_desc&__hstc=65717809.7f2c38ecc9946f7de928ffe2083655de.1615268540631.1641401158431.1641412862361.119&__hssc=65717809.1.1641412862361&__hsfp=808884220&_gl=1*1ln2ktj*_ga*NjI0MzIxODYyLjE2MTUyNjg1NDA.*_ga_QR4NVXZ8BM*MTY0MTQxMjg1OS44Mi4xLjE2NDE0MTI4NTkuNjA.#_ga=2.203330577.1098900181.1641401158-624321862.1615268540	search.macaulaylibrary.org
Passeriformes	Estrildidae	Hooded Munia	Lonchura spectabilis	0	0	0	0	0	0	0	0	0	0	https://search.macaulaylibrary.org/catalog?taxonCode=hoomun1&mediaType=p&sort=rating_rank_desc&__hstc=65717809.7f2c38ecc9946f7de928ffe2083655de.1615268540631.1641278316538.1641401158431.118&__hssc=65717809.34.1641401158431&__hsfp=808884220&_gl=1*1udt1ut*_ga*NjI0MzIxODYyLjE2MTUyNjg1NDA.*_ga_QR4NVXZ8BM*MTY0MTQwMTE1Ny44MS4xLjE2NDE0MDk0NDguNTI.#_ga=2.203283217.1098900181.1641401158-624321862.16152685…	search.macaulaylibrary.org
Passeriformes	Estrildidae	White-rumped Munia	Lonchura striata	1	0	0	0	0	0	0	0	0	0	https://macaulaylibrary.org/asset/65748361	macaulaylibrary.org
Passeriformes	Estrildidae	Black Munia	Lonchura stygia	0	0	0	0	0	0	0	0	0	0	https://search.macaulaylibrary.org/catalog?taxonCode=blamun1&mediaType=p&sort=rating_rank_desc&__hstc=65717809.7f2c38ecc9946f7de928ffe2083655de.1615268540631.1641401158431.1641412862361.119&__hssc=65717809.3.1641412862361&__hsfp=808884220&_gl=1*1fra15k*_ga*NjI0MzIxODYyLjE2MTUyNjg1NDA.*_ga_QR4NVXZ8BM*MTY0MTQxMjg1OS44Mi4xLjE2NDE0MTMwOTMuNTM.#_ga=2.173987747.1098900181.1641401158-624321862.1615268540	search.macaulaylibrary.org
Passeriformes	Estrildidae	Black-breasted Munia	Lonchura teerinki	0	0	0	0	0	0	0	0	0	0	https://search.macaulaylibrary.org/catalog?taxonCode=blbmun1&mediaType=p&sort=rating_rank_desc&__hstc=65717809.7f2c38ecc9946f7de928ffe2083655de.1615268540631.1641278316538.1641401158431.118&__hssc=65717809.28.1641401158431&__hsfp=808884220&_gl=1*81iuqo*_ga*NjI0MzIxODYyLjE2MTUyNjg1NDA.*_ga_QR4NVXZ8BM*MTY0MTQwMTE1Ny44MS4xLjE2NDE0MDg5NDIuNjA.#_ga=2.175944482.1098900181.1641401158-624321862.1615268540	search.macaulaylibrary.org
Passeriformes	Estrildidae	Gray-banded Munia	Lonchura vana	0	0	0	0	0	0	0	0	0	0	https://search.macaulaylibrary.org/catalog?taxonCode=gybmun1&mediaType=p&sort=rating_rank_desc&__hstc=65717809.7f2c38ecc9946f7de928ffe2083655de.1615268540631.1641278316538.1641401158431.118&__hssc=65717809.31.1641401158431&__hsfp=808884220&_gl=1*1hj4a8j*_ga*NjI0MzIxODYyLjE2MTUyNjg1NDA.*_ga_QR4NVXZ8BM*MTY0MTQwMTE1Ny44MS4xLjE2NDE0MDg5NTguNDQ.#_ga=2.206944019.1098900181.1641401158-624321862.16152685…	search.macaulaylibrary.org
Passeriformes	Estrildidae	Green-backed Twinspot	Mandingoa nitidula	0	0	0	0	0	0	0	0	0	0	https://search.macaulaylibrary.org/catalog?taxonCode=grbtwi1&mediaType=p&sort=rating_rank_desc&__hstc=65717809.7f2c38ecc9946f7de928ffe2083655de.1615268540631.1641401158431.1641412862361.119&__hssc=65717809.25.1641412862361&__hsfp=808884220&_gl=1*1jr7xjw*_ga*NjI0MzIxODYyLjE2MTUyNjg1NDA.*_ga_QR4NVXZ8BM*MTY0MTQxMjg1OS44Mi4xLjE2NDE0MTUxNDYuMw..#_ga=2.205820051.1098900181.1641401158-624321862.16152685…	search.macaulaylibrary.org
Passeriformes	Estrildidae	Streak-headed Munia	Lonchura tristissima	0	0	0	0	0	0	0	0	0	0	https://search.macaulaylibrary.org/catalog?taxonCode=sthmun3&mediaType=p&sort=rating_rank_desc&__hstc=65717809.7f2c38ecc9946f7de928ffe2083655de.1615268540631.1641278316538.1641401158431.118&__hssc=65717809.14.1641401158431&__hsfp=808884220&_gl=1*khu0ov*_ga*NjI0MzIxODYyLjE2MTUyNjg1NDA.*_ga_QR4NVXZ8BM*MTY0MTQwMTE1Ny44MS4xLjE2NDE0MDYwNTYuMTQ.#_ga=2.218484889.1098900181.1641401158-624321862.1615268540	search.macaulaylibrary.org
Passeriformes	Estrildidae	Streak-headed Munia	Lonchura tristissima	0	0	0	0	0	0	0	0	0	0	https://search.macaulaylibrary.org/catalog?taxonCode=sthmun2&mediaType=p&sort=rating_rank_desc&__hstc=65717809.7f2c38ecc9946f7de928ffe2083655de.1615268540631.1641278316538.1641401158431.118&__hssc=65717809.13.1641401158431&__hsfp=808884220&_gl=1*6ri6au*_ga*NjI0MzIxODYyLjE2MTUyNjg1NDA.*_ga_QR4NVXZ8BM*MTY0MTQwMTE1Ny44MS4xLjE2NDE0MDYwNTEuMTk.#_ga=2.218484889.1098900181.1641401158-624321862.1615268540	search.macaulaylibrary.org
Passeriformes	Estrildidae	Mountain Firetail	Oreostruthus fuliginosus	0	0	0	0	0	0	0	0	0	0	https://search.macaulaylibrary.org/catalog?taxonCode=moufir1&mediaType=p&sort=rating_rank_desc&__hstc=65717809.7f2c38ecc9946f7de928ffe2083655de.1615268540631.1640659825833.1641233898338.114&__hssc=65717809.9.1641233898338&__hsfp=808884220&_gl=1*s5hvpt*_ga*NjI0MzIxODYyLjE2MTUyNjg1NDA.*_ga_QR4NVXZ8BM*MTY0MTIzMzg5Ny43Ny4xLjE2NDEyMzM5NDMuMTQ.#_ga=2.168189537.1778649548.1641233898-624321862.1615268540	search.macaulaylibrary.org
Passeriformes	Estrildidae	Crimson Finch (Black-bellied)	Neochmia phaeton	1	0	0	0	0	0	0	0	0	0	https://macaulaylibrary.org/asset/204316121	macaulaylibrary.org
Passeriformes	Estrildidae	Crimson Finch (Black-bellied)	Neochmia phaeton	1	0	0	0	1	0	0	0	0	0	https://macaulaylibrary.org/asset/205934091	macaulaylibrary.org
Passeriformes	Estrildidae	Crimson Finch (Black-bellied)	Neochmia phaeton	1	0	0	0	0	0	0	0	0	0	https://macaulaylibrary.org/asset/295082701	macaulaylibrary.org
Passeriformes	Estrildidae	Red-browed Firetai	Neochmia temporalis	1	0	0	0	1	0	0	0	0	0	https://macaulaylibrary.org/asset/200192501	macaulaylibrary.org
Passeriformes	Estrildidae	Red-browed Firetai	Neochmia temporalis	1	0	0	0	0	0	0	0	0	0	https://macaulaylibrary.org/asset/207409931	macaulaylibrary.org
Passeriformes	Estrildidae	White-collared Oliveback	Nesocharis ansorgei	0	0	0	0	0	0	0	0	0	0	https://search.macaulaylibrary.org/catalog?taxonCode=whcoli1&mediaType=p&sort=rating_rank_desc&__hstc=65717809.7f2c38ecc9946f7de928ffe2083655de.1615268540631.1641401158431.1641412862361.119&__hssc=65717809.21.1641412862361&__hsfp=808884220&_gl=1*rpgpdp*_ga*NjI0MzIxODYyLjE2MTUyNjg1NDA.*_ga_QR4NVXZ8BM*MTY0MTQxMjg1OS44Mi4xLjE2NDE0MTQ4MDMuNjA.#_ga=2.176148642.1098900181.1641401158-624321862.1615268540	search.macaulaylibrary.org
Passeriformes	Estrildidae	Shelley's Oliveback	Nesocharis shelleyi	0	0	0	0	0	0	0	0	0	0	https://search.macaulaylibrary.org/catalog?taxonCode=fepoli1&mediaType=p&sort=rating_rank_desc&__hstc=65717809.7f2c38ecc9946f7de928ffe2083655de.1615268540631.1641401158431.1641412862361.119&__hssc=65717809.20.1641412862361&__hsfp=808884220&_gl=1*2c6iv4*_ga*NjI0MzIxODYyLjE2MTUyNjg1NDA.*_ga_QR4NVXZ8BM*MTY0MTQxMjg1OS44Mi4xLjE2NDE0MTQ2MzUuNDg.#_ga=2.202365969.1098900181.1641401158-624321862.1615268540	search.macaulaylibrary.org
Passeriformes	Estrildidae	Chestnut-breasted Nigrita	Nigrita bicolor	0	0	0	0	0	0	0	0	0	0	https://search.macaulaylibrary.org/catalog?taxonCode=chbneg1&mediaType=p&sort=rating_rank_desc&__hstc=65717809.7f2c38ecc9946f7de928ffe2083655de.1615268540631.1641585680935.1641672432339.121&__hssc=65717809.8.1641672432339&__hsfp=808884220&_gl=1*1qkdc93*_ga*NjI0MzIxODYyLjE2MTUyNjg1NDA.*_ga_QR4NVXZ8BM*MTY0MTY3MTk1NS44NC4xLjE2NDE2NzI0NzYuMTU.#_ga=2.231759519.1415464983.1641672432-624321862.1615268540	search.macaulaylibrary.org
Passeriformes	Estrildidae	Gray-headed Nigrita	Nigrita canicapillus	0	0	0	0	0	0	0	0	0	0	https://search.macaulaylibrary.org/catalog?taxonCode=gyhneg1&mediaType=p&sort=rating_rank_desc&__hstc=65717809.7f2c38ecc9946f7de928ffe2083655de.1615268540631.1641585680935.1641672432339.121&__hssc=65717809.9.1641672432339&__hsfp=808884220&_gl=1*1shjmae*_ga*NjI0MzIxODYyLjE2MTUyNjg1NDA.*_ga_QR4NVXZ8BM*MTY0MTY3MTk1NS44NC4xLjE2NDE2NzMzNjguNjA.#_ga=2.231759519.1415464983.1641672432-624321862.1615268540	search.macaulaylibrary.org
Passeriformes	Estrildidae	White-breasted Nigrita	Nigrita fusconotus	0	0	0	0	0	0	0	0	0	0	https://search.macaulaylibrary.org/catalog?taxonCode=whbneg2&mediaType=p&sort=rating_rank_desc&__hstc=65717809.7f2c38ecc9946f7de928ffe2083655de.1615268540631.1641585680935.1641672432339.121&__hssc=65717809.7.1641672432339&__hsfp=808884220&_gl=1*1133ue4*_ga*NjI0MzIxODYyLjE2MTUyNjg1NDA.*_ga_QR4NVXZ8BM*MTY0MTY3MTk1NS44NC4xLjE2NDE2NzI0NjkuMjI.#_ga=2.190594731.1415464983.1641672432-624321862.1615268540	search.macaulaylibrary.org
Passeriformes	Estrildidae	Pale-fronted Nigrita	Nigrita luteifrons	0	0	0	0	0	0	0	0	0	0	https://search.macaulaylibrary.org/catalog?taxonCode=pafneg1&mediaType=p&sort=rating_rank_desc&__hstc=65717809.7f2c38ecc9946f7de928ffe2083655de.1615268540631.1641585680935.1641672432339.121&__hssc=65717809.10.1641672432339&__hsfp=808884220&_gl=1*fzlnoj*_ga*NjI0MzIxODYyLjE2MTUyNjg1NDA.*_ga_QR4NVXZ8BM*MTY0MTY3MTk1NS44NC4xLjE2NDE2NzMzNzQuNTQ.#_ga=2.231759519.1415464983.1641672432-624321862.1615268540	search.macaulaylibrary.org
Passeriformes	Estrildidae	Quailfinch	Ortygospiza atricollis	0	0	0	0	0	0	0	0	0	0	https://search.macaulaylibrary.org/catalog?taxonCode=quailf1&mediaType=p&sort=rating_rank_desc&__hstc=65717809.7f2c38ecc9946f7de928ffe2083655de.1615268540631.1641585680935.1641672432339.121&__hssc=65717809.43.1641672432339&__hsfp=808884220&_gl=1*9wjpws*_ga*NjI0MzIxODYyLjE2MTUyNjg1NDA.*_ga_QR4NVXZ8BM*MTY0MTY3MTk1NS44NC4xLjE2NDE2NzcxNDguNjA.#_ga=2.268566385.1415464983.1641672432-624321862.1615268540	search.macaulaylibrary.org
Passeriformes	Estrildidae	Timor Sparrow	Padda fuscata	0	0	0	0	0	0	0	0	0	0	https://search.macaulaylibrary.org/catalog?taxonCode=timspa4&mediaType=p&sort=rating_rank_desc&__hstc=65717809.7f2c38ecc9946f7de928ffe2083655de.1615268540631.1641278316538.1641401158431.118&__hssc=65717809.8.1641401158431&__hsfp=808884220&_gl=1*1q0tlwj*_ga*NjI0MzIxODYyLjE2MTUyNjg1NDA.*_ga_QR4NVXZ8BM*MTY0MTQwMTE1Ny44MS4xLjE2NDE0MDI3MDQuNTE.#_ga=2.236900481.1098900181.1641401158-624321862.1615268540	search.macaulaylibrary.org
Passeriformes	Estrildidae	Java Sparrow	Padda oryzivora	1	0	0	0	0	0	0	0	0	0	https://macaulaylibrary.org/asset/398336911	macaulaylibrary.org
Passeriformes	Estrildidae	Locustfinch	Ortygospiza locustella	0	0	0	0	0	0	0	0	0	0	https://search.macaulaylibrary.org/catalog?taxonCode=locust3&mediaType=p&sort=rating_rank_desc&__hstc=65717809.7f2c38ecc9946f7de928ffe2083655de.1615268540631.1641585680935.1641672432339.121&__hssc=65717809.44.1641672432339&__hsfp=808884220&_gl=1*1va2y55*_ga*NjI0MzIxODYyLjE2MTUyNjg1NDA.*_ga_QR4NVXZ8BM*MTY0MTY3MTk1NS44NC4xLjE2NDE2NzcxNTQuNTQ.#_ga=2.268566385.1415464983.1641672432-624321862.16152685…	search.macaulaylibrary.org
Passeriformes	Estrildidae	Jameson's Antpecker	Parmoptila jamesoni	0	0	0	0	0	0	0	0	0	0	https://search.macaulaylibrary.org/catalog?taxonCode=jamant1&mediaType=p&sort=rating_rank_desc&__hstc=65717809.7f2c38ecc9946f7de928ffe2083655de.1615268540631.1641401158431.1641412862361.119&__hssc=65717809.35.1641412862361&__hsfp=808884220&_gl=1*1frepq5*_ga*NjI0MzIxODYyLjE2MTUyNjg1NDA.*_ga_QR4NVXZ8BM*MTY0MTQxMjg1OS44Mi4xLjE2NDE0MTU0NjkuMjA.#_ga=2.143963957.1098900181.1641401158-624321862.16152685…	search.macaulaylibrary.org
Passeriformes	Estrildidae	Red-fronted Antpecker	Parmoptila rubrifrons	0	0	0	0	0	0	0	0	0	0	https://search.macaulaylibrary.org/catalog?taxonCode=refant1&mediaType=p&sort=rating_rank_desc&__hstc=65717809.7f2c38ecc9946f7de928ffe2083655de.1615268540631.1641401158431.1641412862361.119&__hssc=65717809.33.1641412862361&__hsfp=808884220&_gl=1*1nasxgc*_ga*NjI0MzIxODYyLjE2MTUyNjg1NDA.*_ga_QR4NVXZ8BM*MTY0MTQxMjg1OS44Mi4xLjE2NDE0MTU0NTQuMzU.#_ga=2.143963957.1098900181.1641401158-624321862.16152685…	search.macaulaylibrary.org
Passeriformes	Estrildidae	Woodhouse's Antpecker	Parmoptila woodhousei	0	0	0	0	0	0	0	0	0	0	https://search.macaulaylibrary.org/catalog?taxonCode=wooant1&mediaType=p&sort=rating_rank_desc&__hstc=65717809.7f2c38ecc9946f7de928ffe2083655de.1615268540631.1641401158431.1641412862361.119&__hssc=65717809.34.1641412862361&__hsfp=808884220&_gl=1*o8lkf4*_ga*NjI0MzIxODYyLjE2MTUyNjg1NDA.*_ga_QR4NVXZ8BM*MTY0MTQxMjg1OS44Mi4xLjE2NDE0MTU0NjIuMjc.#_ga=2.143963957.1098900181.1641401158-624321862.1615268540	search.macaulaylibrary.org
Passeriformes	Estrildidae	Pictorella Munia	Heteromunia pectoralis	0	0	0	0	0	0	0	0	0	0	https://search.macaulaylibrary.org/catalog?taxonCode=picmun1&mediaType=p&sort=rating_rank_desc&__hstc=65717809.7f2c38ecc9946f7de928ffe2083655de.1615268540631.1640659825833.1641233898338.114&__hssc=65717809.8.1641233898338&__hsfp=808884220&_gl=1*9ca022*_ga*NjI0MzIxODYyLjE2MTUyNjg1NDA.*_ga_QR4NVXZ8BM*MTY0MTIzMzg5Ny43Ny4xLjE2NDEyMzM5MzIuMjU.#_ga=2.132938062.1778649548.1641233898-624321862.1615268540	search.macaulaylibrary.org
Passeriformes	Estrildidae	Long-tailed Finch	Poephila acuticauda	0	0	0	0	0	0	0	0	0	0	https://search.macaulaylibrary.org/catalog?taxonCode=lotfin1&mediaType=p&sort=rating_rank_desc&__hstc=65717809.7f2c38ecc9946f7de928ffe2083655de.1615268540631.1641233898338.1641244400153.115&__hssc=65717809.8.1641244400153&__hsfp=808884220&_gl=1*f4tsbm*_ga*NjI0MzIxODYyLjE2MTUyNjg1NDA.*_ga_QR4NVXZ8BM*MTY0MTI0NDM5Ny43OC4xLjE2NDEyNDY4MDYuNTE.#_ga=2.201275758.1778649548.1641233898-624321862.1615268540	search.macaulaylibrary.org
Passeriformes	Estrildidae	Black-throated Finch (Black-rumped)	Poephila cincta	0	0	0	0	0	0	0	0	0	0	https://search.macaulaylibrary.org/catalog?taxonCode=bltfin1&mediaType=p&sort=rating_rank_desc&__hstc=65717809.7f2c38ecc9946f7de928ffe2083655de.1615268540631.1641233898338.1641244400153.115&__hssc=65717809.12.1641244400153&__hsfp=808884220&_gl=1*nuwreq*_ga*NjI0MzIxODYyLjE2MTUyNjg1NDA.*_ga_QR4NVXZ8BM*MTY0MTI0NDM5Ny43OC4xLjE2NDEyNDcyMjYuNDc.#_ga=2.170801632.1778649548.1641233898-624321862.1615268540	search.macaulaylibrary.org
Passeriformes	Estrildidae	Masked Finch	Poephila personata	0	0	0	0	0	0	0	0	0	0	https://search.macaulaylibrary.org/catalog?taxonCode=masfin1&mediaType=p&sort=rating_rank_desc&__hstc=65717809.7f2c38ecc9946f7de928ffe2083655de.1615268540631.1641233898338.1641244400153.115&__hssc=65717809.7.1641244400153&__hsfp=808884220&_gl=1*16aejd9*_ga*NjI0MzIxODYyLjE2MTUyNjg1NDA.*_ga_QR4NVXZ8BM*MTY0MTI0NDM5Ny43OC4xLjE2NDEyNDY3OTcuNjA.#_ga=2.201275758.1778649548.1641233898-624321862.1615268540	search.macaulaylibrary.org
Passeriformes	Estrildidae	Lesser Seedcracker	Pyrenestes minor	0	0	0	0	0	0	0	0	0	0	https://search.macaulaylibrary.org/catalog?taxonCode=crisee1&mediaType=p&sort=rating_rank_desc&__hstc=65717809.7f2c38ecc9946f7de928ffe2083655de.1615268540631.1644607065289.1644940257164.141&__hssc=65717809.7.1644940257164&__hsfp=2274181644&_gl=1*1lp4dkk*_ga*NjI0MzIxODYyLjE2MTUyNjg1NDA.*_ga_QR4NVXZ8BM*MTY0NDk0MDI1Ni4xMDcuMS4xNjQ0OTQwMzI0LjU0#_ga=2.127930572.131661245.1644940257-624321862.1615268540	search.macaulaylibrary.org
Passeriformes	Estrildidae	Lesser Seedcracker	Pyrenestes minor	0	0	0	0	0	0	0	0	0	0	https://search.macaulaylibrary.org/catalog?taxonCode=lessee1&mediaType=p&sort=rating_rank_desc&__hstc=65717809.7f2c38ecc9946f7de928ffe2083655de.1615268540631.1643130815718.1643169860896.126&__hssc=65717809.8.1643169860896&__hsfp=1515609843&_gl=1*1vwi1e3*_ga*NjI0MzIxODYyLjE2MTUyNjg1NDA.*_ga_QR4NVXZ8BM*MTY0MzE2OTg2MC45MC4xLjE2NDMxNzA4OTMuNjA.#_ga=2.201566033.1585018284.1643130815-624321862.16152685…	search.macaulaylibrary.org
Passeriformes	Estrildidae	Black-bellied Seedcracker	Pyrenestes ostrinus	0	0	0	0	0	0	0	0	0	0	https://search.macaulaylibrary.org/catalog?taxonCode=blbsee1&mediaType=p&sort=rating_rank_desc&__hstc=65717809.7f2c38ecc9946f7de928ffe2083655de.1615268540631.1643130815718.1643169860896.126&__hssc=65717809.10.1643169860896&__hsfp=1515609843&_gl=1*rth2wb*_ga*NjI0MzIxODYyLjE2MTUyNjg1NDA.*_ga_QR4NVXZ8BM*MTY0MzE2OTg2MC45MC4xLjE2NDMxNzEwNDUuNjA.#_ga=2.194039789.1585018284.1643130815-624321862.16152685…	search.macaulaylibrary.org
Passeriformes	Estrildidae	Crimson Seedcracker	Pyrenestes sanguineus	0	0	0	0	0	0	0	0	0	0	https://search.macaulaylibrary.org/catalog?taxonCode=crisee1&mediaType=p&sort=rating_rank_desc&__hstc=65717809.7f2c38ecc9946f7de928ffe2083655de.1615268540631.1643130815718.1643169860896.126&__hssc=65717809.9.1643169860896&__hsfp=1515609843&_gl=1*i63luz*_ga*NjI0MzIxODYyLjE2MTUyNjg1NDA.*_ga_QR4NVXZ8BM*MTY0MzE2OTg2MC45MC4xLjE2NDMxNzA4OTkuNTQ.#_ga=2.201566033.1585018284.1643130815-624321862.1615268540	search.macaulaylibrary.org
Passeriformes	Estrildidae	Crimson Seedcracker	Pyrenestes sanguineus	0	0	0	0	0	0	0	0	0	0	https://search.macaulaylibrary.org/catalog?taxonCode=lessee1&mediaType=p&sort=rating_rank_desc&__hstc=65717809.7f2c38ecc9946f7de928ffe2083655de.1615268540631.1644607065289.1644940257164.141&__hssc=65717809.6.1644940257164&__hsfp=2274181644&_gl=1*7ai40*_ga*NjI0MzIxODYyLjE2MTUyNjg1NDA.*_ga_QR4NVXZ8BM*MTY0NDk0MDI1Ni4xMDcuMS4xNjQ0OTQwMzE5LjU5#_ga=2.127930572.131661245.1644940257-624321862.1615268540	search.macaulaylibrary.org
Passeriformes	Estrildidae	Orange-winged Pytilia	Pytilia afra	0	0	0	0	0	0	0	0	0	0	https://search.macaulaylibrary.org/catalog?taxonCode=orwpyt1	search.macaulaylibrary.org
Passeriformes	Estrildidae	Red-faced Pytilia	Pytilia hypogrammica	0	0	0	0	0	0	0	0	0	0	https://search.macaulaylibrary.org/catalog?taxonCode=refpyt1&mediaType=p&sort=rating_rank_desc&__hstc=65717809.7f2c38ecc9946f7de928ffe2083655de.1615268540631.1644607065289.1644940257164.141&__hssc=65717809.14.1644940257164&__hsfp=2274181644&_gl=1*1foz2ae*_ga*NjI0MzIxODYyLjE2MTUyNjg1NDA.*_ga_QR4NVXZ8BM*MTY0NDk0MDI1Ni4xMDcuMS4xNjQ0OTQwODU2LjYw#_ga=2.165624319.131661245.1644940257-624321862.16152685…	search.macaulaylibrary.org
Passeriformes	Estrildidae	Red-billed Pytilia	Pytilia lineata	0	0	0	0	0	0	0	0	0	0	https://search.macaulaylibrary.org/catalog?taxonCode=rebpyt1&mediaType=p&sort=rating_rank_desc&__hstc=65717809.7f2c38ecc9946f7de928ffe2083655de.1615268540631.1644607065289.1644940257164.141&__hssc=65717809.13.1644940257164&__hsfp=2274181644&_gl=1*1nhxn9f*_ga*NjI0MzIxODYyLjE2MTUyNjg1NDA.*_ga_QR4NVXZ8BM*MTY0NDk0MDI1Ni4xMDcuMS4xNjQ0OTQwNzUxLjU0#_ga=2.228529629.131661245.1644940257-624321862.16152685…	search.macaulaylibrary.org
Passeriformes	Estrildidae	Green-winged Pytilia	Pytilia melba	0	0	0	0	0	0	0	0	0	0	https://search.macaulaylibrary.org/catalog?taxonCode=grwpyt1&mediaType=p&sort=rating_rank_desc&__hstc=65717809.7f2c38ecc9946f7de928ffe2083655de.1615268540631.1644607065289.1644940257164.141&__hssc=65717809.10.1644940257164&__hsfp=2274181644&_gl=1*1b7pqp8*_ga*NjI0MzIxODYyLjE2MTUyNjg1NDA.*_ga_QR4NVXZ8BM*MTY0NDk0MDI1Ni4xMDcuMS4xNjQ0OTQwNDM3LjUw#_ga=2.190609643.131661245.1644940257-624321862.16152685…	search.macaulaylibrary.org
Passeriformes	Estrildidae	Red-winged Pytilia	Pytilia phoenicoptera	0	0	0	0	0	0	0	0	0	0	https://search.macaulaylibrary.org/catalog?taxonCode=rewpyt1&mediaType=p&sort=rating_rank_desc&__hstc=65717809.7f2c38ecc9946f7de928ffe2083655de.1615268540631.1644607065289.1644940257164.141&__hssc=65717809.12.1644940257164&__hsfp=2274181644&_gl=1*pjlx5e*_ga*NjI0MzIxODYyLjE2MTUyNjg1NDA.*_ga_QR4NVXZ8BM*MTY0NDk0MDI1Ni4xMDcuMS4xNjQ0OTQwNzQ1LjYw#_ga=2.228529629.131661245.1644940257-624321862.1615268540	search.macaulaylibrary.org
Passeriformes	Estrildidae	Black-and-white Mannikin	Lonchura bicolor	1	0	0	0	0	0	0	0	0	0	https://macaulaylibrary.org/asset/103445451	macaulaylibrary.org
Passeriformes	Estrildidae	Black-and-white Mannikin	Lonchura bicolor	1	0	0	0	1	0	0	0	0	0	https://macaulaylibrary.org/asset/395353171	macaulaylibrary.org
Passeriformes	Estrildidae	Bronze Mannikin	Lonchura cucullata	1	0	0	1	0	0	0	0	0	0	https://macaulaylibrary.org/asset/303291471	macaulaylibrary.org
Passeriformes	Estrildidae	Bronze Mannikin	Lonchura cucullata	1	0	0	0	0	0	0	0	0	0	https://macaulaylibrary.org/asset/378435861	macaulaylibrary.org
Passeriformes	Estrildidae	Magpie Mannikin	Lonchura fringilloides	1	0	0	1	1	0	0	0	0	0	https://macaulaylibrary.org/asset/204295141	macaulaylibrary.org
Passeriformes	Estrildidae	Gray-headed Silverbill	Lonchura griseicapilla	0	0	0	0	0	0	0	0	0	0	https://search.macaulaylibrary.org/catalog?taxonCode=gyhsil1&mediaType=p&sort=rating_rank_desc&__hstc=65717809.7f2c38ecc9946f7de928ffe2083655de.1615268540631.1641244400153.1641249259038.116&__hssc=65717809.1.1641249259038&__hsfp=808884220&_gl=1*1f4k9gc*_ga*NjI0MzIxODYyLjE2MTUyNjg1NDA.*_ga_QR4NVXZ8BM*MTY0MTI0OTI1Ny43OS4xLjE2NDEyNDkyNTcuNjA.#_ga=2.170801632.1778649548.1641233898-624321862.1615268540	search.macaulaylibrary.org
Passeriformes	Estrildidae	Western Bluebill	Spermophaga haematina	0	0	0	0	0	0	0	0	0	0	https://search.macaulaylibrary.org/catalog?taxonCode=orwpyt1&mediaType=p&sort=rating_rank_desc&__hstc=65717809.7f2c38ecc9946f7de928ffe2083655de.1615268540631.1644607065289.1644940257164.141&__hssc=65717809.11.1644940257164&__hsfp=2274181644&_gl=1*av6pyn*_ga*NjI0MzIxODYyLjE2MTUyNjg1NDA.*_ga_QR4NVXZ8BM*MTY0NDk0MDI1Ni4xMDcuMS4xNjQ0OTQwNDQ1LjQy#_ga=2.190609643.131661245.1644940257-624321862.1615268540	search.macaulaylibrary.org
Passeriformes	Estrildidae	Red-headed Bluebill	Spermophaga ruficapilla	0	0	0	0	0	0	0	0	0	0	https://search.macaulaylibrary.org/catalog?taxonCode=rehblu1&mediaType=p&sort=rating_rank_desc&__hstc=65717809.7f2c38ecc9946f7de928ffe2083655de.1615268540631.1643130815718.1643169860896.126&__hssc=65717809.7.1643169860896&__hsfp=1515609843&_gl=1*1pq6vsn*_ga*NjI0MzIxODYyLjE2MTUyNjg1NDA.*_ga_QR4NVXZ8BM*MTY0MzE2OTg2MC45MC4xLjE2NDMxNjk4OTkuMjE.#_ga=2.202540241.1585018284.1643130815-624321862.16152685…	search.macaulaylibrary.org
Passeriformes	Estrildidae	Beautiful Firetail	Stagonopleura bella	1	0	0	0	1	0	0	0	0	0	https://macaulaylibrary.org/asset/348175701	macaulaylibrary.org
Passeriformes	Estrildidae	Red-eared Firetail	Stagonopleura oculata	0	0	0	0	0	0	0	0	0	0	https://search.macaulaylibrary.org/catalog?taxonCode=reefir1&mediaType=p&sort=rating_rank_desc&__hstc=65717809.7f2c38ecc9946f7de928ffe2083655de.1615268540631.1640659825833.1641233898338.114&__hssc=65717809.12.1641233898338&__hsfp=808884220&_gl=1*1gw2kcb*_ga*NjI0MzIxODYyLjE2MTUyNjg1NDA.*_ga_QR4NVXZ8BM*MTY0MTIzMzg5Ny43Ny4xLjE2NDEyMzQzNDEuNDE.#_ga=2.95706588.1778649548.1641233898-624321862.1615268540	search.macaulaylibrary.org
Passeriformes	Estrildidae	Double-barred Finch	Taeniopygia bichenovii	1	0	0	0	1	0	0	0	0	0	https://macaulaylibrary.org/asset/229484321	macaulaylibrary.org
Passeriformes	Estrildidae	Double-barred Finch	Taeniopygia bichenovii	1	0	0	1	1	0	0	0	0	0	https://macaulaylibrary.org/asset/327470891	macaulaylibrary.org
Passeriformes	Estrildidae	Zebra Finch (Australian)	Taeniopygia guttata	1	0	0	0	1	0	0	0	0	0	https://macaulaylibrary.org/asset/217339861	macaulaylibrary.org
Passeriformes	Estrildidae	Zebra Finch (Australian)	Taeniopygia guttata	1	0	0	0	1	0	0	0	0	0	https://macaulaylibrary.org/asset/26314211	macaulaylibrary.org
Passeriformes	Estrildidae	Southern Cordonbleu	Uraeginthus angolensis	1	0	0	0	1	0	0	0	0	0	https://macaulaylibrary.org/asset/23116821	macaulaylibrary.org
Passeriformes	Estrildidae	Red-cheeked Cordonbleu	Uraeginthus bengalus	1	0	0	1	1	0	0	0	0	0	http://ianfrasertalkingnaturally.blogspot.com/2019/07/	ianfrasertalkingnaturally.blogspot.com
Passeriformes	Estrildidae	Red-cheeked Cordonbleu	Uraeginthus bengalus	1	0	0	0	0	0	0	0	0	0	https://macaulaylibrary.org/asset/362404191	macaulaylibrary.org
Falconiformes	Falconidae	Crested Caracara	Caracara cheriway	1	1	0	0	0	0	0	0	0	1	https://macaulaylibrary.org/asset/124526031#_ga=2.261196749.1383866512.1600192984-652397897.1592514089	macaulaylibrary.org
Falconiformes	Falconidae	Crested Caracara	Caracara cheriway	1	1	1	0	1	0	0	0	0	0	https://macaulaylibrary.org/asset/189003621#_ga=2.60017645.1383866512.1600192984-652397897.1592514089	macaulaylibrary.org
Falconiformes	Falconidae	Crested Caracara	Caracara cheriway	1	1	0	0	1	0	0	0	0	0	https://macaulaylibrary.org/asset/263639461#_ga=2.154783352.1149617657.1603737990-421613549.1601491751	macaulaylibrary.org
Falconiformes	Falconidae	Crested Caracara	Caracara cheriway	1	0	0	0	1	0	0	0	0	0	https://macaulaylibrary.org/asset/89570011#_ga=2.224964570.1383866512.1600192984-652397897.1592514089	macaulaylibrary.org
Falconiformes	Falconidae	Crested Caracara	Caracara cheriway	1	0	0	0	1	0	0	0	0	0	https://macaulaylibrary.org/asset/92060151#_ga=2.35374305.1383866512.1600192984-652397897.1592514089	macaulaylibrary.org
Falconiformes	Falconidae	Crested Caracara	Caracara cheriway	1	1	1	0	1	0	0	0	0	0	https://macaulaylibrary.org/asset/97765881#_ga=2.224964570.1383866512.1600192984-652397897.1592514089	macaulaylibrary.org
Falconiformes	Falconidae	Crested Caracara	Caracara cheriway	1	0	0	0	0	0	0	0	0	0	https://www.wikiaves.com.br/12221&tm=f&t=s&s=10244&o=mp&o=mp	www.wikiaves.com.br
Falconiformes	Falconidae	Southern Caracara	Caracara plancus	1	0	0	0	1	0	0	0	0	0	https://macaulaylibrary.org/asset/105091131#_ga=2.197799791.1989455140.1596748614-652397897.1592514089	macaulaylibrary.org
Falconiformes	Falconidae	Southern Caracara	Caracara plancus	1	0	0	0	0	0	0	0	0	0	https://macaulaylibrary.org/asset/112851171#_ga=2.202638417.1989455140.1596748614-652397897.1592514089	macaulaylibrary.org
Falconiformes	Falconidae	Southern Caracara	Caracara plancus	1	0	0	0	1	0	0	0	0	0	https://macaulaylibrary.org/asset/116364931#_ga=2.139562995.1989455140.1596748614-652397897.1592514089	macaulaylibrary.org
Falconiformes	Falconidae	Southern Caracara	Caracara plancus	1	1	0	0	1	0	0	0	0	0	https://macaulaylibrary.org/asset/135623871#_ga=2.207243219.1989455140.1596748614-652397897.1592514089	macaulaylibrary.org
Falconiformes	Falconidae	Southern Caracara	Caracara plancus	1	1	0	0	1	0	0	0	0	0	https://macaulaylibrary.org/asset/147835001#_ga=2.236996800.1989455140.1596748614-652397897.1592514089	macaulaylibrary.org
Falconiformes	Falconidae	Southern Caracara	Caracara plancus	1	0	0	0	1	0	0	0	0	0	https://macaulaylibrary.org/asset/168644191#_ga=2.139674483.1989455140.1596748614-652397897.1592514089	macaulaylibrary.org
Falconiformes	Falconidae	Southern Caracara	Caracara plancus	1	0	0	1	0	0	0	0	0	0	https://macaulaylibrary.org/asset/171020851#_ga=2.140199027.1989455140.1596748614-652397897.1592514089	macaulaylibrary.org
Falconiformes	Falconidae	Southern Caracara	Caracara plancus	1	1	0	0	1	0	0	0	0	0	https://macaulaylibrary.org/asset/201218471#_ga=2.50109286.1172921142.1597236861-652397897.1592514089	macaulaylibrary.org
Falconiformes	Falconidae	Southern Caracara	Caracara plancus	1	1	1	0	1	1	0	0	0	0	https://macaulaylibrary.org/asset/201693341#_ga=2.41833314.1172921142.1597236861-652397897.1592514089	macaulaylibrary.org
Falconiformes	Falconidae	Southern Caracara	Caracara plancus	1	0	0	0	1	0	0	0	0	0	https://macaulaylibrary.org/asset/204120151#_ga=2.132394830.1989455140.1596748614-652397897.1592514089	macaulaylibrary.org
Falconiformes	Falconidae	Southern Caracara	Caracara plancus	1	1	0	0	1	0	0	0	0	0	https://macaulaylibrary.org/asset/204954861#_ga=2.236996800.1989455140.1596748614-652397897.1592514089	macaulaylibrary.org
Falconiformes	Falconidae	Southern Caracara	Caracara plancus	1	1	0	0	1	0	0	0	0	0	https://macaulaylibrary.org/asset/220937881#_ga=2.195783916.1989455140.1596748614-652397897.1592514089	macaulaylibrary.org
Falconiformes	Falconidae	Southern Caracara	Caracara plancus	1	1	0	0	1	0	0	0	0	0	https://macaulaylibrary.org/asset/221003691#_ga=2.195783916.1989455140.1596748614-652397897.1592514089	macaulaylibrary.org
Falconiformes	Falconidae	Southern Caracara	Caracara plancus	1	1	0	0	1	0	0	0	0	0	https://macaulaylibrary.org/asset/233111701#_ga=2.237772992.1989455140.1596748614-652397897.1592514089	macaulaylibrary.org
Falconiformes	Falconidae	Southern Caracara	Caracara plancus	1	1	1	0	1	0	0	0	0	0	https://macaulaylibrary.org/asset/253573041#_ga=2.199499886.1989455140.1596748614-652397897.1592514089	macaulaylibrary.org
Falconiformes	Falconidae	Southern Caracara	Caracara plancus	1	0	0	0	1	0	0	0	0	0	https://macaulaylibrary.org/asset/64214881#_ga=2.27954428.1989455140.1596748614-652397897.1592514089	macaulaylibrary.org
Falconiformes	Falconidae	Southern Caracara	Caracara plancus	1	1	0	0	1	0	0	0	0	0	https://www.wikiaves.com.br/1253697&tm=f&t=s&s=10245&o=mp&o=mp	www.wikiaves.com.br
Falconiformes	Falconidae	Southern Caracara	Caracara plancus	1	0	0	0	1	0	0	0	0	0	https://www.wikiaves.com.br/1288795&tm=f&t=s&s=10245&o=mp&o=mp	www.wikiaves.com.br
Falconiformes	Falconidae	Southern Caracara	Caracara plancus	1	1	1	0	1	1	0	0	0	0	https://www.wikiaves.com.br/185785&tm=f&t=s&s=10245&o=mp&o=mp	www.wikiaves.com.br
Falconiformes	Falconidae	Southern Caracara	Caracara plancus	1	1	0	0	1	0	0	0	0	0	https://www.wikiaves.com.br/1888636&tm=f&t=s&s=10245&o=mp&o=mp	www.wikiaves.com.br
Falconiformes	Falconidae	Southern Caracara	Caracara plancus	1	1	0	0	1	0	0	0	0	1	https://www.wikiaves.com.br/207110&tm=f&t=s&s=10245&o=mp&o=mp	www.wikiaves.com.br
Falconiformes	Falconidae	Southern Caracara	Caracara plancus	1	1	0	0	0	0	0	0	0	1	https://www.wikiaves.com.br/2533561&tm=f&t=s&s=10245&o=mp&o=mp	www.wikiaves.com.br
Falconiformes	Falconidae	Southern Caracara	Caracara plancus	1	1	1	0	1	0	0	0	0	0	https://www.wikiaves.com.br/3141388&tm=f&t=s&s=10245&o=mp&o=mp	www.wikiaves.com.br
Falconiformes	Falconidae	Southern Caracara	Caracara plancus	1	1	1	0	1	0	0	0	0	0	https://www.wikiaves.com.br/37786&tm=f&t=s&s=10245&o=mp&o=mp	www.wikiaves.com.br
Falconiformes	Falconidae	Southern Caracara	Caracara plancus	1	0	0	1	1	0	0	0	0	0	https://www.wikiaves.com.br/677523&tm=f&t=s&s=10245&o=mp&o=mp	www.wikiaves.com.br
Falconiformes	Falconidae	Southern Caracara	Caracara plancus	1	1	1	0	0	0	0	0	0	0	https://www.wikiaves.com.br/765355&tm=f&t=s&s=10245&o=mp&o=mp	www.wikiaves.com.br
Falconiformes	Falconidae	Southern Caracara	Caracara plancus	1	1	0	0	1	0	0	0	0	0	https://www.wikiaves.com.br/893320&tm=f&t=s&s=10245&o=mp&o=mp	www.wikiaves.com.br
[truncated: 2,494 more rows]
