# Supplementary material for: Online repositories of photographs and videos provide insights into the evolution of skilled hindlimb movements in birds
Source: Commun Biol. 2023 Aug 15;6:781. doi: 10.1038/s42003-023-05151-z (PMC10427617; doi:10.1038/s42003-023-05151-z)
Supplement: Supplementary file 5 — Supplementary Data 2 [file 42003_2023_5151_MOESM5_ESM.csv]

Orders	Family	BT_names	Eng_name	ML_Photo_Total	ML_Video_Total	Total_Media	Foot use	Grasping	Free_grasping	Use_toe	Unilateral	Lifting	Limb to mid line	Inward rotation	Outward rotation	Grasping in flight	Skill_score
Accipitriformes	Accipitridae	Accipiter_albogularis	Pied Goshawk	14	3	17	0	0	0	0	0	0	0	0	0	0	0
Accipitriformes	Accipitridae	Accipiter_badius	Shikra	5541	22	5563	1	1	1	1	1	0	0	0	0	0	5
Accipitriformes	Accipitridae	Accipiter_bicolor	Bicolored Hawk	934	6	940	1	1	1	1	1	0	0	0	0	0	5
Accipitriformes	Accipitridae	Accipiter_brachyurus	New Britain Sparrowhawk	0	0	0	0	0	0	0	0	0	0	0	0	0	0
Accipitriformes	Accipitridae	Accipiter_brevipes	Levant Sparrowhawk	298	2	300	1	1	1	0	1	0	0	0	0	1	4
Accipitriformes	Accipitridae	Accipiter_butleri	Nicobar Sparrowhawk	1	0	1	0	0	0	0	0	0	0	0	0	0	0
Accipitriformes	Accipitridae	Accipiter_castanilius	Chestnut-flanked Sparrowhawk	1	0	1	0	0	0	0	0	0	0	0	0	0	0
Accipitriformes	Accipitridae	Accipiter_chilensis	Bicolored Hawk	934	6	940	1	0	0	1	1	0	0	0	0	0	3
Accipitriformes	Accipitridae	Accipiter_chionogaster	Sharp-shinned Hawk	25458	92	25550	1	1	0	0	1	0	0	0	0	0	2
Accipitriformes	Accipitridae	Accipiter_cirrocephalus	Collared Sparrowhawk	1373	9	1382	1	1	0	1	1	0	0	0	0	1	5
Accipitriformes	Accipitridae	Accipiter_collaris	Semicollared Hawk	61	1	62	1	0	0	1	0	0	0	0	0	0	2
Accipitriformes	Accipitridae	Accipiter_cooperii	Cooper's Hawk	72401	162	72563	1	1	1	1	1	0	0	0	1	0	6
Accipitriformes	Accipitridae	Accipiter_erythrauchen	Rufous-necked Sparrowhawk	8	0	8	0	0	0	0	0	0	0	0	0	0	0
Accipitriformes	Accipitridae	Accipiter_erythronemius	Sharp-shinned Hawk	25458	92	25550	1	1	0	0	1	0	0	0	0	1	4
Accipitriformes	Accipitridae	Accipiter_erythropus	Red-thighed Sparrowhawk	7	5	12	0	0	0	0	0	0	0	0	0	0	0
Accipitriformes	Accipitridae	Accipiter_fasciatus	Brown Goshawk	2654	16	2670	1	1	0	1	1	0	0	0	0	1	5
Accipitriformes	Accipitridae	Accipiter_francesiae	Frances's Sparrowhawk	114	3	117	1	0	0	0	1	0	0	0	0	0	2
Accipitriformes	Accipitridae	Accipiter_gentilis	Northern Goshawk	8705	56	8761	1	1	1	1	1	0	0	0	0	1	6
Accipitriformes	Accipitridae	Accipiter_griseiceps	Sulawesi Goshawk	21	0	21	0	0	0	0	0	0	0	0	0	0	0
Accipitriformes	Accipitridae	Accipiter_gularis	Japanese Sparrowhawk	638	12	650	1	1	1	1	1	0	0	0	0	1	6
Accipitriformes	Accipitridae	Accipiter_gundlachi	Gundlach's Hawk	99	4	103	1	1	0	1	0	0	0	0	0	0	3
Accipitriformes	Accipitridae	Accipiter_haplochrous	New Caledonia Goshawk	42	6	48	1	0	0	1	0	0	0	0	0	0	2
Accipitriformes	Accipitridae	Accipiter_henicogrammus	Moluccan Goshawk	4	0	4	0	0	0	0	0	0	0	0	0	0	0
Accipitriformes	Accipitridae	Accipiter_henstii	Henst's Goshawk	25	1	26	0	0	0	0	0	0	0	0	0	0	0
Accipitriformes	Accipitridae	Accipiter_imitator	Imitator Sparrowhawk	0	0	0	0	0	0	0	0	0	0	0	0	0	0
Accipitriformes	Accipitridae	Accipiter_luteoschistaceus	Slaty-mantled Goshawk	0	0	0	0	0	0	0	0	0	0	0	0	0	0
Accipitriformes	Accipitridae	Accipiter_madagascariensis	Madagascar Sparrowhawk	73	0	73	1	0	0	1	0	0	0	0	0	0	2
Accipitriformes	Accipitridae	Accipiter_melanochlamys	Black-mantled Goshawk	12	0	12	0	0	0	0	0	0	0	0	0	0	0
Accipitriformes	Accipitridae	Accipiter_melanoleucus	Black Goshawk	156	9	165	1	1	0	0	0	0	0	0	0	1	2
Accipitriformes	Accipitridae	Accipiter_meyerianus	Meyer's Goshawk	8	0	8	0	0	0	0	0	0	0	0	0	0	0
Accipitriformes	Accipitridae	Accipiter_minullus	Little Sparrowhawk	218	6	224	1	0	0	1	0	0	0	0	0	0	2
Accipitriformes	Accipitridae	Accipiter_nanus	Small Sparrowhawk	14	1	15	0	0	0	0	0	0	0	0	0	0	0
Accipitriformes	Accipitridae	Accipiter_nisus	Eurasian Sparrowhawk	5068	94	5162	1	1	0	1	1	0	0	0	0	1	5
Accipitriformes	Accipitridae	Accipiter_novaehollandiae	Variable Goshawk	3421	13	3434	1	1	0	1	1	0	0	0	0	1	5
Accipitriformes	Accipitridae	Accipiter_ovampensis	Ovambo Sparrowhawk	75	1	76	1	1	0	1	1	0	0	0	0	0	4
Accipitriformes	Accipitridae	Accipiter_poliocephalus	Gray-headed Goshawk	26	3	29	0	0	0	0	0	0	0	0	0	0	0
Accipitriformes	Accipitridae	Accipiter_poliogaster	Gray-bellied Hawk	95	11	106	1	0	0	0	0	0	0	0	0	0	1
Accipitriformes	Accipitridae	Accipiter_rhodogaster	Vinous-breasted Sparrowhawk	8	1	9	0	0	0	0	0	0	0	0	0	0	0
Accipitriformes	Accipitridae	Accipiter_rufitorques	Fiji Goshawk	81	9	90	1	1	1	0	1	0	0	0	0	0	4
Accipitriformes	Accipitridae	Accipiter_rufiventris	Rufous-breasted Sparrowhawk	62	0	62	1	0	0	0	1	0	0	0	0	0	2
Accipitriformes	Accipitridae	Accipiter_soloensis	Chinese Sparrowhawk	699	3	702	1	0	0	1	0	0	0	0	0	0	2
Accipitriformes	Accipitridae	Accipiter_striatus	Sharp-shinned Hawk	25458	92	25550	1	1	0	1	1	0	0	0	0	1	5
Accipitriformes	Accipitridae	Accipiter_superciliosus	Tiny Hawk	299	9	308	1	1	1	1	1	0	0	0	0	1	6
Accipitriformes	Accipitridae	Accipiter_tachiro	African Goshawk	179	7	186	1	1	0	0	1	0	0	0	0	0	2
Accipitriformes	Accipitridae	Accipiter_toussenelii	Red-chested Goshawk	22	0	22	0	0	0	0	0	0	0	0	0	0	0
Accipitriformes	Accipitridae	Accipiter_trinotatus	Spot-tailed Goshawk	20	5	25	0	0	0	0	0	0	0	0	0	0	0
Accipitriformes	Accipitridae	Accipiter_trivirgatus	Crested Goshawk	2443	16	2459	1	1	1	1	1	0	0	0	0	1	6
Accipitriformes	Accipitridae	Accipiter_virgatus	Besra	554	2	556	1	1	0	0	1	0	0	0	0	1	4
Passeriformes	Aegithalidae	Aegithalos_caudatus	Long-tailed Tit	9704	133	9837	1	1	1	0	0	1	0	0	0	0	3
Passeriformes	Aegithinidae	Aegithina_tiphia	Common Iora	3071	35	3106	1	1	1	0	1	0	0	0	0	0	3
Strigiformes	Strigidae	Aegolius_acadicus	Northern Saw-whet Owl	7986	16	8002	1	1	1	0	1	1	0	0	0	1	6
Strigiformes	Strigidae	Aegolius_funereus	Boreal Owl	2040	32	2072	1	1	1	0	1	0	0	0	0	1	5
Strigiformes	Strigidae	Aegolius_harrisii	Buff-fronted Owl	67	4	71	1	1	0	0	1	0	0	0	0	0	2
Strigiformes	Strigidae	Aegolius_ridgwayi	Unspotted Saw-whet Owl	128	0	128	1	1	1	0	0	0	0	0	0	0	2
Accipitriformes	Accipitridae	Aegypius_monachus	Cinereous Vulture	2343	76	2419	1	0	0	1	1	0	0	0	0	0	3
Psittaciformes	Psittaculidae	Agapornis_canus	Gray-headed Lovebird	124	1	125	0	0	0	0	0	0	0	0	0	0	0
Psittaciformes	Psittaculidae	Agapornis_fischeri	Fischer's Lovebird	220	1	221	0	0	0	0	0	0	0	0	0	0	0
Psittaciformes	Psittaculidae	Agapornis_lilianae	Lilian's Lovebird	31	3	34	0	0	0	0	0	0	0	0	0	0	0
Psittaciformes	Psittaculidae	Agapornis_nigrigenis	Black-cheeked Lovebird	9	0	9	0	0	0	0	0	0	0	0	0	0	0
Psittaciformes	Psittaculidae	Agapornis_personatus	Yellow-collared Lovebird	353	4	357	0	0	0	0	0	0	0	0	0	0	0
Psittaciformes	Psittaculidae	Agapornis_pullarius	Red-headed Lovebird	61	4	65	0	0	0	0	0	0	0	0	0	0	0
Psittaciformes	Psittaculidae	Agapornis_roseicollis	Rosy-faced Lovebird	2458	7	2465	0	0	0	0	0	0	0	0	0	0	0
Psittaciformes	Psittaculidae	Agapornis_swindernianus	Black-collared Lovebird	0	0	0	0	0	0	0	0	0	0	0	0	0	0
Psittaciformes	Psittaculidae	Agapornis_taranta	Black-winged Lovebird	180	10	190	0	0	0	0	0	0	0	0	0	0	0
Passeriformes	Icteridae	Agelaioides_badius	Grayish Baywing	3325	44	3369	1	0	0	0	0	0	0	0	0	0	1
Passeriformes	Icteridae	Agelaius_assimilis	Red-shouldered Blackbird	161	15	176	0	0	0	0	0	0	0	0	0	0	0
Passeriformes	Icteridae	Agelaius_humeralis	Tawny-shouldered Blackbird	229	16	245	0	0	0	0	0	0	0	0	0	0	0
Passeriformes	Icteridae	Agelaius_phoeniceus	Red-winged Blackbird	72906	267	73173	1	0	0	0	0	0	0	0	0	0	1
Passeriformes	Icteridae	Agelaius_tricolor	Tricolored Blackbird	3952	26	3978	1	0	0	0	1	0	0	0	0	0	2
Passeriformes	Icteridae	Agelaius_xanthomus	Yellow-shouldered Blackbird	271	1	272	1	1	1	0	1	0	0	0	0	0	4
Passeriformes	Icteridae	Agelasticus_cyanopus	Unicolored Blackbird	591	5	596	1	0	0	1	1	0	0	0	0	0	3
Passeriformes	Icteridae	Agelasticus_thilius	Yellow-winged Blackbird	1279	17	1296	1	0	0	0	0	0	0	0	0	0	1
Passeriformes	Icteridae	Agelasticus_xanthophthalmus	Pale-eyed Blackbird	35	5	40	0	0	0	0	0	0	0	0	0	0	0
Passeriformes	Alcippeidae	Alcippe_morrisonia	Morrison's Fulvetta	281	1	282	1	0	0	1	1	0	0	0	0	0	3
Passeriformes	Alcippeidae	Alcippe_peracensis	Mountain Fulvetta	122	10	132	1	1	0	0	1	0	0	0	0	0	2
Galliformes	Megapodiidae	Alectura_lathami	Australian Brushturkey	1694	46	1740	1	1	0	1	1	0	0	0	0	0	4
Psittaciformes	Psittacidae	Alipiopsitta_xanthops	Yellow-faced Parrot	68	16	84	1	1	1	0	1	1	1	1	1	0	7
Psittaciformes	Psittaculidae	Alisterus_amboinensis	Moluccan King-Parrot	26	0	26	1	1	1	1	1	1	0	0	0	0	5
Psittaciformes	Psittaculidae	Alisterus_chloropterus	Papuan King-Parrot	7	0	7	0	0	0	0	0	0	0	0	0	0	0
Psittaciformes	Psittaculidae	Alisterus_scapularis	Australian King-Parrot	2322	35	2357	1	1	1	1	1	1	1	1	1	0	8
Passeriformes	Estrildidae	Amadina_erythrocephala	Red-headed Finch	297	6	303	0	0	0	0	0	0	0	0	0	0	0
Passeriformes	Estrildidae	Amadina_fasciata	Cut-throat	392	13	405	0	0	0	0	0	0	0	0	0	0	0
Passeriformes	Estrildidae	Amandava_amandava	Red Avadavat	2423	6	2429	1	0	0	0	0	0	0	0	0	0	1
Passeriformes	Estrildidae	Amandava_formosa	Green Avadavat	178	11	189	0	0	0	0	0	0	0	0	0	0	0
Passeriformes	Estrildidae	Amandava_subflava	Zebra Waxbill	92	1	93	0	0	0	0	0	0	0	0	0	0	0
Psittaciformes	Psittacidae	Amazona_aestiva	Turquoise-fronted Parrot	922	17	939	1	1	1	1	1	1	1	1	1	0	8
Psittaciformes	Psittacidae	Amazona_agilis	Black-billed Parrot	105	9	114	1	1	1	0	1	1	1	0	0	0	5
Psittaciformes	Psittacidae	Amazona_albifrons	White-fronted Parrot	2275	21	2296	1	1	1	1	1	1	1	1	0	0	7
Psittaciformes	Psittacidae	Amazona_amazonica	Orange-winged Parrot	1424	32	1456	1	1	1	1	1	1	1	1	1	0	8
Psittaciformes	Psittacidae	Amazona_arausiaca	Red-necked Parrot	80	17	97	1	1	1	1	1	1	1	0	0	0	6
Psittaciformes	Psittacidae	Amazona_auropalliata	Yellow-naped Parrot	668	6	674	1	1	1	1	1	1	1	1	1	0	8
Psittaciformes	Psittacidae	Amazona_autumnalis	Red-lored Parrot	7278	36	7314	1	1	1	1	1	1	1	1	1	0	8
Psittaciformes	Psittacidae	Amazona_barbadensis	Yellow-shouldered Parrot	113	5	118	1	1	1	0	1	1	1	0	1	0	6
Psittaciformes	Psittacidae	Amazona_brasiliensis	Red-tailed Parrot	108	1	109	1	1	1	1	1	1	1	1	1	0	8
Psittaciformes	Psittacidae	Amazona_collaria	Yellow-billed Parrot	105	2	107	1	1	1	0	1	1	1	0	0	0	5
Psittaciformes	Psittacidae	Amazona_dufresniana	Blue-cheeked Parrot	19	5	24	1	1	1	1	1	1	1	1	1	0	8
Psittaciformes	Psittacidae	Amazona_farinosa	Mealy Parrot	2038	100	2138	1	1	1	1	1	1	1	0	1	0	7
Psittaciformes	Psittacidae	Amazona_festiva	Festive Parrot	260	0	260	1	1	1	1	1	1	1	1	0	0	7
Psittaciformes	Psittacidae	Amazona_finschi	Lilac-crowned Parrot	1087	0	1087	1	1	1	1	1	1	1	1	1	0	8
Psittaciformes	Psittacidae	Amazona_guildingii	St. Vincent Parrot	9	8	17	1	1	1	1	1	1	1	0	1	0	7
Psittaciformes	Psittacidae	Amazona_imperialis	Imperial Parrot	12	1	13	1	1	1	1	1	1	1	1	0	0	7
Psittaciformes	Psittacidae	Amazona_kawalli	Kawall's Parrot	23	1	24	0	0	0	0	0	0	0	0	0	0	0
Psittaciformes	Psittacidae	Amazona_leucocephala	Cuban Parrot	805	72	877	1	1	1	1	1	1	1	1	0	0	7
Psittaciformes	Psittacidae	Amazona_mercenaria	Scaly-naped Parrot	163	2	165	1	1	1	1	1	1	1	0	1	0	7
Psittaciformes	Psittacidae	Amazona_ochrocephala	Yellow-crowned Parrot	858	33	891	1	1	1	1	1	1	1	1	1	0	8
Psittaciformes	Psittacidae	Amazona_oratrix	Yellow-headed Parrot	751	1	752	1	1	1	1	1	1	1	1	1	0	8
Psittaciformes	Psittacidae	Amazona_pretrei	Red-spectacled Parrot	70	0	70	1	1	1	1	1	1	1	1	1	0	8
Psittaciformes	Psittacidae	Amazona_rhodocorytha	Red-browed Parrot	42	2	44	1	1	1	1	1	1	1	1	1	0	8
Psittaciformes	Psittacidae	Amazona_tucumana	Tucuman Parrot	63	2	65	1	1	1	1	1	1	1	1	1	0	8
Psittaciformes	Psittacidae	Amazona_ventralis	Hispaniolan Parrot	91	3	94	1	1	1	1	1	1	1	1	1	0	8
Psittaciformes	Psittacidae	Amazona_versicolor	St. Lucia Parrot	52	2	54	1	1	1	0	1	1	1	0	0	0	5
Psittaciformes	Psittacidae	Amazona_vinacea	Vinaceous-breasted Parrot	163	9	172	1	1	1	1	1	1	1	1	1	0	8
Psittaciformes	Psittacidae	Amazona_viridigenalis	Red-crowned Parrot	2742	2	2744	1	1	1	1	1	1	1	1	1	0	8
Psittaciformes	Psittacidae	Amazona_vittata	Puerto Rican Parrot	70	0	70	1	1	1	1	1	1	1	1	1	0	8
Psittaciformes	Psittacidae	Amazona_xantholora	Yellow-lored Parrot	153	0	153	1	1	1	0	1	1	1	0	1	0	6
Passeriformes	Icteridae	Amblycercus_holosericeus	Yellow-billed Cacique	449	7	456	1	1	0	0	1	0	0	0	0	0	3
Passeriformes	Icteridae	Amblyramphus_holosericeus	Scarlet-headed Blackbird	947	16	963	1	0	0	0	1	0	0	0	0	0	2
Passeriformes	Furnariidae	Anabacerthia_amaurotis	White-browed Foliage-gleaner	57	2	59	1	0	0	0	1	0	0	0	0	0	2
Passeriformes	Furnariidae	Anabacerthia_striaticollis	Montane Foliage-gleaner	282	7	289	1	1	0	1	1	0	0	0	0	0	4
Piciformes	Ramphastidae	Andigena_cucullata	Hooded Mountain-Toucan	23	2	25	0	0	0	0	0	0	0	0	0	0	0
Piciformes	Ramphastidae	Andigena_hypoglauca	Gray-breasted Mountain-Toucan	387	9	396	0	0	0	0	0	0	0	0	0	0	0
Piciformes	Ramphastidae	Andigena_laminirostris	Plate-billed Mountain-Toucan	530	13	543	1	0	0	0	1	0	0	0	0	0	2
Piciformes	Ramphastidae	Andigena_nigrirostris	Black-billed Mountain-Toucan	313	13	326	0	0	0	0	0	0	0	0	0	0	0
Psittaciformes	Psittacidae	Anodorhynchus_hyacinthinus	Hyacinth Macaw	616	42	658	1	1	1	1	1	1	1	1	0	0	7
Psittaciformes	Psittacidae	Anodorhynchus_leari	Indigo Macaw	203	25	228	1	1	1	1	1	1	1	1	0	0	7
Passeriformes	Remizidae	Anthoscopus_caroli	African Penduline-Tit	110	0	110	1	1	1	0	1	0	0	0	0	0	3
Passeriformes	Corvidae	Aphelocoma_californica	California Scrub-Jay	12725	30	12755	1	1	0	1	1	0	0	0	0	0	4
Passeriformes	Corvidae	Aphelocoma_coerulescens	Florida Scrub-Jay	5298	33	5331	1	0	0	1	1	0	0	0	0	0	3
Passeriformes	Corvidae	Aphelocoma_insularis	Island Scrub-Jay	13579	37	13616	1	0	0	1	1	0	0	0	0	0	3
Passeriformes	Corvidae	Aphelocoma_ultramarina	Mexican Jay	3727	13	3740	1	0	0	0	0	0	0	0	0	0	1
Passeriformes	Corvidae	Aphelocoma_unicolor	Unicolored Jay	175	1	176	1	0	0	0	1	0	0	0	0	0	2
Psittaciformes	Psittaculidae	Aprosmictus_erythropterus	Red-winged Parrot	738	20	758	1	1	1	1	1	1	1	1	1	0	8
Psittaciformes	Psittaculidae	Aprosmictus_jonquillaceus	Olive-shouldered Parrot	47	0	47	0	0	0	0	0	0	0	0	0	0	0
Accipitriformes	Accipitridae	Aquila_adalberti	Spanish Eagle	1282	24	1306	1	1	0	1	1	0	0	0	0	1	5
Accipitriformes	Accipitridae	Aquila_audax	Wedge-tailed Eagle	3342	25	3367	1	0	0	1	1	0	0	0	0	0	3
Accipitriformes	Accipitridae	Aquila_chrysaetos	Golden Eagle	21680	169	21849	1	0	0	1	1	0	0	0	0	0	3
Accipitriformes	Accipitridae	Aquila_clanga	Greater Spotted Eagle	3268	20	3288	1	1	0	1	1	0	0	0	0	1	5
Accipitriformes	Accipitridae	Aquila_fasciatus	Bonelli's Eagle	3081	43	3124	1	1	1	1	1	0	0	0	0	1	6
Accipitriformes	Accipitridae	Aquila_gurneyi	Gurney's Eagle	23	2	25	1	1	0	0	0	0	0	0	0	1	2
Accipitriformes	Accipitridae	Aquila_hastata	Indian Spotted Eagle	954	16	970	1	0	0	1	0	0	0	0	0	0	2
Accipitriformes	Accipitridae	Aquila_heliaca	Imperial Eagle	1494	19	1513	1	1	0	1	1	0	0	0	0	1	5
Accipitriformes	Accipitridae	Aquila_nipalensis	Steppe Eagle	2508	25	2533	1	0	0	1	0	0	0	0	0	0	2
Accipitriformes	Accipitridae	Aquila_pomarina	Lesser Spotted Eagle	963	5	968	1	0	0	1	0	0	0	0	0	0	2
Accipitriformes	Accipitridae	Aquila_rapax	Tawny Eagle	2160	39	2199	1	1	0	1	1	0	0	0	0	1	5
Accipitriformes	Accipitridae	Aquila_verreauxii	Verreaux's Eagle	308	4	312	1	0	0	1	0	0	0	0	0	0	2
Accipitriformes	Accipitridae	Aquila_wahlbergi	Wahlberg's Eagle	645	9	654	1	1	0	0	1	0	0	0	0	1	4
Psittaciformes	Psittacidae	Ara_ambiguus	Great Green Macaw	515	23	538	1	1	1	1	1	1	1	1	0	0	7
Psittaciformes	Psittacidae	Ara_ararauna	Blue-and-yellow Macaw	1624	94	1718	1	1	1	1	1	1	1	1	0	0	7
Psittaciformes	Psittacidae	Ara_chloropterus	Red-and-green Macaw	880	83	963	1	1	1	1	1	1	1	1	0	0	7
Psittaciformes	Psittacidae	Ara_glaucogularis	Blue-throated Macaw	34	3	37	1	1	1	1	1	1	1	1	0	0	7
Psittaciformes	Psittacidae	Ara_macao	Scarlet Macaw	3728	44	3772	1	1	1	1	1	1	1	1	0	0	7
Psittaciformes	Psittacidae	Ara_militaris	Military Macaw	509	3	512	1	1	1	1	1	1	1	1	0	0	7
Psittaciformes	Psittacidae	Ara_rubrogenys	Red-fronted Macaw	122	6	128	1	1	1	1	1	1	1	1	0	0	7
Psittaciformes	Psittacidae	Ara_severus	Chestnut-fronted Macaw	1188	39	1227	1	1	1	1	1	1	1	1	0	0	7
Psittaciformes	Psittacidae	Aratinga_acuticaudata	Blue-crowned Parakeet	1653	23	1676	1	1	1	1	1	1	1	1	0	0	7
Psittaciformes	Psittacidae	Aratinga_aurea	Peach-fronted Parakeet	497	22	519	1	1	1	1	1	1	1	1	0	0	7
Psittaciformes	Psittacidae	Aratinga_auricapillus	Golden-capped Parakeet	150	7	157	1	1	1	1	1	1	1	1	0	0	7
Psittaciformes	Psittacidae	Aratinga_brevipes	Green Parakeet	1426	6	1432	0	0	0	0	0	0	0	0	0	0	0
Psittaciformes	Psittacidae	Aratinga_cactorum	Cactus Parakeet	92	8	100	1	1	1	1	1	1	1	1	0	0	7
Psittaciformes	Psittacidae	Aratinga_canicularis	Orange-fronted Parakeet	1794	14	1808	1	1	1	1	1	1	1	1	0	0	7
Psittaciformes	Psittacidae	Aratinga_chloroptera	Hispaniolan Parakeet	117	0	117	1	1	1	0	1	1	1	1	0	0	6
Psittaciformes	Psittacidae	Aratinga_erythrogenys	Red-masked Parakeet	1884	21	1905	1	1	1	1	1	1	1	1	0	0	7
Psittaciformes	Psittacidae	Aratinga_euops	Cuban Parakeet	236	29	265	1	1	1	1	1	1	1	1	1	0	8
Psittaciformes	Psittacidae	Aratinga_finschi	Crimson-fronted Parakeet	1068	7	1075	1	1	1	1	1	1	1	1	0	0	7
Psittaciformes	Psittacidae	Aratinga_holochlora	Green Parakeet	1426	6	1432	1	1	1	1	1	1	0	1	0	0	6
Psittaciformes	Psittacidae	Aratinga_jandaya	Jandaya Parakeet	55	2	57	1	1	1	1	1	1	1	1	0	0	7
Psittaciformes	Psittacidae	Aratinga_leucophthalma	White-eyed Parakeet	1574	38	1612	1	1	1	1	1	1	1	1	1	0	8
Psittaciformes	Psittacidae	Aratinga_mitrata	Mitred Parakeet	1629	6	1635	1	1	1	1	1	1	1	1	0	0	7
Psittaciformes	Psittacidae	Aratinga_nana	Olive-throated Parakeet	1626	21	1647	1	1	1	1	1	1	1	1	0	0	7
Psittaciformes	Psittacidae	Aratinga_pertinax	Brown-throated Parakeet	1487	20	1507	1	1	1	1	1	1	1	1	0	0	7
Psittaciformes	Psittacidae	Aratinga_solstitialis	Sun Parakeet	210	0	210	1	1	1	1	1	1	1	1	0	0	7
Psittaciformes	Psittacidae	Aratinga_wagleri	Scarlet-fronted Parakeet	467	19	486	1	1	1	1	1	1	1	1	0	0	7
Psittaciformes	Psittacidae	Aratinga_weddellii	Dusky-headed Parakeet	393	27	420	1	1	1	1	1	1	1	1	0	0	7
Passeriformes	Vangidae	Artamella_viridis	White-headed Vanga	65	0	65	1	1	1	0	1	1	1	0	0	0	6
Passeriformes	Artamidae	Artamus_cinereus	Black-faced Woodswallow	637	7	644	1	1	1	0	1	0	0	0	0	1	4
Passeriformes	Artamidae	Artamus_fuscus	Ashy Woodswallow	1839	24	1863	1	1	1	0	1	0	0	0	0	0	3
Passeriformes	Artamidae	Artamus_leucorynchus	White-breasted Woodswallow	2020	42	2062	1	1	1	0	1	0	0	0	0	0	4
Strigiformes	Strigidae	Asio_abyssinicus	Abyssinian Owl	53	3	56	0	0	0	0	0	0	0	0	0	0	0
Strigiformes	Strigidae	Asio_capensis	Marsh Owl	110	5	115	1	1	0	0	1	0	0	0	0	1	3
Strigiformes	Strigidae	Asio_flammeus	Short-eared Owl	21352	101	21453	1	1	1	1	1	1	0	0	0	1	7
Strigiformes	Strigidae	Asio_madagascariensis	Madagascar Owl	64	3	67	1	1	1	0	1	0	0	0	0	0	3
Strigiformes	Strigidae	Asio_otus	Long-eared Owl	9891	64	9955	1	1	1	1	1	1	0	0	0	1	7
Strigiformes	Strigidae	Asio_stygius	Stygian Owl	638	17	655	1	1	1	0	1	0	0	0	0	0	4
Strigiformes	Strigidae	Athene_brama	Spotted Owlet	3389	26	3415	1	1	1	0	1	0	0	0	0	0	4
Strigiformes	Strigidae	Athene_cunicularia	Burrowing Owl	20406	114	20520	1	1	1	0	1	1	0	0	0	1	5
Strigiformes	Strigidae	Athene_noctua	Little Owl	2961	64	3025	1	1	1	0	1	1	0	0	0	0	5
Piciformes	Ramphastidae	Aulacorhynchus_coeruleicinctis	Blue-banded Toucanet	111	13	124	0	0	0	0	0	0	0	0	0	0	0
Piciformes	Ramphastidae	Aulacorhynchus_derbianus	Chestnut-tipped Toucanet	105	6	111	0	0	0	0	0	0	0	0	0	0	0
Piciformes	Ramphastidae	Aulacorhynchus_haematopygus	Crimson-rumped Toucanet	1160	27	1187	1	0	0	0	0	0	0	0	0	0	1
Piciformes	Ramphastidae	Aulacorhynchus_huallagae	Yellow-browed Toucanet	2	0	2	0	0	0	0	0	0	0	0	0	0	0
Piciformes	Ramphastidae	Aulacorhynchus_prasinus	Northern Emerald-Toucanet	14974	128	15102	1	0	0	0	0	0	0	0	0	0	1
Piciformes	Ramphastidae	Aulacorhynchus_sulcatus	Groove-billed Toucanet	205	7	212	1	0	0	1	1	0	0	0	0	0	3
Passeriformes	Remizidae	Auriparus_flaviceps	Verdin	8095	29	8124	1	1	1	0	1	0	0	0	0	0	3
Accipitriformes	Accipitridae	Aviceda_cuculoides	African Cuckoo-Hawk	151	11	162	1	1	0	1	0	0	0	0	0	1	4
Accipitriformes	Accipitridae	Aviceda_jerdoni	Jerdon's Baza	364	7	371	1	1	1	1	1	0	0	0	0	1	5
Accipitriformes	Accipitridae	Aviceda_leuphotes	Black Baza	910	24	934	1	1	1	0	1	1	0	0	0	1	5
Accipitriformes	Accipitridae	Aviceda_madagascariensis	Madagascar Cuckoo-Hawk	34	0	34	1	1	1	0	1	0	0	0	0	0	3
Accipitriformes	Accipitridae	Aviceda_subcristata	Pacific Baza	1352	13	1365	1	1	1	1	1	0	0	0	0	1	6
Passeriformes	Paridae	Baeolophus_atricristatus	Black-crested Titmouse	3330	14	3344	1	0	0	1	1	0	0	0	0	0	3
Passeriformes	Paridae	Baeolophus_bicolor	Tufted Titmouse	24403	76	24479	1	0	0	1	1	0	0	0	0	0	3
Passeriformes	Paridae	Baeolophus_inornatus	Oak Titmouse	4295	22	4317	1	0	0	0	1	0	0	0	0	0	2
Passeriformes	Paridae	Baeolophus_ridgwayi	Juniper Titmouse	2336	12	2348	1	0	0	1	0	0	0	0	0	0	2
Passeriformes	Paridae	Baeolophus_wollweberi	Bridled Titmouse	2538	11	2549	1	0	0	0	1	0	0	0	0	0	2
Psittaciformes	Psittaculidae	Barnardius_zonarius	Australian Ringneck	1335	31	1366	1	1	1	1	1	1	1	1	0	0	7
Psittaciformes	Psittaculidae	Bolbopsittacus_lunulatus	Guaiabero	82	7	89	0	0	0	0	0	0	0	0	0	0	0
Psittaciformes	Psittacidae	Bolborhynchus_ferrugineifrons	Rufous-fronted Parakeet	76	4	80	1	1	1	1	1	1	0	0	0	0	5
Psittaciformes	Psittacidae	Bolborhynchus_lineola	Barred Parakeet	99	2	101	1	1	1	0	1	1	1	0	0	0	5
Psittaciformes	Psittacidae	Bolborhynchus_orbygnesius	Andean Parakeet	41	3	44	1	1	1	0	1	1	0	0	1	0	5
Psittaciformes	Psittacidae	Brotogeris_chiriri	Yellow-chevroned Parakeet	1792	48	1840	1	1	1	1	1	1	1	1	0	0	7
Psittaciformes	Psittacidae	Brotogeris_chrysoptera	Golden-winged Parakeet	71	10	81	1	1	1	1	1	1	1	1	0	0	7
Psittaciformes	Psittacidae	Brotogeris_cyanoptera	Cobalt-winged Parakeet	392	33	425	1	1	1	1	1	1	1	1	0	0	7
Psittaciformes	Psittacidae	Brotogeris_jugularis	Orange-chinned Parakeet	2903	45	2948	1	1	1	1	1	1	1	1	0	0	7
Psittaciformes	Psittacidae	Brotogeris_pyrrhoptera	Gray-cheeked Parakeet	88	2	90	1	1	1	0	1	1	1	1	0	0	6
Psittaciformes	Psittacidae	Brotogeris_sanctithomae	Tui Parakeet	168	4	172	1	1	1	1	1	1	1	1	0	0	7
Psittaciformes	Psittacidae	Brotogeris_tirica	Plain Parakeet	515	20	535	1	1	1	1	1	1	1	1	0	0	7
Psittaciformes	Psittacidae	Brotogeris_versicolurus	White-winged Parakeet	868	4	872	1	1	1	1	1	1	1	1	0	0	7
Strigiformes	Strigidae	Bubo_africanus	Spotted Eagle-Owl	528	13	541	1	1	1	0	1	1	0	0	0	0	4
Strigiformes	Strigidae	Bubo_ascalaphus	Pharaoh Eagle-Owl	176	7	183	0	0	0	0	0	0	0	0	0	0	0
Strigiformes	Strigidae	Bubo_bengalensis	Rock Eagle-Owl	803	19	822	1	1	0	0	1	0	0	0	0	0	2
Strigiformes	Strigidae	Bubo_bubo	Eurasian Eagle-Owl	588	12	600	1	1	1	0	1	1	0	0	0	1	6
Strigiformes	Strigidae	Bubo_capensis	Cape Eagle-Owl	112	6	118	0	0	0	0	0	0	0	0	0	0	0
Strigiformes	Strigidae	Bubo_cinerascens	Grayish Eagle-Owl	197	9	206	0	0	0	0	0	0	0	0	0	0	0
Strigiformes	Strigidae	Bubo_coromandus	Dusky Eagle-Owl	260	8	268	0	0	0	0	0	0	0	0	0	0	0
Strigiformes	Strigidae	Bubo_lacteus	Verreaux's Eagle-Owl	742	21	763	1	1	1	1	1	0	0	0	0	0	5
Strigiformes	Strigidae	Bubo_nipalensis	Spot-bellied Eagle-Owl	236	4	240	1	0	0	0	0	0	0	0	0	0	1
Strigiformes	Strigidae	Bubo_philippensis	Philippine Eagle-Owl	37	12	49	0	0	0	0	0	0	0	0	0	0	0
Strigiformes	Strigidae	Bubo_poensis	Fraser's Eagle-Owl	27	9	36	0	0	0	0	0	0	0	0	0	0	0
Strigiformes	Strigidae	Bubo_scandiaca	Snowy Owl	43028	237	43265	1	1	0	1	1	0	0	0	0	1	5
Strigiformes	Strigidae	Bubo_shelleyi	Shelley's Eagle-Owl	0	0	0	0	0	0	0	0	0	0	0	0	0	0
Strigiformes	Strigidae	Bubo_sumatranus	Barred Eagle-Owl	184	20	204	1	1	1	0	1	1	0	0	0	0	5
Strigiformes	Strigidae	Bubo_virginianus	Great Horned Owl	40992	96	41088	1	1	1	1	1	0	0	0	0	1	6
Strigiformes	Strigidae	Bubo_vosseleri	Fraser's Eagle-Owl	32	9	41	0	0	0	0	0	0	0	0	0	0	0
Accipitriformes	Accipitridae	Busarellus_nigricollis	Black-collared Hawk	2079	37	2116	1	1	1	1	1	0	0	0	0	1	6
Accipitriformes	Accipitridae	Butastur_indicus	Gray-faced Buzzard	799	10	809	1	1	1	0	1	0	0	0	0	0	3
Accipitriformes	Accipitridae	Butastur_liventer	Rufous-winged Buzzard	250	5	255	1	1	0	0	1	0	0	0	0	1	3
Accipitriformes	Accipitridae	Butastur_rufipennis	Grasshopper Buzzard	195	9	204	1	1	1	0	1	0	0	0	0	0	3
Accipitriformes	Accipitridae	Butastur_teesa	White-eyed Buzzard	1343	8	1351	1	1	1	1	1	0	0	0	0	0	5
Accipitriformes	Accipitridae	Buteo_albicaudatus	White-tailed Hawk	4670	42	4712	1	1	1	1	1	0	0	0	0	1	6
Accipitriformes	Accipitridae	Buteo_albigula	White-throated Hawk	364	0	364	1	1	0	0	1	0	0	0	0	1	4
Accipitriformes	Accipitridae	Buteo_albonotatus	Zone-tailed Hawk	6376	20	6396	1	1	0	1	1	1	0	0	0	1	6
Accipitriformes	Accipitridae	Buteo_archeri	Augur Buzzard	814	19	833	0	0	0	0	0	0	0	0	0	0	0
Accipitriformes	Accipitridae	Buteo_augur	Augur Buzzard	810	19	829	1	1	1	1	1	0	0	0	0	1	6
Accipitriformes	Accipitridae	Buteo_auguralis	Red-necked Buzzard	94	5	99	1	1	0	0	0	0	0	0	0	1	2
Accipitriformes	Accipitridae	Buteo_brachypterus	Madagascar Buzzard	123	2	125	1	1	0	0	1	0	0	0	0	1	4
Accipitriformes	Accipitridae	Buteo_brachyurus	Short-tailed Hawk	6479	13	6492	1	1	0	1	1	0	0	0	0	1	5
Accipitriformes	Accipitridae	Buteo_buteo	Common Buzzard	47734	603	48337	1	1	1	1	1	0	0	0	0	0	5
Accipitriformes	Accipitridae	Buteo_galapagoensis	Galapagos Hawk	555	11	566	1	1	1	1	1	0	0	0	1	0	6
Accipitriformes	Accipitridae	Buteo_hemilasius	Upland Buzzard	315	9	324	1	1	0	1	1	0	0	0	0	1	5
Accipitriformes	Accipitridae	Buteo_jamaicensis	Red-tailed Hawk	144375	508	144883	1	1	1	1	1	0	0	0	0	1	6
Accipitriformes	Accipitridae	Buteo_lagopus	Rough-legged Hawk	25457	51	25508	1	1	1	1	1	0	0	0	0	1	6
Accipitriformes	Accipitridae	Buteo_lineatus	Red-shouldered Hawk	59972	46	60018	1	1	1	1	1	0	0	0	0	1	6
Accipitriformes	Accipitridae	Buteo_magnirostris	Roadside Hawk	9190	61	9251	1	1	1	1	1	0	0	0	0	1	6
Accipitriformes	Accipitridae	Buteo_nitidus	Gray Hawk	8153	77	8230	1	1	1	1	1	0	0	0	1	1	7
Accipitriformes	Accipitridae	Buteo_oreophilus	Mountain Buzzard	189	10	199	0	0	0	0	0	0	0	0	0	0	0
Accipitriformes	Accipitridae	Buteo_platypterus	Broad-winged Hawk	21788	80	21868	1	1	1	1	1	0	0	0	0	0	5
Accipitriformes	Accipitridae	Buteo_polyosoma	Variable Hawk	2568	18	2586	1	1	0	1	1	0	0	0	0	1	5
Accipitriformes	Accipitridae	Buteo_regalis	Ferruginous Hawk	12980	42	13022	1	1	0	1	1	0	0	0	0	1	5
Accipitriformes	Accipitridae	Buteo_ridgwayi	Ridgway's Hawk	226	4	230	1	1	1	1	1	0	0	1	0	1	7
Accipitriformes	Accipitridae	Buteo_rufinus	Long-legged Buzzard	2390	7	2397	1	1	0	1	1	0	0	0	0	1	5
Accipitriformes	Accipitridae	Buteo_rufofuscus	Jackal Buzzard	343	1	344	1	1	1	0	1	0	0	0	0	0	3
Accipitriformes	Accipitridae	Buteo_solitarius	Hawaiian Hawk	377	14	391	1	0	0	1	0	0	0	0	0	0	2
Accipitriformes	Accipitridae	Buteo_swainsoni	Swainson's Hawk	19320	101	19421	1	1	0	1	1	0	0	0	0	1	5
Accipitriformes	Accipitridae	Buteo_ventralis	Rufous-tailed Hawk	80	2	82	1	0	0	1	0	0	0	0	0	0	2
Accipitriformes	Accipitridae	Buteogallus_aequinoctialis	Rufous Crab Hawk	185	7	192	1	1	0	1	1	0	0	0	0	0	4
Accipitriformes	Accipitridae	Buteogallus_anthracinus	Common Black Hawk	6544	33	6577	1	1	1	1	1	0	0	0	0	1	6
Accipitriformes	Accipitridae	Buteogallus_gundlachii	Cuban Black Hawk	460	9	469	1	1	0	1	1	0	0	0	0	1	5
Accipitriformes	Accipitridae	Buteogallus_meridionalis	Savanna Hawk	2440	40	2480	1	0	0	1	1	0	0	0	0	0	3
Accipitriformes	Accipitridae	Buteogallus_urubitinga	Great Black Hawk	3825	14	3839	1	1	1	0	1	0	0	0	0	1	5
Psittaciformes	Cacatuidae	Cacatua_alba	White Cockatoo	44	7	51	1	1	1	1	1	1	1	1	0	0	7
Psittaciformes	Cacatuidae	Cacatua_ducorpsii	Ducorps's Cockatoo	35	13	48	1	1	1	1	1	1	1	1	0	0	7
Psittaciformes	Cacatuidae	Cacatua_galerita	Sulphur-crested Cockatoo	5602	75	5677	1	1	1	1	1	1	1	1	0	0	7
Psittaciformes	Cacatuidae	Cacatua_goffiniana	Tanimbar Corella	175	2	177	1	1	1	1	1	1	1	1	0	0	8
Psittaciformes	Cacatuidae	Cacatua_haematuropygia	Philippine Cockatoo	49	2	51	1	1	1	1	1	1	1	1	0	0	7
Psittaciformes	Cacatuidae	Cacatua_leadbeateri	Pink Cockatoo	642	14	656	1	1	1	1	1	1	1	1	0	0	7
Psittaciformes	Cacatuidae	Cacatua_moluccensis	Salmon-crested Cockatoo	96	2	98	1	1	1	1	1	1	1	1	0	0	7
Psittaciformes	Cacatuidae	Cacatua_ophthalmica	Blue-eyed Cockatoo	21	0	21	1	1	1	1	1	1	1	1	0	0	7
Psittaciformes	Cacatuidae	Cacatua_pastinator	Western Corella	131	16	147	1	1	1	1	1	1	1	1	0	0	7
Psittaciformes	Cacatuidae	Cacatua_roseicapilla	Galah	4705	60	4765	1	1	1	1	1	1	1	1	0	0	7
Psittaciformes	Cacatuidae	Cacatua_sanguinea	Little Corella	3218	33	3251	1	1	1	1	1	1	1	1	0	0	7
Psittaciformes	Cacatuidae	Cacatua_sulphurea	Yellow-crested Cockatoo	189	8	197	1	1	1	1	1	1	1	1	0	0	7
Psittaciformes	Cacatuidae	Cacatua_tenuirostris	Long-billed Corella	2914	24	2938	1	1	1	1	1	1	1	1	0	0	7
Passeriformes	Icteridae	Cacicus_cela	Yellow-rumped Cacique	3132	124	3256	1	1	0	1	1	0	0	0	0	0	4
Passeriformes	Icteridae	Cacicus_chrysonotus	Mountain Cacique	277	9	286	1	0	0	0	1	0	0	0	0	0	2
Passeriformes	Icteridae	Cacicus_chrysopterus	Golden-winged Cacique	463	6	469	1	1	0	1	1	0	0	0	0	0	4
Passeriformes	Icteridae	Cacicus_haemorrhous	Red-rumped Cacique	637	11	648	1	1	0	1	1	0	0	0	0	0	4
Passeriformes	Icteridae	Cacicus_koepckeae	Selva Cacique	7	0	7	0	0	0	0	0	0	0	0	0	0	0
Passeriformes	Icteridae	Cacicus_leucoramphus	Mountain Cacique	277	9	286	0	0	0	0	0	0	0	0	0	0	0
Passeriformes	Icteridae	Cacicus_melanicterus	Yellow-winged Cacique	837	6	843	1	0	0	0	1	0	0	0	0	0	2
Passeriformes	Icteridae	Cacicus_sclateri	Ecuadorian Cacique	0	0	0	0	0	0	0	0	0	0	0	0	0	0
Passeriformes	Icteridae	Cacicus_solitarius	Solitary Black Cacique	450	17	467	1	0	0	0	1	0	0	0	0	0	2
Passeriformes	Icteridae	Cacicus_uropygialis	Scarlet-rumped Cacique	1512	52	1564	1	0	0	0	1	0	0	0	0	0	2
Passeriformes	Callaeidae	Callaeas_cinereus	North Island Kokako	178	23	201	1	1	1	1	1	1	0	0	0	0	5
Psittaciformes	Cacatuidae	Callocephalon_fimbriatum	Gang-gang Cockatoo	1274	37	1311	1	1	1	1	1	1	1	1	0	0	7
Passeriformes	Corvidae	Calocitta_colliei	Black-throated Magpie-Jay	842	8	850	1	0	0	1	1	0	0	0	0	0	3
Passeriformes	Corvidae	Calocitta_formosa	White-throated Magpie-Jay	1930	16	1946	1	0	0	1	1	0	0	0	0	0	3
Psittaciformes	Cacatuidae	Calyptorhynchus_banksii	Red-tailed Black-Cockatoo	1291	25	1316	1	1	1	1	1	1	1	1	0	0	7
Psittaciformes	Cacatuidae	Calyptorhynchus_baudinii	Baudin's Black-Cockatoo	165	11	176	1	1	1	1	1	1	1	1	0	0	7
Psittaciformes	Cacatuidae	Calyptorhynchus_funereus	Yellow-tailed Black-Cockatoo	2735	38	2773	1	1	1	1	1	1	1	1	0	0	7
Psittaciformes	Cacatuidae	Calyptorhynchus_lathami	Glossy Black-Cockatoo	613	34	647	1	1	1	1	1	1	1	1	0	0	7
Psittaciformes	Cacatuidae	Calyptorhynchus_latirostris	Carnaby's Black-Cockatoo	397	24	421	1	1	1	1	1	1	1	1	0	0	7
Passeriformes	Thraupidae	Camarhynchus_pallidus	Woodpecker Finch	147	1	148	1	0	0	1	1	0	0	0	0	0	3
Passeriformes	Thraupidae	Camarhynchus_parvulus	Small Tree-Finch	285	1	286	1	0	0	1	1	0	0	0	0	0	3
Passeriformes	Thraupidae	Camarhynchus_psittacula	Large Tree-Finch	50	0	50	1	0	0	0	1	0	0	0	0	0	2
Piciformes	Capitonidae	Capito_auratus	Gilded Barbet	557	27	584	1	0	0	1	1	0	0	0	0	0	3
Piciformes	Capitonidae	Capito_aurovirens	Scarlet-crowned Barbet	252	12	264	1	0	0	1	0	0	0	0	0	0	2
Piciformes	Capitonidae	Capito_brunneipectus	Brown-chested Barbet	16	3	19	0	0	0	0	0	0	0	0	0	0	0
Piciformes	Capitonidae	Capito_dayi	Black-girdled Barbet	47	12	59	1	0	0	1	1	0	0	0	0	0	3
Piciformes	Capitonidae	Capito_hypoleucus	White-mantled Barbet	163	9	172	0	0	0	0	0	0	0	0	0	0	0
Piciformes	Capitonidae	Capito_maculicoronatus	Spot-crowned Barbet	337	15	352	1	0	0	0	1	0	0	0	0	0	2
Piciformes	Capitonidae	Capito_niger	Black-spotted Barbet	86	1	87	1	1	0	0	1	0	0	0	0	0	3
Piciformes	Capitonidae	Capito_quinticolor	Five-colored Barbet	36	2	38	0	0	0	0	0	0	0	0	0	0	0
Piciformes	Capitonidae	Capito_squamatus	Orange-fronted Barbet	179	4	183	1	0	0	1	0	0	0	0	0	0	2
Piciformes	Capitonidae	Capito_wallacei	Scarlet-banded Barbet	146	12	158	0	0	0	0	0	0	0	0	0	0	0
Falconiformes	Falconidae	Caracara_cheriway	Crested Caracara	12858	42	12900	1	1	1	0	1	0	0	0	0	1	5
Falconiformes	Falconidae	Caracara_plancus	Southern Caracara	4086	42	4128	1	1	1	1	1	1	0	0	0	1	7
Passeriformes	Fringillidae	Carduelis_cannabina	Eurasian Linnet	4355	272	4627	1	0	0	0	1	0	0	0	0	0	2
Passeriformes	Fringillidae	Carduelis_carduelis	European Goldfinch	18226	534	18760	1	0	0	0	0	0	0	0	0	0	1
Passeriformes	Fringillidae	Carduelis_citrinella	Citril Finch	407	14	421	1	0	0	0	1	0	0	0	0	0	2
Passeriformes	Fringillidae	Carduelis_cucullata	Red Siskin	27	0	27	1	0	0	0	1	0	0	0	0	0	2
Passeriformes	Fringillidae	Carduelis_flammea	Common Redpoll	20035	79	20114	1	0	0	0	1	0	0	0	0	0	2
Passeriformes	Fringillidae	Carduelis_flavirostris	Twite	735	26	761	1	0	0	0	0	0	0	0	0	0	1
Passeriformes	Fringillidae	Carduelis_hornemanni	Common Redpoll	20035	79	20114	1	0	0	0	1	0	0	0	0	0	2
Passeriformes	Fringillidae	Carduelis_pinus	Pine Siskin	33657	34	33691	1	0	0	0	0	0	0	0	0	0	1
Passeriformes	Fringillidae	Carduelis_spinus	Eurasian Siskin	3499	77	3576	1	0	0	1	1	0	0	0	0	0	3
Passeriformes	Fringillidae	Carduelis_tristis	American Goldfinch	58920	193	59113	1	0	0	0	0	0	0	0	0	0	1
Cariamiformes	Cariamidae	Cariama_cristata	Red-legged Seriema	728	32	760	1	1	0	1	1	0	0	0	0	0	4
Passeriformes	Thraupidae	Catamenia_analis	Band-tailed Seedeater	674	15	689	1	0	0	0	1	0	0	0	0	0	2
Cathartiformes	Cathartidae	Cathartes_aura	Turkey Vulture	56795	157	56952	1	0	0	1	1	0	0	0	0	0	3
Cathartiformes	Cathartidae	Cathartes_burrovianus	Lesser Yellow-headed Vulture	2517	31	2548	1	0	0	1	0	0	0	0	0	0	2
Cathartiformes	Cathartidae	Cathartes_melambrotus	Greater Yellow-headed Vulture	583	27	610	1	0	0	1	0	0	0	0	0	0	2
Cuculiformes	Cuculidae	Centropus_sinensis	Greater Coucal	2805	31	2836	1	1	0	1	1	0	0	0	0	0	4
Passeriformes	Paridae	Cephalopyrus_flammiceps	Fire-capped Tit	82	4	86	1	0	0	0	1	0	0	0	0	0	2
Passeriformes	Thraupidae	Certhidea_olivacea	Green Warbler-Finch	565	6	571	1	0	0	0	0	0	0	0	0	0	1
Psittaciformes	Psittaculidae	Chalcopsitta_atra	Black Lory	8	0	8	1	1	1	0	1	0	0	0	0	0	3
Psittaciformes	Psittaculidae	Chalcopsitta_cardinalis	Cardinal Lory	31	8	39	1	1	1	0	1	1	0	1	0	0	5
Psittaciformes	Psittaculidae	Chalcopsitta_duivenbodei	Brown Lory	6	1	7	0	0	0	0	0	0	0	0	0	0	0
Psittaciformes	Psittaculidae	Chalcopsitta_sintillata	Yellow-streaked Lory	10	1	11	0	0	0	0	0	0	0	0	0	0	0
Passeriformes	Sylviidae	Chamaea_fasciata	Wrentit	3540	14	3554	1	1	0	0	1	0	0	0	0	0	3
Psittaciformes	Psittaculidae	Charmosyna_josefinae	Josephine's Lorikeet	5	0	5	0	0	0	0	0	0	0	0	0	0	0
Psittaciformes	Psittaculidae	Charmosyna_margarethae	Duchess Lorikeet	9	1	10	0	0	0	0	0	0	0	0	0	0	0
Psittaciformes	Psittaculidae	Charmosyna_meeki	Meek's Lorikeet	10	0	10	0	0	0	0	0	0	0	0	0	0	0
Psittaciformes	Psittaculidae	Charmosyna_multistriata	Striated Lorikeet	3	0	3	0	0	0	0	0	0	0	0	0	0	0
Psittaciformes	Psittaculidae	Charmosyna_palmarum	Palm Lorikeet	6	0	6	0	0	0	0	0	0	0	0	0	0	0
Psittaciformes	Psittaculidae	Charmosyna_papou	Papuan Lorikeet	52	0	52	0	0	0	0	0	0	0	0	0	0	0
Psittaciformes	Psittaculidae	Charmosyna_placentis	Red-flanked Lorikeet	38	4	42	0	0	0	0	0	0	0	0	0	0	0
Psittaciformes	Psittaculidae	Charmosyna_pulchella	Fairy Lorikeet	7	0	7	0	0	0	0	0	0	0	0	0	0	0
Psittaciformes	Psittaculidae	Charmosyna_rubrigularis	Red-chinned Lorikeet	2	0	2	0	0	0	0	0	0	0	0	0	0	0
Psittaciformes	Psittaculidae	Charmosyna_rubronotata	Red-fronted Lorikeet	3	0	3	0	0	0	0	0	0	0	0	0	0	0
Psittaciformes	Psittaculidae	Charmosyna_toxopei	Blue-fronted Lorikeet	3	0	3	0	0	0	0	0	0	0	0	0	0	0
Psittaciformes	Psittaculidae	Charmosyna_wilhelminae	Pygmy Lorikeet	0	0	0	0	0	0	0	0	0	0	0	0	0	0
Accipitriformes	Accipitridae	Chelictinia_riocourii	Scissor-tailed Kite	107	3	110	1	1	0	0	1	1	0	0	1	1	5
Charadriiformes	Chionidae	Chionis_albus	Snowy Sheathbill	620	80	700	1	0	0	1	1	0	0	0	0	0	3
Charadriiformes	Chionidae	Chionis_minor	Black-faced Sheathbill	7	4	11	0	0	0	0	0	0	0	0	0	0	0
Accipitriformes	Accipitridae	Chondrohierax_uncinatus	Hook-billed Kite	2204	9	2213	1	1	1	0	1	0	0	0	0	1	4
Passeriformes	Sylviidae	Chrysomma_sinense	Yellow-eyed Babbler	1103	13	1116	1	0	0	0	1	0	0	0	0	0	2
Passeriformes	Icteridae	Chrysomus_icterocephalus	Yellow-hooded Blackbird	862	19	881	1	0	0	0	1	0	0	0	0	0	2
Passeriformes	Icteridae	Chrysomus_ruficapillus	Chestnut-capped Blackbird	1382	18	1400	1	0	0	0	1	0	0	0	0	0	2
Passeriformes	Cinclosomatidae	Cinclosoma_castanotum	Chestnut Quail-thrush	181	22	203	1	1	0	0	1	0	0	0	0	0	2
Accipitriformes	Accipitridae	Circaetus_beaudouini	Beaudouin's Snake-Eagle	100	1	101	0	0	0	0	0	0	0	0	0	0	0
Accipitriformes	Accipitridae	Circaetus_cinerascens	Banded Snake-Eagle	205	4	209	1	1	0	0	1	0	0	0	0	1	3
Accipitriformes	Accipitridae	Circaetus_cinereus	Brown Snake-Eagle	731	9	740	1	1	0	0	0	0	0	0	0	1	2
Accipitriformes	Accipitridae	Circaetus_fasciolatus	Fasciated Snake-Eagle	98	3	101	1	1	1	0	1	0	0	0	0	0	3
Accipitriformes	Accipitridae	Circaetus_gallicus	Short-toed Snake-Eagle	4731	46	4777	1	1	0	1	1	1	0	0	0	1	6
Accipitriformes	Accipitridae	Circaetus_pectoralis	Black-chested Snake-Eagle	577	7	584	1	1	0	0	0	0	0	0	0	1	2
Accipitriformes	Accipitridae	Circus_aeruginosus	Eurasian Marsh-Harrier	9682	203	9885	1	1	0	0	1	0	0	0	0	1	4
Accipitriformes	Accipitridae	Circus_approximans	Swamp Harrier	3295	20	3315	1	1	0	0	1	0	0	0	0	1	4
Accipitriformes	Accipitridae	Circus_assimilis	Spotted Harrier	1079	3	1082	1	1	0	0	1	0	0	0	0	1	3
Accipitriformes	Accipitridae	Circus_buffoni	Long-winged Harrier	1126	8	1134	1	1	0	1	1	0	0	0	0	1	5
Accipitriformes	Accipitridae	Circus_cinereus	Cinereous Harrier	791	12	803	1	1	0	0	1	0	0	0	0	1	4
Accipitriformes	Accipitridae	Circus_cyaneus	Hen Harrier	50233	245	50478	1	1	0	1	1	0	0	0	0	1	5
Accipitriformes	Accipitridae	Circus_macrosceles	Madagascar Harrier	40	0	40	0	0	0	0	0	0	0	0	0	0	0
Accipitriformes	Accipitridae	Circus_macrourus	Pallid Harrier	2248	10	2258	1	1	0	1	1	0	0	0	0	1	5
Accipitriformes	Accipitridae	Circus_maillardi	Reunion Harrier	9	2	11	1	1	0	0	1	0	0	0	0	1	3
Accipitriformes	Accipitridae	Circus_maurus	Black Harrier	110	1	111	1	1	0	1	0	0	0	0	0	1	4
Accipitriformes	Accipitridae	Circus_melanoleucos	Pied Harrier	888	5	893	1	1	0	0	1	0	0	0	0	1	3
Accipitriformes	Accipitridae	Circus_pygargus	Montagu's Harrier	2918	33	2951	1	1	0	1	1	0	0	0	0	1	5
Accipitriformes	Accipitridae	Circus_ranivorus	African Marsh-Harrier	224	3	227	1	0	0	0	1	0	0	0	0	0	2
Accipitriformes	Accipitridae	Circus_spilonotus	Eastern Marsh-Harrier	1611	26	1637	1	1	0	0	1	0	0	0	0	1	3
Passeriformes	Corvidae	Cissa_chinensis	Common Green-Magpie	331	16	347	1	1	0	0	1	0	0	0	0	0	3
Passeriformes	Corvidae	Cissa_hypoleuca	Indochinese Green-Magpie	50	6	56	1	1	0	0	1	0	0	0	0	0	2
Passeriformes	Corvidae	Cissa_thalassina	Javan Green-Magpie	122	3	125	1	1	0	0	1	0	0	0	0	0	3
Passeriformes	Thraupidae	Cissopis_leverianus	Magpie Tanager	883	15	898	1	1	0	0	1	0	0	0	0	0	2
Passeriformes	Icteridae	Clypicterus_oseryi	Casqued Cacique	45	6	51	0	0	0	0	0	0	0	0	0	0	0
Passeriformes	Estrildidae	Clytospiza_monteiri	Brown Twinspot	10	1	11	0	0	0	0	0	0	0	0	0	0	0
Coliiformes	Coliidae	Colius_castanotus	Red-backed Mousebird	16	0	16	0	0	0	0	0	0	0	0	0	0	0
Coliiformes	Coliidae	Colius_colius	White-backed Mousebird	260	2	262	1	1	1	0	1	0	0	0	0	0	4
Coliiformes	Coliidae	Colius_leucocephalus	White-headed Mousebird	71	1	72	1	1	0	0	1	0	0	0	0	0	2
Coliiformes	Coliidae	Colius_striatus	Speckled Mousebird	1418	39	1457	1	1	1	1	1	1	0	0	1	0	7
Passeriformes	Thraupidae	Conirostrum_bicolor	Bicolored Conebill	338	7	345	1	1	1	0	1	0	0	0	0	0	3
Passeriformes	Thraupidae	Conirostrum_cinereum	Cinereous Conebill	1256	20	1276	1	1	0	0	1	0	0	0	0	0	2
Passeriformes	Thraupidae	Conirostrum_leucogenys	White-eared Conebill	132	4	136	1	1	0	0	1	0	0	0	0	0	2
Psittaciformes	Psittaculidae	Coracopsis_nigra	Lesser Vasa Parrot	366	2	368	1	1	1	0	1	1	1	1	0	0	6
Psittaciformes	Psittaculidae	Coracopsis_vasa	Greater Vasa Parrot	70	1	71	1	1	1	1	1	1	1	1	0	0	7
Cathartiformes	Cathartidae	Coragyps_atratus	Black Vulture	30116	167	30283	1	0	0	1	1	0	0	0	0	0	3
Passeriformes	Corcoracidae	Corcorax_melanorhamphos	White-winged Chough	1584	36	1620	1	0	0	0	1	0	0	0	0	0	2
Passeriformes	Laniidae	Corvinella_corvina	Yellow-billed Shrike	194	16	210	1	1	0	0	1	0	0	0	0	0	2
Passeriformes	Corvidae	Corvus_albicollis	White-necked Raven	360	7	367	1	1	0	0	1	0	0	0	0	0	3
Passeriformes	Corvidae	Corvus_albus	Pied Crow	1082	34	1116	1	1	0	1	1	0	0	0	0	0	4
Passeriformes	Corvidae	Corvus_bennetti	Little Crow	143	5	148	1	0	0	1	1	0	0	0	0	0	3
Passeriformes	Corvidae	Corvus_brachyrhynchos	American Crow	31026	69	31095	1	1	0	1	1	0	0	0	0	0	4
Passeriformes	Corvidae	Corvus_capensis	Cape Crow	261	8	269	1	1	0	0	1	0	0	0	0	0	2
Passeriformes	Corvidae	Corvus_caurinus	Northwestern Crow	2549	47	2596	1	1	0	1	1	0	0	0	0	0	4
Passeriformes	Corvidae	Corvus_corax	Common Raven	32325	187	32512	1	0	0	1	1	0	0	0	0	0	3
Passeriformes	Corvidae	Corvus_corone	Carrion Crow	4359	118	4477	1	1	0	1	1	0	0	0	0	0	4
Passeriformes	Corvidae	Corvus_coronoides	Australian Raven	1587	21	1608	1	0	0	1	1	0	0	0	0	0	3
Passeriformes	Corvidae	Corvus_crassirostris	Thick-billed Raven	173	12	185	1	0	0	1	0	0	0	0	0	0	2
Passeriformes	Corvidae	Corvus_cryptoleucus	Chihuahuan Raven	1590	1	1591	1	0	0	1	0	0	0	0	0	0	2
Passeriformes	Corvidae	Corvus_dauuricus	Daurian Jackdaw	145	7	152	0	0	0	0	0	0	0	0	0	0	0
Passeriformes	Corvidae	Corvus_edithae	Somali Crow	42	9	51	0	0	0	0	0	0	0	0	0	0	0
Passeriformes	Corvidae	Corvus_enca	Slender-billed Crow	284	9	293	1	0	0	1	0	0	0	0	0	0	2
Passeriformes	Corvidae	Corvus_florensis	Flores Crow	6	2	8	0	0	0	0	0	0	0	0	0	0	0
Passeriformes	Corvidae	Corvus_frugilegus	Rook	2879	91	2970	1	1	0	1	1	0	0	0	0	0	4
Passeriformes	Corvidae	Corvus_fuscicapillus	Brown-headed Crow	19	2	21	0	0	0	0	0	0	0	0	0	0	0
Passeriformes	Corvidae	Corvus_hawaiiensis	Hawaiian Crow	2	21	23	1	0	0	0	1	0	0	0	0	0	2
Passeriformes	Corvidae	Corvus_imparatus	Tamaulipas Crow	574	1	575	1	0	0	1	1	0	0	0	0	0	3
Passeriformes	Corvidae	Corvus_jamaicensis	Jamaican Crow	75	2	77	1	0	0	0	1	0	0	0	0	0	2
Passeriformes	Corvidae	Corvus_kubaryi	Mariana Crow	3	4	7	0	0	0	0	0	0	0	0	0	0	0
Passeriformes	Corvidae	Corvus_leucognaphalus	White-necked Crow	137	4	141	0	0	0	0	0	0	0	0	0	0	0
Passeriformes	Corvidae	Corvus_macrorhynchos	Large-billed Crow	3879	67	3946	1	0	0	1	1	0	0	0	0	0	3
Passeriformes	Corvidae	Corvus_meeki	Bougainville Crow	1	0	1	0	0	0	0	0	0	0	0	0	0	0
Passeriformes	Corvidae	Corvus_mellori	Little Raven	2219	12	2231	1	0	0	0	1	0	0	0	0	0	2
Passeriformes	Corvidae	Corvus_monedula	Eurasian Jackdaw	4697	115	4812	1	0	0	1	1	0	0	0	0	0	3
Passeriformes	Corvidae	Corvus_moneduloides	New Caledonian Crow	51	12	63	1	0	0	0	1	0	0	0	0	0	2
Passeriformes	Corvidae	Corvus_nasicus	Cuban Crow	148	51	199	1	0	0	0	1	0	0	0	0	0	2
Passeriformes	Corvidae	Corvus_orru	Torresian Crow	1817	34	1851	1	1	0	1	1	0	0	0	0	0	4
Passeriformes	Corvidae	Corvus_ossifragus	Fish Crow	9267	42	9309	1	0	0	1	1	0	0	0	0	0	3
Passeriformes	Corvidae	Corvus_palmarum	Palm Crow	148	10	158	1	0	0	0	1	0	0	0	0	0	2
Passeriformes	Corvidae	Corvus_rhipidurus	Fan-tailed Raven	358	15	373	1	0	0	0	1	0	0	0	0	0	2
Passeriformes	Corvidae	Corvus_ruficollis	Brown-necked Raven	530	7	537	1	0	0	0	1	0	0	0	0	0	2
Passeriformes	Corvidae	Corvus_sinaloae	Sinaloa Crow	151	0	151	1	0	0	0	0	0	0	0	0	0	1
Passeriformes	Corvidae	Corvus_splendens	House Crow	3846	43	3889	1	0	0	1	1	0	0	0	0	0	3
Passeriformes	Corvidae	Corvus_tasmanicus	Forest Raven	248	9	257	1	0	0	1	1	0	0	0	0	0	3
Passeriformes	Corvidae	Corvus_torquatus	Collared Crow	259	16	275	1	0	0	0	1	0	0	0	0	0	2
Passeriformes	Corvidae	Corvus_tristis	Gray Crow	27	1	28	0	0	0	0	0	0	0	0	0	0	0
Passeriformes	Corvidae	Corvus_typicus	Piping Crow	9	4	13	0	0	0	0	0	0	0	0	0	0	0
Passeriformes	Corvidae	Corvus_unicolor	Banggai Crow	9	1	10	0	0	0	0	0	0	0	0	0	0	0
Passeriformes	Corvidae	Corvus_woodfordi	Guadalcanal Crow	8	3	11	0	0	0	0	0	0	0	0	0	0	0
Passeriformes	Artamidae	Cracticus_nigrogularis	Pied Butcherbird	1770	23	1793	1	1	1	0	1	0	0	0	0	0	4
Passeriformes	Furnariidae	Cranioleuca_vulpina	Rusty-backed Spinetail	207	13	220	1	0	0	0	1	0	0	0	0	0	2
Passeriformes	Corvidae	Crypsirina_cucullata	Hooded Treepie	36	0	36	0	0	0	0	0	0	0	0	0	0	0
Passeriformes	Corvidae	Crypsirina_temia	Racket-tailed Treepie	296	16	312	1	0	0	1	1	0	0	0	0	0	3
Passeriformes	Estrildidae	Cryptospiza_jacksoni	Dusky Crimsonwing	18	3	21	0	0	0	0	0	0	0	0	0	0	0
Passeriformes	Estrildidae	Cryptospiza_reichenovii	Red-faced Crimsonwing	16	1	17	0	0	0	0	0	0	0	0	0	0	0
Passeriformes	Estrildidae	Cryptospiza_salvadorii	Abyssinian Crimsonwing	18	0	18	0	0	0	0	0	0	0	0	0	0	0
Passeriformes	Icteridae	Curaeus_curaeus	Austral Blackbird	786	13	799	1	0	0	0	1	0	0	0	0	0	2
Passeriformes	Icteridae	Curaeus_forbesi	Forbes's Blackbird	15	1	16	0	0	0	0	0	0	0	0	0	0	0
Passeriformes	Corvidae	Cyanocitta_cristata	Blue Jay	36236	98	36334	1	0	0	1	1	0	0	0	0	0	3
Passeriformes	Corvidae	Cyanocitta_stelleri	Steller's Jay	12414	94	12508	1	0	0	1	1	0	0	0	0	0	3
Passeriformes	Corvidae	Cyanocorax_affinis	Black-chested Jay	745	12	757	1	0	0	1	1	0	0	0	0	0	3
Passeriformes	Corvidae	Cyanocorax_beecheii	Purplish-backed Jay	113	1	114	1	0	0	1	1	0	0	0	0	0	3
Passeriformes	Corvidae	Cyanocorax_caeruleus	Azure Jay	179	7	186	1	0	0	1	1	0	0	0	0	0	3
Passeriformes	Corvidae	Cyanocorax_cayanus	Cayenne Jay	35	10	45	1	0	0	0	1	0	0	0	0	0	2
Passeriformes	Corvidae	Cyanocorax_chrysops	Plush-crested Jay	1096	25	1121	1	0	0	1	1	0	0	0	0	0	3
Passeriformes	Corvidae	Cyanocorax_cristatellus	Curl-crested Jay	302	15	317	1	0	0	1	1	0	0	0	0	0	3
Passeriformes	Corvidae	Cyanocorax_cyanomelas	Purplish Jay	470	22	492	1	0	0	1	1	0	0	0	0	0	3
Passeriformes	Corvidae	Cyanocorax_cyanopogon	White-naped Jay	96	8	104	1	0	0	1	1	0	0	0	0	0	3
Passeriformes	Corvidae	Cyanocorax_dickeyi	Tufted Jay	131	8	139	1	0	0	1	0	0	0	0	0	0	2
Passeriformes	Corvidae	Cyanocorax_heilprini	Azure-naped Jay	100	4	104	1	0	0	0	1	0	0	0	0	0	2
Passeriformes	Corvidae	Cyanocorax_melanocyaneus	Bushy-crested Jay	971	1	972	1	0	0	1	1	0	0	0	0	0	3
Passeriformes	Corvidae	Cyanocorax_morio	Brown Jay	2108	15	2123	1	0	0	1	1	0	0	0	0	0	3
Passeriformes	Corvidae	Cyanocorax_mystacalis	White-tailed Jay	186	10	196	0	0	0	0	0	0	0	0	0	0	0
Passeriformes	Corvidae	Cyanocorax_sanblasianus	San Blas Jay	284	0	284	1	0	0	1	0	0	0	0	0	0	2
Passeriformes	Corvidae	Cyanocorax_violaceus	Violaceous Jay	495	17	512	1	0	0	1	1	0	0	0	0	0	3
Passeriformes	Corvidae	Cyanocorax_yncas	Green Jay	5286	40	5326	1	0	0	1	1	0	0	0	0	0	3
Passeriformes	Corvidae	Cyanocorax_yucatanicus	Yucatan Jay	1093	11	1104	1	0	0	1	1	0	0	0	0	0	3
Passeriformes	Vangidae	Cyanolanius_madagascarinus	Blue Vanga	222	2	224	1	1	1	1	1	1	0	0	0	0	6
Psittaciformes	Psittacidae	Cyanoliseus_patagonus	Burrowing Parakeet	816	6	822	1	1	1	1	1	1	1	1	0	0	7
Passeriformes	Corvidae	Cyanolyca_argentigula	Silvery-throated Jay	36	0	36	0	0	0	0	0	0	0	0	0	0	0
Passeriformes	Corvidae	Cyanolyca_armillata	Black-collared Jay	248	0	248	0	0	0	0	0	0	0	0	0	0	0
Passeriformes	Corvidae	Cyanolyca_cucullata	Azure-hooded Jay	114	1	115	1	0	0	1	1	0	0	0	0	0	3
Passeriformes	Corvidae	Cyanolyca_mirabilis	White-throated Jay	28	3	31	0	0	0	0	0	0	0	0	0	0	0
Passeriformes	Corvidae	Cyanolyca_nana	Dwarf Jay	97	3	100	0	0	0	0	0	0	0	0	0	0	0
Passeriformes	Corvidae	Cyanolyca_pulchra	Beautiful Jay	77	3	80	0	0	0	0	0	0	0	0	0	0	0
Passeriformes	Corvidae	Cyanolyca_pumilo	Black-throated Jay	82	1	83	1	0	0	0	1	0	0	0	0	0	2
Passeriformes	Corvidae	Cyanolyca_turcosa	Turquoise Jay	385	17	402	0	0	0	0	0	0	0	0	0	0	0
Passeriformes	Corvidae	Cyanolyca_viridicyanus	White-collared Jay	94	4	98	0	0	0	0	0	0	0	0	0	0	0
Passeriformes	Corvidae	Cyanopica_cyanus	Iberian Magpie	2470	65	2535	1	0	0	1	1	0	0	0	0	0	3
Psittaciformes	Psittacidae	Cyanopsitta_spixii	Spix's Macaw	1	0	1	1	1	1	1	1	1	1	1	0	0	7
Psittaciformes	Psittaculidae	Cyanoramphus_auriceps	Yellow-crowned Parakeet	148	14	162	1	1	1	1	1	1	1	1	0	0	8
Psittaciformes	Psittaculidae	Cyanoramphus_cookii	Red-crowned Parakeet	458	38	496	1	1	1	1	1	1	1	1	0	0	7
Psittaciformes	Psittaculidae	Cyanoramphus_forbesi	Chatham Islands Parakeet	3	0	3	0	0	0	0	0	0	0	0	0	0	0
Psittaciformes	Psittaculidae	Cyanoramphus_malherbi	Malherbe's Parakeet	32	4	36	1	1	1	1	1	1	1	1	0	0	7
Psittaciformes	Psittaculidae	Cyanoramphus_novaezelandiae	Red-crowned Parakeet	429	37	466	1	1	1	1	1	1	1	1	0	0	8
Psittaciformes	Psittaculidae	Cyanoramphus_saisseti	Red-crowned Parakeet	452	44	496	1	1	1	0	1	1	1	1	0	0	6
Psittaciformes	Psittaculidae	Cyanoramphus_unicolor	Antipodes Parakeet	11	1	12	1	1	1	1	1	1	1	1	0	0	7
Passeriformes	Vireonidae	Cyclarhis_gujanensis	Rufous-browed Peppershrike	2136	20	2156	1	1	0	1	1	0	0	0	0	0	4
Psittaciformes	Psittaculidae	Cyclopsitta_diophthalma	Double-eyed Fig-Parrot	944	48	992	0	0	0	0	0	0	0	0	0	0	0
Psittaciformes	Psittaculidae	Cyclopsitta_gulielmitertii	Orange-breasted Fig-Parrot	120	0	120	0	0	0	0	0	0	0	0	0	0	0
Passeriformes	Neosittidae	Daphoenositta_chrysoptera	Papuan Sittella	3000	39	3039	1	0	0	0	0	1	0	0	0	0	2
Falconiformes	Falconidae	Daptrius_ater	Black Caracara	505	21	526	1	1	1	0	1	1	0	0	0	1	5
Passeriformes	Corvidae	Dendrocitta_bayleyi	Andaman Treepie	70	2	72	0	0	0	0	0	0	0	0	0	0	0
Passeriformes	Corvidae	Dendrocitta_formosae	Gray Treepie	1243	28	1271	1	1	0	0	1	0	0	0	0	0	3
Passeriformes	Corvidae	Dendrocitta_frontalis	Collared Treepie	40	6	46	0	0	0	0	0	0	0	0	0	0	0
Passeriformes	Corvidae	Dendrocitta_leucogastra	White-bellied Treepie	410	8	418	0	0	0	0	0	0	0	0	0	0	0
Passeriformes	Corvidae	Dendrocitta_occipitalis	Sumatran Treepie	113	8	121	0	0	0	0	0	0	0	0	0	0	0
Passeriformes	Corvidae	Dendrocitta_vagabunda	Rufous Treepie	2603	13	2616	1	0	0	0	1	0	0	0	0	0	2
Psittaciformes	Psittacidae	Deroptyus_accipitrinus	Red-fan Parrot	199	16	215	1	1	1	1	1	1	1	1	1	0	8
Passeriformes	Dicruridae	Dicrurus_adsimilis	Fork-tailed Drongo	1074	20	1094	1	1	0	1	1	0	0	0	0	0	3
Passeriformes	Dicruridae	Dicrurus_aeneus	Bronzed Drongo	1718	27	1745	1	1	1	0	1	0	0	0	0	0	3
Passeriformes	Dicruridae	Dicrurus_aldabranus	Aldabra Drongo	5	0	5	0	0	0	0	0	0	0	0	0	0	0
Passeriformes	Dicruridae	Dicrurus_andamanensis	Andaman Drongo	73	8	81	0	0	0	0	0	0	0	0	0	0	0
Passeriformes	Dicruridae	Dicrurus_annectans	Crow-billed Drongo	257	2	259	1	1	1	0	1	0	0	0	0	0	3
Passeriformes	Dicruridae	Dicrurus_balicassius	Balicassiao	75	5	80	0	0	0	0	0	0	0	0	0	0	0
Passeriformes	Dicruridae	Dicrurus_bracteatus	Spangled Drongo	1595	23	1618	1	1	1	0	1	0	0	0	0	0	3
Passeriformes	Dicruridae	Dicrurus_caerulescens	White-bellied Drongo	1151	6	1157	1	1	1	0	1	0	0	0	0	0	3
Passeriformes	Dicruridae	Dicrurus_densus	Wallacean Drongo	74	2	76	1	1	1	0	1	0	0	0	0	0	3
Passeriformes	Dicruridae	Dicrurus_forficatus	Crested Drongo	219	2	221	1	1	1	0	1	0	0	0	0	0	3
Passeriformes	Dicruridae	Dicrurus_fuscipennis	Comoro Drongo	8	0	8	0	0	0	0	0	0	0	0	0	0	0
Passeriformes	Dicruridae	Dicrurus_hottentottus	Hair-crested Drongo	5296	66	5362	1	1	1	0	1	1	0	0	0	0	4
Passeriformes	Dicruridae	Dicrurus_leucophaeus	Ashy Drongo	3093	50	3143	1	1	1	0	1	0	0	0	0	0	3
Passeriformes	Dicruridae	Dicrurus_ludwigii	Common Square-tailed Drongo	65	2	67	1	1	1	0	1	0	0	0	0	0	3
Passeriformes	Dicruridae	Dicrurus_macrocercus	Black Drongo	5754	45	5799	1	1	1	0	1	1	0	0	0	0	4
Passeriformes	Dicruridae	Dicrurus_megarhynchus	Ribbon-tailed Drongo	3	0	3	1	1	0	0	1	0	0	0	0	0	2
Passeriformes	Dicruridae	Dicrurus_montanus	Sulawesi Drongo	16	4	20	0	0	0	0	0	0	0	0	0	0	0
Passeriformes	Dicruridae	Dicrurus_paradiseus	Greater Racket-tailed Drongo	4879	107	4986	1	1	1	0	1	0	0	0	0	0	3
Passeriformes	Dicruridae	Dicrurus_remifer	Lesser Racket-tailed Drongo	282	10	292	0	0	0	0	0	0	0	0	0	0	0
Passeriformes	Dicruridae	Dicrurus_sumatranus	Sumatran Drongo	12	0	12	0	0	0	0	0	0	0	0	0	0	0
Passeriformes	Dicruridae	Dicrurus_waldenii	Mayotte Drongo	5	1	6	0	0	0	0	0	0	0	0	0	0	0
Psittaciformes	Psittacidae	Diopsittaca_nobilis	Red-shouldered Macaw	700	12	712	1	1	1	1	1	1	1	1	0	0	7
Passeriformes	Icteridae	Dives_atroviolaceus	Cuban Blackbird	299	34	333	0	0	0	0	0	0	0	0	0	0	0
Passeriformes	Icteridae	Dives_dives	Melodious Blackbird	2048	18	2066	1	0	0	0	1	0	0	0	0	0	2
Passeriformes	Icteridae	Dives_warszewiczi	Scrub Blackbird	433	10	443	0	0	0	0	0	0	0	0	0	0	0
Passeriformes	Icteridae	Dolichonyx_oryzivorus	Bobolink	21162	68	21230	1	0	0	0	0	0	0	0	0	0	1
Accipitriformes	Accipitridae	Dryotriorchis_spectabilis	Congo Serpent-Eagle	18	4	22	0	0	0	0	0	0	0	0	0	0	0
Passeriformes	Timaliidae	Dumetia_hyperythra	Tawny-bellied Babbler	742	7	749	1	0	0	0	1	0	0	0	0	0	2
Psittaciformes	Psittaculidae	Eclectus_roratus	Eclectus Parrot	1044	80	1124	1	1	1	1	1	1	1	1	1	0	8
Accipitriformes	Accipitridae	Elanoides_forficatus	Swallow-tailed Kite	11647	46	11693	1	1	0	0	1	1	0	0	1	1	5
Accipitriformes	Accipitridae	Elanus_axillaris	Black-shouldered Kite	3661	30	3691	1	1	0	1	1	1	0	0	0	1	6
Accipitriformes	Accipitridae	Elanus_caeruleus	Black-winged Kite	6298	35	6333	1	1	1	1	1	0	0	0	0	1	6
Accipitriformes	Accipitridae	Elanus_leucurus	White-tailed Kite	14209	27	14236	1	1	1	1	1	0	0	0	0	1	6
Accipitriformes	Accipitridae	Elanus_scriptus	Letter-winged Kite	137	4	141	1	1	0	1	1	0	0	0	0	1	5
Passeriformes	Estrildidae	Emblema_pictum	Painted Firetail	134	10	144	0	0	0	0	0	0	0	0	0	0	0
Psittaciformes	Psittacidae	Enicognathus_ferrugineus	Austral Parakeet	426	7	433	1	1	1	1	1	1	1	1	0	0	7
Psittaciformes	Psittacidae	Enicognathus_leptorhynchus	Slender-billed Parakeet	208	2	210	1	1	1	0	1	1	1	1	0	0	6
Psittaciformes	Psittaculidae	Eos_bornea	Red Lory	16	2	18	0	0	0	0	0	0	0	0	0	0	0
Psittaciformes	Psittaculidae	Eos_cyanogenia	Black-winged Lory	7	2	9	0	0	0	0	0	0	0	0	0	0	0
Psittaciformes	Psittaculidae	Eos_histrio	Red-and-blue Lory	3	0	3	0	0	0	0	0	0	0	0	0	0	0
Psittaciformes	Psittaculidae	Eos_reticulata	Blue-streaked Lory	10	6	16	0	0	0	0	0	0	0	0	0	0	0
Psittaciformes	Psittaculidae	Eos_semilarvata	Blue-eared Lory	6	2	8	1	1	1	0	1	1	0	0	0	0	4
Psittaciformes	Psittaculidae	Eos_squamata	Violet-necked Lory	41	2	43	1	1	1	1	1	1	1	1	0	0	7
Accipitriformes	Accipitridae	Erythrotriorchis_buergersi	Chestnut-shouldered Goshawk	0	0	0	0	0	0	0	0	0	0	0	0	0	0
Accipitriformes	Accipitridae	Erythrotriorchis_radiatus	Red Goshawk	129	21	150	1	1	0	1	1	0	0	0	0	1	5
Passeriformes	Estrildidae	Erythrura_coloria	Red-eared Parrotfinch	9	2	11	0	0	0	0	0	0	0	0	0	0	0
Passeriformes	Estrildidae	Erythrura_cyaneovirens	Red-headed Parrotfinch	5	2	7	0	0	0	0	0	0	0	0	0	0	0
Passeriformes	Estrildidae	Erythrura_gouldiae	Gouldian Finch	326	5	331	1	0	0	0	0	0	0	0	0	0	1
Passeriformes	Estrildidae	Erythrura_hyperythra	Tawny-breasted Parrotfinch	25	1	26	0	0	0	0	0	0	0	0	0	0	0
Passeriformes	Estrildidae	Erythrura_kleinschmidti	Pink-billed Parrotfinch	1	0	1	0	0	0	0	0	0	0	0	0	0	0
Passeriformes	Estrildidae	Erythrura_papuana	Papuan Parrotfinch	4	0	4	0	0	0	0	0	0	0	0	0	0	0
Passeriformes	Estrildidae	Erythrura_pealii	Fiji Parrotfinch	97	4	101	1	0	0	0	0	0	0	0	0	0	1
Passeriformes	Estrildidae	Erythrura_prasina	Pin-tailed Parrotfinch	44	1	45	0	0	0	0	0	0	0	0	0	0	0
Passeriformes	Estrildidae	Erythrura_psittacea	Red-throated Parrotfinch	42	1	43	1	0	0	0	0	0	0	0	0	0	1
Passeriformes	Estrildidae	Erythrura_regia	Red-headed Parrotfinch	5	2	7	0	0	0	0	0	0	0	0	0	0	0
Passeriformes	Estrildidae	Erythrura_trichroa	Blue-faced Parrotfinch	102	6	108	1	0	0	0	0	0	0	0	0	0	1
Passeriformes	Estrildidae	Erythrura_tricolor	Tricolored Parrotfinch	71	5	76	1	0	0	0	0	0	0	0	0	0	1
Passeriformes	Estrildidae	Erythrura_viridifacies	Green-faced Parrotfinch	7	22	29	0	0	0	0	0	0	0	0	0	0	0
Passeriformes	Estrildidae	Estrilda_astrild	Common Waxbill	2838	23	2861	1	0	0	0	1	0	0	0	0	0	2
Passeriformes	Estrildidae	Estrilda_atricapilla	Black-headed Waxbill	9	1	10	0	0	0	0	0	0	0	0	0	0	0
Passeriformes	Estrildidae	Estrilda_caerulescens	Lavender Waxbill	180	13	193	0	0	0	0	0	0	0	0	0	0	0
Passeriformes	Estrildidae	Estrilda_charmosyna	Black-cheeked Waxbill	17	2	19	0	0	0	0	0	0	0	0	0	0	0
Passeriformes	Estrildidae	Estrilda_erythronotos	Black-faced Waxbill	192	3	195	1	0	0	0	0	0	0	0	0	0	1
Passeriformes	Estrildidae	Estrilda_kandti	Kandt's Waxbill	51	3	54	1	0	0	0	0	0	0	0	0	0	1
Passeriformes	Estrildidae	Estrilda_melanotis	Angola Waxbill	249	5	254	1	0	0	0	1	0	0	0	0	0	2
Passeriformes	Estrildidae	Estrilda_melpoda	Orange-cheeked Waxbill	768	13	781	1	0	0	0	1	0	0	0	0	0	2
Passeriformes	Estrildidae	Estrilda_nigriloris	Black-lored Waxbill	0	0	0	0	0	0	0	0	0	0	0	0	0	0
Passeriformes	Estrildidae	Estrilda_nonnula	Black-crowned Waxbill	125	11	136	1	0	0	0	0	0	0	0	0	0	1
Passeriformes	Estrildidae	Estrilda_paludicola	Fawn-breasted Waxbill	59	1	60	0	0	0	0	0	0	0	0	0	0	0
Passeriformes	Estrildidae	Estrilda_perreini	Black-tailed Waxbill	56	0	56	1	0	0	0	0	0	0	0	0	0	1
Passeriformes	Estrildidae	Estrilda_poliopareia	Anambra Waxbill	0	0	0	1	0	0	0	1	0	0	0	0	0	2
Passeriformes	Estrildidae	Estrilda_quartinia	Yellow-bellied Waxbill	170	7	177	0	0	0	0	0	0	0	0	0	0	0
Passeriformes	Estrildidae	Estrilda_rhodopyga	Crimson-rumped Waxbill	199	2	201	0	0	0	0	0	0	0	0	0	0	0
Passeriformes	Estrildidae	Estrilda_rufibarba	Arabian Waxbill	7	5	12	1	0	0	0	1	0	0	0	0	0	2
Passeriformes	Estrildidae	Estrilda_thomensis	Cinderella Waxbill	10	0	10	0	0	0	0	0	0	0	0	0	0	0
Passeriformes	Estrildidae	Estrilda_troglodytes	Black-rumped Waxbill	81	16	97	0	0	0	0	0	0	0	0	0	0	0
Piciformes	Capitonidae	Eubucco_bourcierii	Red-headed Barbet	1729	22	1751	1	1	0	0	1	0	0	0	0	0	3
Piciformes	Capitonidae	Eubucco_richardsoni	Lemon-throated Barbet	334	8	342	1	1	0	0	1	0	0	0	0	0	2
Piciformes	Capitonidae	Eubucco_tucinkae	Scarlet-hooded Barbet	22	3	25	1	0	0	0	1	0	0	0	0	0	2
Piciformes	Capitonidae	Eubucco_versicolor	Versicolored Barbet	444	6	450	1	0	0	0	1	0	0	0	0	0	2
Psittaciformes	Psittaculidae	Eunymphicus_cornutus	Horned Parakeet	40	8	48	1	1	1	1	1	1	1	1	0	0	7
Psittaciformes	Psittaculidae	Eunymphicus_uvaeensis	Ouvea Parakeet	22	22	44	1	1	1	1	1	1	1	1	0	0	7
Passeriformes	Icteridae	Euphagus_carolinus	Rusty Blackbird	27286	93	27379	1	0	0	1	1	0	0	0	0	0	3
Passeriformes	Icteridae	Euphagus_cyanocephalus	Brewer's Blackbird	16428	41	16469	1	0	0	0	1	0	0	0	0	0	2
Passeriformes	Laniidae	Eurocephalus_anguitimens	White-crowned Shrike	275	5	280	1	1	1	0	1	0	0	0	0	0	3
Passeriformes	Laniidae	Eurocephalus_rueppelli	White-rumped Shrike	470	9	479	1	1	1	0	1	0	0	0	0	0	3
Passeriformes	Estrildidae	Euschistospiza_cinereovinacea	Dusky Twinspot	18	0	18	0	0	0	0	0	0	0	0	0	0	0
Passeriformes	Estrildidae	Euschistospiza_dybowskii	Dybowski's Twinspot	3	1	4	0	0	0	0	0	0	0	0	0	0	0
Accipitriformes	Accipitridae	Eutriorchis_astur	Madagascar Serpent-Eagle	10	0	10	0	0	0	0	0	0	0	0	0	0	0
Falconiformes	Falconidae	Falco_alopex	Fox Kestrel	62	3	65	1	0	0	1	1	0	0	0	0	0	3
Falconiformes	Falconidae	Falco_amurensis	Amur Falcon	1241	15	1256	1	1	1	0	1	1	0	1	0	1	7
Falconiformes	Falconidae	Falco_araea	Seychelles Kestrel	39	2	41	1	0	0	0	1	0	0	0	0	0	2
Falconiformes	Falconidae	Falco_ardosiaceus	Gray Kestrel	366	22	388	1	1	1	1	1	1	0	1	0	1	8
Falconiformes	Falconidae	Falco_berigora	Brown Falcon	3543	33	3576	1	1	1	0	1	1	0	1	0	1	7
Falconiformes	Falconidae	Falco_biarmicus	Lanner Falcon	700	15	715	1	1	0	1	1	0	0	0	0	1	5
Falconiformes	Falconidae	Falco_cenchroides	Australian Kestrel	3166	20	3186	1	1	1	1	1	1	0	0	0	1	6
Falconiformes	Falconidae	Falco_cherrug	Saker Falcon	399	5	404	1	0	0	1	0	0	0	0	0	0	2
Falconiformes	Falconidae	Falco_chicquera	Red-necked Falcon	1444	14	1458	1	1	1	1	1	0	0	0	0	0	5
Falconiformes	Falconidae	Falco_columbarius	Merlin	48280	138	48418	1	1	1	1	1	1	0	1	1	1	9
Falconiformes	Falconidae	Falco_concolor	Sooty Falcon	142	1	143	1	1	1	0	1	0	0	0	0	1	4
Falconiformes	Falconidae	Falco_cuvierii	African Hobby	96	4	100	1	1	0	0	1	0	0	0	0	0	2
Falconiformes	Falconidae	Falco_deiroleucus	Orange-breasted Falcon	753	120	873	1	1	1	1	1	1	0	0	0	1	7
Falconiformes	Falconidae	Falco_dickinsoni	Dickinson's Kestrel	86	1	87	1	0	0	0	0	0	0	0	0	0	1
Falconiformes	Falconidae	Falco_eleonorae	Eleonora's Falcon	685	8	693	1	1	1	0	1	1	1	1	0	1	7
Falconiformes	Falconidae	Falco_fasciinucha	Taita Falcon	42	0	42	1	0	0	1	0	0	0	0	0	0	2
Falconiformes	Falconidae	Falco_femoralis	Aplomado Falcon	3817	41	3858	1	1	1	1	1	1	0	1	0	1	8
Falconiformes	Falconidae	Falco_hypoleucos	Gray Falcon	178	5	183	1	0	0	1	0	0	0	0	0	0	2
Falconiformes	Falconidae	Falco_jugger	Laggar Falcon	478	7	485	1	1	1	1	1	0	0	0	0	1	6
Falconiformes	Falconidae	Falco_longipennis	Australian Hobby	1968	17	1985	1	1	1	1	1	1	0	0	1	1	8
Falconiformes	Falconidae	Falco_mexicanus	Prairie Falcon	8885	59	8944	1	1	0	1	1	0	0	0	0	1	5
Falconiformes	Falconidae	Falco_moluccensis	Spotted Kestrel	125	6	131	1	0	0	1	1	0	0	0	0	0	3
Falconiformes	Falconidae	Falco_naumanni	Lesser Kestrel	2069	63	2132	1	1	1	0	1	1	1	1	0	1	8
Falconiformes	Falconidae	Falco_newtoni	Madagascar Kestrel	174	4	178	1	1	1	1	1	0	0	0	0	1	6
Falconiformes	Falconidae	Falco_novaeseelandiae	New Zealand Falcon	222	7	229	1	1	0	1	1	0	0	0	0	0	4
Falconiformes	Falconidae	Falco_pelegrinoides	Peregrine Falcon	54485	132	54617	1	1	1	1	1	0	0	0	1	1	7
Falconiformes	Falconidae	Falco_peregrinus	Peregrine Falcon	54485	132	54617	1	1	1	1	1	0	0	0	0	1	6
Falconiformes	Falconidae	Falco_punctatus	Mauritius Kestrel	28	1	29	1	1	1	1	1	0	0	0	0	0	5
Falconiformes	Falconidae	Falco_rufigularis	Bat Falcon	2548	42	2590	1	1	1	1	1	1	0	1	0	1	8
Falconiformes	Falconidae	Falco_rupicoloides	Greater Kestrel	271	3	274	1	1	1	0	1	0	0	1	0	0	5
Falconiformes	Falconidae	Falco_rusticolus	Gyrfalcon	5251	45	5296	1	1	1	1	1	0	0	0	0	1	6
Falconiformes	Falconidae	Falco_severus	Oriental Hobby	105	7	112	1	1	0	0	1	0	0	0	0	1	3
Falconiformes	Falconidae	Falco_sparverius	American Kestrel	63150	220	63370	1	1	1	1	1	1	1	1	0	1	9
Falconiformes	Falconidae	Falco_subbuteo	Eurasian Hobby	2819	29	2848	1	1	1	0	1	0	0	0	0	1	5
Falconiformes	Falconidae	Falco_subniger	Black Falcon	686	5	691	1	1	0	1	0	0	0	0	0	1	4
Falconiformes	Falconidae	Falco_tinnunculus	Eurasian Kestrel	12230	147	12377	1	1	1	1	1	0	0	0	0	1	6
Falconiformes	Falconidae	Falco_vespertinus	Red-footed Falcon	1159	14	1173	1	1	1	1	1	1	0	1	0	1	8
Falconiformes	Falconidae	Falco_zoniventris	Banded Kestrel	58	3	61	1	1	1	1	1	1	0	1	0	0	7
Passeriformes	Vangidae	Falculea_palliata	Sickle-billed Vanga	161	4	165	1	1	1	1	1	0	0	0	0	0	4
Passeriformes	Falcunculidae	Falcunculus_frontatus	Crested Shrike-tit	3618	99	3717	1	0	0	1	1	0	0	0	0	0	3
Psittaciformes	Psittacidae	Forpus_coelestis	Pacific Parrotlet	528	11	539	0	0	0	0	0	0	0	0	0	0	0
Psittaciformes	Psittacidae	Forpus_conspicillatus	Spectacled Parrotlet	894	14	908	0	0	0	0	0	0	0	0	0	0	0
Psittaciformes	Psittacidae	Forpus_cyanopygius	Mexican Parrotlet	163	1	164	0	0	0	0	0	0	0	0	0	0	0
Psittaciformes	Psittacidae	Forpus_modestus	Dusky-billed Parrotlet	82	6	88	0	0	0	0	0	0	0	0	0	0	0
Psittaciformes	Psittacidae	Forpus_passerinus	Green-rumped Parrotlet	622	23	645	1	0	0	0	1	0	0	0	0	0	2
Psittaciformes	Psittacidae	Forpus_xanthops	Yellow-faced Parrotlet	67	7	74	0	0	0	0	0	0	0	0	0	0	0
Psittaciformes	Psittacidae	Forpus_xanthopterygius	Blue-winged Parrotlet	1432	10	1442	1	0	0	0	1	0	0	0	0	0	2
Passeriformes	Ploceidae	Foudia_madagascariensis	Red Fody	351	7	358	1	0	0	0	1	0	0	0	0	0	2
Passeriformes	Furnariidae	Furnarius_minor	Lesser Hornero	96	2	98	1	0	0	0	1	0	0	0	0	0	2
Passeriformes	Furnariidae	Furnarius_rufus	Rufous Hornero	3210	49	3259	1	1	0	0	0	0	0	0	0	0	1
Accipitriformes	Accipitridae	Gampsonyx_swainsonii	Pearl Kite	1404	14	1418	1	1	1	1	1	0	0	0	0	0	5
Passeriformes	Pellorneidae	Gampsorhynchus_torquatus	Collared Babbler	25	5	30	1	0	0	0	1	0	0	0	0	0	2
Passeriformes	Leiotrichidae	Garrulax_leucolophus	White-crested Laughingthrush	588	23	611	1	1	0	0	1	0	0	0	0	0	2
Passeriformes	Leiotrichidae	Garrulax_mitratus	Chestnut-capped Laughingthrush	195	4	199	1	0	0	0	1	0	0	0	0	0	2
Passeriformes	Leiotrichidae	Garrulax_striatus	Striated Laughingthrush	261	7	268	1	0	0	0	1	0	0	0	0	0	2
Passeriformes	Corvidae	Garrulus_glandarius	Eurasian Jay	12585	219	12804	1	0	0	1	1	0	0	0	0	0	3
Passeriformes	Corvidae	Garrulus_lanceolatus	Black-headed Jay	336	11	347	1	0	0	0	0	0	0	0	0	0	1
Passeriformes	Corvidae	Garrulus_lidthi	Lidth's Jay	22	4	26	1	0	0	1	0	0	0	0	0	0	2
Psittaciformes	Psittaculidae	Geoffroyus_geoffroyi	Red-cheeked Parrot	229	14	243	1	1	1	0	1	1	1	0	0	0	5
Psittaciformes	Psittaculidae	Geoffroyus_heteroclitus	Singing Parrot	40	0	40	1	1	1	0	1	1	1	1	0	0	6
Psittaciformes	Psittaculidae	Geoffroyus_simplex	Blue-collared Parrot	5	0	5	0	0	0	0	0	0	0	0	0	0	0
Passeriformes	Thraupidae	Geospiza_fortis	Medium Ground-Finch	741	14	755	1	0	0	0	1	0	0	0	0	0	2
Passeriformes	Thraupidae	Geospiza_magnirostris	Large Ground-Finch	322	7	329	1	0	0	1	1	0	0	0	0	0	3
Passeriformes	Thraupidae	Geospiza_scandens	Common Cactus-Finch	378	9	387	1	0	0	1	1	0	0	0	0	0	3
Accipitriformes	Accipitridae	Geranoaetus_melanoleucus	Black-chested Buzzard-Eagle	2085	27	2112	1	1	0	1	1	0	0	0	0	1	5
Accipitriformes	Accipitridae	Geranospiza_caerulescens	Crane Hawk	1572	23	1595	1	1	1	1	1	0	0	0	0	1	6
Strigiformes	Strigidae	Glaucidium_albertinum	Albertine Owlet	0	0	0	0	0	0	0	0	0	0	0	0	0	0
Strigiformes	Strigidae	Glaucidium_bolivianum	Yungas Pygmy-Owl	52	5	57	0	0	0	0	0	0	0	0	0	0	0
Strigiformes	Strigidae	Glaucidium_brasilianum	Ferruginous Pygmy-Owl	10860	138	10998	1	1	1	0	1	1	1	0	0	0	6
Strigiformes	Strigidae	Glaucidium_brodiei	Collared Owlet	461	18	479	1	0	0	0	1	0	0	0	0	0	2
Strigiformes	Strigidae	Glaucidium_californicum	Northern Pygmy-Owl	5340	18	5358	1	1	1	0	1	0	0	0	0	1	4
Strigiformes	Strigidae	Glaucidium_capense	African Barred Owlet	142	1	143	1	1	1	0	1	1	0	0	0	0	4
Strigiformes	Strigidae	Glaucidium_castaneum	Chestnut Owlet	0	0	0	0	0	0	0	0	0	0	0	0	0	0
Strigiformes	Strigidae	Glaucidium_castanonotum	Chestnut-backed Owlet	94	9	103	1	1	1	0	1	0	0	0	0	0	3
Strigiformes	Strigidae	Glaucidium_castanopterum	Javan Owlet	7	0	7	0	0	0	0	0	0	0	0	0	0	0
Strigiformes	Strigidae	Glaucidium_costaricanum	Costa Rican Pygmy-Owl	136	4	140	0	0	0	0	0	0	0	0	0	0	0
Strigiformes	Strigidae	Glaucidium_cuculoides	Asian Barred Owlet	975	17	992	1	1	1	0	1	0	0	0	0	0	3
Strigiformes	Strigidae	Glaucidium_gnoma	Northern Pygmy-Owl	16020	54	16074	1	1	1	0	1	1	1	1	0	0	6
Strigiformes	Strigidae	Glaucidium_griseiceps	Central American Pygmy-Owl	112	2	114	1	1	1	0	1	0	0	0	0	0	3
Strigiformes	Strigidae	Glaucidium_hardyi	Amazonian Pygmy-Owl	86	13	99	1	1	1	0	1	1	0	0	0	0	4
Strigiformes	Strigidae	Glaucidium_jardinii	Andean Pygmy-Owl	163	4	167	0	0	0	0	0	0	0	0	0	0	0
Strigiformes	Strigidae	Glaucidium_minutissimum	Least Pygmy-Owl	61	5	66	1	1	1	1	1	1	0	0	0	0	6
Strigiformes	Strigidae	Glaucidium_mooreorum	Pernambuco Pygmy-Owl	0	0	0	0	0	0	0	0	0	0	0	0	0	0
Strigiformes	Strigidae	Glaucidium_nanum	Austral Pygmy-Owl	614	3	617	1	1	1	0	1	1	0	0	0	0	4
Strigiformes	Strigidae	Glaucidium_nubicola	Cloud-forest Pygmy-Owl	106	9	115	1	0	0	0	0	0	0	0	0	0	1
Strigiformes	Strigidae	Glaucidium_palmarum	Colima Pygmy-Owl	145	3	148	1	1	1	0	1	1	0	0	0	0	4
Strigiformes	Strigidae	Glaucidium_parkeri	Subtropical Pygmy-Owl	7	0	7	0	0	0	0	0	0	0	0	0	0	0
Strigiformes	Strigidae	Glaucidium_passerinum	Eurasian Pygmy-Owl	297	13	310	1	1	1	0	1	0	0	0	0	0	4
Strigiformes	Strigidae	Glaucidium_perlatum	Pearl-spotted Owlet	716	21	737	1	1	1	0	1	0	0	0	0	1	4
Strigiformes	Strigidae	Glaucidium_peruanum	Peruvian Pygmy-Owl	481	23	504	1	1	1	0	1	0	0	0	0	0	3
Strigiformes	Strigidae	Glaucidium_radiatum	Jungle Owlet	1012	12	1024	1	1	1	0	1	1	0	0	0	0	5
Strigiformes	Strigidae	Glaucidium_sanchezi	Tamaulipas Pygmy-Owl	57	2	59	1	1	0	0	0	0	0	0	0	0	1
Strigiformes	Strigidae	Glaucidium_siju	Cuban Pygmy-Owl	521	30	551	1	1	1	0	1	1	0	0	0	0	4
Strigiformes	Strigidae	Glaucidium_sjostedti	Sjöstedt's Owlet	10	0	10	0	0	0	0	0	0	0	0	0	0	0
Strigiformes	Strigidae	Glaucidium_tephronotum	Red-chested Owlet	22	0	22	0	0	0	0	0	0	0	0	0	0	0
Psittaciformes	Psittaculidae	Glossopsitta_concinna	Musk Lorikeet	1738	15	1753	1	1	1	0	1	1	1	1	0	0	6
Psittaciformes	Psittaculidae	Glossopsitta_porphyrocephala	Purple-crowned Lorikeet	362	13	375	0	0	0	0	0	0	0	0	0	0	0
Psittaciformes	Psittaculidae	Glossopsitta_pusilla	Little Lorikeet	465	7	472	0	0	0	0	0	0	0	0	0	0	0
Passeriformes	Icteridae	Gnorimopsar_chopi	Chopi Blackbird	578	25	603	0	0	0	0	0	0	0	0	0	0	0
Psittaciformes	Psittacidae	Graydidascalus_brachyurus	Short-tailed Parrot	104	2	106	1	1	1	0	1	1	1	0	1	0	6
Psittaciformes	Psittacidae	Guaruba_guarouba	Golden Parakeet	48	1	49	1	1	1	1	1	1	1	1	1	0	8
Strigiformes	Strigidae	Gymnoglaux_lawrencii	Bare-legged Owl	285	9	294	0	0	0	0	0	0	0	0	0	0	0
Cathartiformes	Cathartidae	Gymnogyps_californianus	California Condor	3833	38	3871	1	0	0	0	1	0	0	0	0	0	2
Passeriformes	Icteridae	Gymnomystax_mexicanus	Oriole Blackbird	541	11	552	0	0	0	0	0	0	0	0	0	0	0
Passeriformes	Artamidae	Gymnorhina_tibicen	Australian Magpie	5993	41	6034	1	1	1	0	1	1	0	0	0	0	4
Passeriformes	Corvidae	Gymnorhinus_cyanocephalus	Pinyon Jay	2400	12	2412	1	0	0	1	0	0	0	0	0	0	2
Accipitriformes	Accipitridae	Gypaetus_barbatus	Bearded Vulture	1534	141	1675	1	1	1	0	1	1	0	0	0	1	4
Accipitriformes	Accipitridae	Gypohierax_angolensis	Palm-nut Vulture	527	13	540	1	1	1	0	1	1	0	1	0	1	6
Accipitriformes	Accipitridae	Gyps_africanus	White-backed Vulture	1656	39	1695	1	0	0	1	1	0	0	0	0	0	3
Accipitriformes	Accipitridae	Gyps_bengalensis	White-rumped Vulture	606	12	618	1	0	0	0	0	0	0	0	0	0	1
Accipitriformes	Accipitridae	Gyps_coprotheres	Cape Griffon	209	11	220	1	1	0	0	1	0	0	0	0	0	3
Accipitriformes	Accipitridae	Gyps_fulvus	Eurasian Griffon	5516	145	5661	1	0	0	1	1	0	0	0	0	0	3
Accipitriformes	Accipitridae	Gyps_himalayensis	Himalayan Griffon	1166	16	1182	1	0	0	0	1	0	0	0	0	0	2
Accipitriformes	Accipitridae	Gyps_indicus	Indian Vulture	538	3	541	1	1	0	0	1	0	0	0	0	0	2
Accipitriformes	Accipitridae	Gyps_rueppellii	Rüppell's Griffon	963	23	986	1	0	0	0	1	0	0	0	0	0	2
Accipitriformes	Accipitridae	Gyps_tenuirostris	Slender-billed Vulture	104	6	110	1	0	0	0	1	0	0	0	0	0	2
Accipitriformes	Accipitridae	Haliaeetus_albicilla	White-tailed Eagle	3328	80	3408	1	1	0	1	1	0	0	0	0	1	5
Accipitriformes	Accipitridae	Haliaeetus_leucocephalus	Bald Eagle	132229	262	132491	1	1	0	1	1	0	0	0	0	1	5
Accipitriformes	Accipitridae	Haliaeetus_leucogaster	White-bellied Sea-Eagle	5617	39	5656	1	1	0	1	1	0	0	0	0	1	5
Accipitriformes	Accipitridae	Haliaeetus_leucoryphus	Pallas's Fish-Eagle	296	11	307	1	1	1	1	1	0	0	0	0	1	6
Accipitriformes	Accipitridae	Haliaeetus_pelagicus	Steller's Sea-Eagle	443	32	475	1	1	0	1	1	0	0	0	0	1	5
Accipitriformes	Accipitridae	Haliaeetus_sanfordi	Sanford's Sea-Eagle	31	5	36	0	0	0	0	0	0	0	0	0	0	0
Accipitriformes	Accipitridae	Haliaeetus_vocifer	African Fish-Eagle	2412	46	2458	1	1	1	1	1	0	0	0	0	1	6
Accipitriformes	Accipitridae	Haliaeetus_vociferoides	Madagascar Fish-Eagle	116	5	121	1	1	1	1	1	0	0	0	0	0	5
Accipitriformes	Accipitridae	Haliastur_indus	Brahminy Kite	6686	31	6717	1	1	1	1	1	1	0	0	0	1	7
Accipitriformes	Accipitridae	Haliastur_sphenurus	Whistling Kite	4055	26	4081	1	0	0	0	1	0	0	0	0	0	2
Accipitriformes	Accipitridae	Hamirostra_melanosternon	Black-breasted Kite	229	3	232	1	1	0	0	1	0	0	0	0	1	3
Psittaciformes	Psittacidae	Hapalopsittaca_amazonina	Rusty-faced Parrot	35	4	39	1	1	1	0	1	1	1	0	0	0	5
Psittaciformes	Psittacidae	Hapalopsittaca_fuertesi	Indigo-winged Parrot	78	1	79	0	0	0	0	0	0	0	0	0	0	0
Psittaciformes	Psittacidae	Hapalopsittaca_melanotis	Black-winged Parrot	4	0	4	0	0	0	0	0	0	0	0	0	0	0
Psittaciformes	Psittacidae	Hapalopsittaca_pyrrhops	Red-faced Parrot	27	6	33	1	1	1	0	1	1	0	0	1	0	5
Accipitriformes	Accipitridae	Harpagus_bidentatus	Double-toothed Kite	1505	29	1534	1	1	1	1	1	0	0	1	0	1	7
Accipitriformes	Accipitridae	Harpagus_diodon	Rufous-thighed Kite	222	2	224	1	1	1	1	1	0	0	0	0	0	5
Accipitriformes	Accipitridae	Harpia_harpyja	Harpy Eagle	914	62	976	1	1	1	1	1	0	0	0	0	1	6
Accipitriformes	Accipitridae	Harpyhaliaetus_coronatus	Chaco Eagle	319	1	320	1	1	0	0	1	0	0	0	0	0	2
Accipitriformes	Accipitridae	Harpyhaliaetus_solitarius	Solitary Eagle	204	6	210	1	1	0	0	1	0	0	0	0	0	2
Accipitriformes	Accipitridae	Harpyopsis_novaeguineae	New Guinea Eagle	21	0	21	0	0	0	0	0	0	0	0	0	0	0
Accipitriformes	Accipitridae	Helicolestes_hamatus	Slender-billed Kite	207	12	219	1	1	1	1	1	0	0	0	0	0	5
Passeriformes	Parulidae	Helmitheros_vermivorum	Worm-eating Warbler	6865	20	6885	1	0	0	0	1	0	0	0	0	0	2
Accipitriformes	Accipitridae	Henicopernis_infuscatus	Black Honey-buzzard	6	0	6	0	0	0	0	0	0	0	0	0	0	0
Accipitriformes	Accipitridae	Henicopernis_longicauda	Long-tailed Honey-buzzard	64	5	69	1	1	0	0	0	0	0	0	0	1	2
Falconiformes	Falconidae	Herpetotheres_cachinnans	Laughing Falcon	3008	39	3047	1	1	1	1	1	1	0	0	0	1	6
Strigiformes	Strigidae	Heteroglaux_blewitti	Forest Owlet	167	16	183	0	0	0	0	0	0	0	0	0	0	0
Passeriformes	Estrildidae	Heteromunia_pectoralis	Pictorella Munia	74	0	74	0	0	0	0	0	0	0	0	0	0	0
Passeriformes	Leiotrichidae	Heterophasia_picaoides	Long-tailed Sibia	247	25	272	1	1	1	0	1	0	0	0	0	0	3
Accipitriformes	Accipitridae	Hieraaetus_ayresii	Ayres's Hawk-Eagle	118	0	118	1	1	0	1	1	0	0	0	0	0	4
Accipitriformes	Accipitridae	Hieraaetus_morphnoides	Little Eagle	1421	11	1432	1	1	0	1	1	0	0	0	0	1	5
Accipitriformes	Accipitridae	Hieraaetus_pennatus	Booted Eagle	6741	40	6781	1	1	1	1	1	0	0	0	0	1	6
Accipitriformes	Accipitridae	Hieraaetus_spilogaster	African Hawk-Eagle	444	10	454	1	1	0	0	1	0	0	0	0	0	3
Accipitriformes	Accipitridae	Hieraaetus_weiskei	Pygmy Eagle	47	0	47	0	0	0	0	0	0	0	0	0	0	0
Passeriformes	Vireonidae	Hylophilus_amaurocephalus	Gray-eyed Greenlet	107	1	108	1	0	0	0	1	0	0	0	0	0	2
Passeriformes	Vireonidae	Hylophilus_poicilotis	Rufous-crowned Greenlet	139	4	143	1	1	1	0	1	0	0	0	0	0	4
Passeriformes	Estrildidae	Hypargos_margaritatus	Pink-throated Twinspot	65	1	66	0	0	0	0	0	0	0	0	0	0	0
Passeriformes	Estrildidae	Hypargos_niveoguttatus	Peters's Twinspot	77	5	82	0	0	0	0	0	0	0	0	0	0	0
Passeriformes	Icteridae	Hypopyrrhus_pyrohypogaster	Red-bellied Grackle	319	14	333	1	0	0	1	1	0	0	0	0	0	3
Falconiformes	Falconidae	Ibycter_americanus	Red-throated Caracara	460	28	488	1	1	1	0	1	0	0	0	0	0	3
Accipitriformes	Accipitridae	Ichthyophaga_humilis	Lesser Fish-Eagle	504	6	510	1	1	0	1	1	0	0	0	0	1	5
Accipitriformes	Accipitridae	Ichthyophaga_ichthyaetus	Gray-headed Fish-Eagle	929	8	937	1	1	0	1	1	0	0	0	0	1	5
Passeriformes	Icteridae	Icterus_abeillei	Black-backed Oriole	1021	0	1021	1	0	0	0	0	0	0	0	0	0	1
Passeriformes	Icteridae	Icterus_auratus	Orange Oriole	499	4	503	1	0	0	0	1	0	0	0	0	0	2
Passeriformes	Icteridae	Icterus_auricapillus	Orange-crowned Oriole	268	5	273	1	0	0	0	1	0	0	0	0	0	2
Passeriformes	Icteridae	Icterus_bonana	Martinique Oriole	34	2	36	0	0	0	0	0	0	0	0	0	0	0
Passeriformes	Icteridae	Icterus_bullockii	Bullock's Oriole	15504	31	15535	1	0	0	0	1	0	0	0	0	0	2
Passeriformes	Icteridae	Icterus_cayanensis	Epaulet Oriole	1862	41	1903	1	1	0	0	1	0	0	0	0	0	2
Passeriformes	Icteridae	Icterus_chrysater	Yellow-backed Oriole	1152	16	1168	1	0	0	0	1	0	0	0	0	0	2
Passeriformes	Icteridae	Icterus_croconotus	Orange-backed Troupial	541	17	558	1	0	0	1	1	0	0	0	0	0	3
Passeriformes	Icteridae	Icterus_cucullatus	Hooded Oriole	13547	56	13603	1	0	0	0	1	0	0	0	0	0	2
Passeriformes	Icteridae	Icterus_dominicensis	Hispaniolan Oriole	1208	36	1244	0	0	0	0	0	0	0	0	0	0	0
Passeriformes	Icteridae	Icterus_galbula	Baltimore Oriole	43586	100	43686	1	1	0	1	1	0	0	0	0	0	4
Passeriformes	Icteridae	Icterus_graceannae	White-edged Oriole	83	7	90	1	0	0	0	1	0	0	0	0	0	2
Passeriformes	Icteridae	Icterus_graduacauda	Audubon's Oriole	1501	3	1504	1	0	0	0	1	0	0	0	0	0	2
Passeriformes	Icteridae	Icterus_gularis	Altamira Oriole	4233	17	4250	1	0	0	1	1	0	0	0	0	0	3
Passeriformes	Icteridae	Icterus_icterus	Venezuelan Troupial	946	13	959	1	0	0	0	1	0	0	0	0	0	2
Passeriformes	Icteridae	Icterus_jamacaii	Campo Troupial	183	4	187	1	1	0	1	1	0	0	0	0	0	4
Passeriformes	Icteridae	Icterus_laudabilis	St. Lucia Oriole	69	2	71	0	0	0	0	0	0	0	0	0	0	0
Passeriformes	Icteridae	Icterus_leucopteryx	Jamaican Oriole	227	5	232	1	0	0	0	1	0	0	0	0	0	2
Passeriformes	Icteridae	Icterus_maculialatus	Bar-winged Oriole	104	1	105	0	0	0	0	0	0	0	0	0	0	0
Passeriformes	Icteridae	Icterus_mesomelas	Yellow-tailed Oriole	765	12	777	1	0	0	0	1	0	0	0	0	0	2
Passeriformes	Icteridae	Icterus_nigrogularis	Yellow Oriole	1249	25	1274	1	0	0	0	1	0	0	0	0	0	2
Passeriformes	Icteridae	Icterus_oberi	Montserrat Oriole	18	2	20	1	0	0	0	1	0	0	0	0	0	2
Passeriformes	Icteridae	Icterus_parisorum	Scott's Oriole	3976	14	3990	0	0	0	0	0	0	0	0	0	0	0
Passeriformes	Icteridae	Icterus_pectoralis	Spot-breasted Oriole	2442	11	2453	1	0	0	1	1	0	0	0	0	0	3
Passeriformes	Icteridae	Icterus_prosthemelas	Black-cowled Oriole	1529	6	1535	1	0	0	0	1	0	0	0	0	0	2
Passeriformes	Icteridae	Icterus_pustulatus	Streak-backed Oriole	3118	8	3126	1	0	0	0	1	0	0	0	0	0	2
Passeriformes	Icteridae	Icterus_spurius	Orchard Oriole	45202	52	45254	1	0	0	0	1	0	0	0	0	0	2
Passeriformes	Icteridae	Icterus_wagleri	Black-vented Oriole	1036	5	1041	1	0	0	0	1	0	0	0	0	0	2
Accipitriformes	Accipitridae	Ictinaetus_malayensis	Black Eagle	1794	18	1812	1	1	0	0	1	0	0	0	0	1	3
Accipitriformes	Accipitridae	Ictinia_mississippiensis	Mississippi Kite	13358	31	13389	1	1	1	1	1	1	0	0	0	1	7
Accipitriformes	Accipitridae	Ictinia_plumbea	Plumbeous Kite	1895	53	1948	1	1	1	1	1	1	1	0	0	1	8
Strigiformes	Strigidae	Jubula_lettii	Maned Owl	0	0	0	0	0	0	0	0	0	0	0	0	0	0
Accipitriformes	Accipitridae	Kaupifalco_monogrammicus	Lizard Buzzard	422	23	445	1	1	1	1	1	1	0	0	0	1	7
Strigiformes	Strigidae	Ketupa_blakistoni	Blakiston's Fish-Owl	202	5	207	1	1	1	0	1	1	0	0	0	1	6
Strigiformes	Strigidae	Ketupa_flavipes	Tawny Fish-Owl	105	4	109	1	0	0	0	1	0	0	0	0	0	2
Strigiformes	Strigidae	Ketupa_ketupu	Buffy Fish-Owl	474	28	502	1	1	1	0	1	1	0	0	0	0	4
Strigiformes	Strigidae	Ketupa_zeylonensis	Brown Fish-Owl	1106	2	1108	1	0	0	1	0	0	0	0	0	0	2
Passeriformes	Estrildidae	Lagonosticta_landanae	African Firefinch	139	1	140	0	0	0	0	0	0	0	0	0	0	0
Passeriformes	Estrildidae	Lagonosticta_larvata	Black-faced Firefinch	57	0	57	0	0	0	0	0	0	0	0	0	0	0
Passeriformes	Estrildidae	Lagonosticta_nitidula	Brown Firefinch	51	2	53	0	0	0	0	0	0	0	0	0	0	0
Passeriformes	Estrildidae	Lagonosticta_rara	Black-bellied Firefinch	23	1	24	0	0	0	0	0	0	0	0	0	0	0
Passeriformes	Estrildidae	Lagonosticta_rhodopareia	Jameson's Firefinch	188	4	192	0	0	0	0	0	0	0	0	0	0	0
Passeriformes	Estrildidae	Lagonosticta_rubricata	African Firefinch	132	1	133	0	0	0	0	0	0	0	0	0	0	0
Passeriformes	Estrildidae	Lagonosticta_rufopicta	Bar-breasted Firefinch	73	5	78	0	0	0	0	0	0	0	0	0	0	0
Passeriformes	Estrildidae	Lagonosticta_senegala	Red-billed Firefinch	1194	57	1251	0	0	0	0	0	0	0	0	0	0	0
Passeriformes	Estrildidae	Lagonosticta_umbrinodorsalis	Reichenow's Firefinch	8	0	8	0	0	0	0	0	0	0	0	0	0	0
Passeriformes	Estrildidae	Lagonosticta_virata	Mali Firefinch	10	0	10	0	0	0	0	0	0	0	0	0	0	0
Passeriformes	Icteridae	Lampropsar_tanagrinus	Velvet-fronted Grackle	67	3	70	0	0	0	0	0	0	0	0	0	0	0
Passeriformes	Laniidae	Lanius_bucephalus	Bull-headed Shrike	609	9	618	1	1	1	0	1	0	0	0	0	0	3
Passeriformes	Laniidae	Lanius_cabanisi	Long-tailed Fiscal	318	7	325	0	0	0	0	0	0	0	0	0	0	0
Passeriformes	Laniidae	Lanius_collaris	Southern Fiscal	637	4	641	1	1	1	1	1	0	0	0	0	0	5
Passeriformes	Laniidae	Lanius_collurio	Red-backed Shrike	4143	142	4285	1	1	1	0	1	0	0	0	0	0	3
Passeriformes	Laniidae	Lanius_collurioides	Burmese Shrike	434	12	446	1	1	1	0	1	0	0	0	0	0	3
Passeriformes	Laniidae	Lanius_cristatus	Brown Shrike	6338	40	6378	1	1	1	0	1	1	1	0	0	0	5
Passeriformes	Laniidae	Lanius_dorsalis	Taita Fiscal	149	8	157	1	1	1	0	1	0	0	0	0	0	3
Passeriformes	Laniidae	Lanius_excubitor	Northern Shrike	28653	123	28776	1	1	1	0	1	0	0	0	0	1	4
Passeriformes	Laniidae	Lanius_excubitoroides	Gray-backed Fiscal	477	10	487	1	1	1	0	1	0	0	0	0	0	3
Passeriformes	Laniidae	Lanius_gubernator	Emin's Shrike	7	0	7	0	0	0	0	0	0	0	0	0	0	0
Passeriformes	Laniidae	Lanius_isabellinus	Red-tailed Shrike	3647	37	3684	1	1	1	0	1	0	0	0	0	0	3
Passeriformes	Laniidae	Lanius_ludovicianus	Loggerhead Shrike	27942	75	28017	1	1	1	0	1	1	1	0	0	0	6
Passeriformes	Laniidae	Lanius_mackinnoni	Mackinnon's Shrike	145	6	151	0	0	0	0	0	0	0	0	0	0	0
Passeriformes	Laniidae	Lanius_meridionalis	Iberian Gray Shrike	1527	45	1572	1	1	1	0	1	1	1	0	0	0	5
Passeriformes	Laniidae	Lanius_minor	Lesser Gray Shrike	898	31	929	1	1	1	0	1	0	0	0	0	0	3
Passeriformes	Laniidae	Lanius_newtoni	Newton's Fiscal	11	2	13	0	0	0	0	0	0	0	0	0	0	0
Passeriformes	Laniidae	Lanius_nubicus	Masked Shrike	713	11	724	1	1	1	0	1	0	0	0	0	0	3
Passeriformes	Laniidae	Lanius_schach	Long-tailed Shrike	5191	42	5233	1	1	1	0	1	0	0	0	0	0	3
Passeriformes	Laniidae	Lanius_senator	Woodchat Shrike	2964	61	3025	1	1	1	0	1	0	0	0	0	0	3
Passeriformes	Laniidae	Lanius_somalicus	Somali Fiscal	68	5	73	1	1	1	0	1	0	0	0	0	0	3
Passeriformes	Laniidae	Lanius_souzae	Souza's Shrike	15	3	18	1	1	1	0	1	0	0	0	0	0	3
Passeriformes	Laniidae	Lanius_sphenocercus	Chinese Gray Shrike	438	14	452	1	1	1	0	1	0	0	0	0	0	3
Passeriformes	Laniidae	Lanius_tephronotus	Gray-backed Shrike	689	26	715	1	1	1	0	1	0	0	0	0	0	3
Passeriformes	Laniidae	Lanius_tigrinus	Tiger Shrike	556	8	564	1	1	1	0	1	0	0	0	0	0	3
Passeriformes	Laniidae	Lanius_validirostris	Gray-capped Shrike	17	12	29	0	0	0	0	0	0	0	0	0	0	0
Passeriformes	Laniidae	Lanius_vittatus	Bay-backed Shrike	1846	12	1858	1	1	1	0	1	0	0	0	0	0	3
Psittaciformes	Psittaculidae	Lathamus_discolor	Swift Parrot	1019	5	1024	1	1	1	1	1	1	1	1	0	0	7
Passeriformes	Leiotrichidae	Leiothrix_argentauris	Silver-eared Mesia	862	44	906	1	1	0	0	1	0	0	0	0	0	2
Passeriformes	Leiotrichidae	Leiothrix_lutea	Red-billed Leiothrix	1087	34	1121	1	0	0	0	1	0	0	0	0	0	2
Accipitriformes	Accipitridae	Leptodon_cayanensis	Gray-headed Kite	1164	20	1184	1	1	1	1	1	0	0	0	0	1	6
Accipitriformes	Accipitridae	Leptodon_forbesi	White-collared Kite	29	0	29	1	1	1	0	1	0	0	0	0	0	3
Psittaciformes	Psittacidae	Leptosittaca_branickii	Golden-plumed Parakeet	191	7	198	1	1	1	1	1	1	1	1	0	0	7
Accipitriformes	Accipitridae	Leucopternis_albicollis	White Hawk	1319	28	1347	1	1	1	0	1	0	0	0	0	1	5
Accipitriformes	Accipitridae	Leucopternis_kuhli	White-browed Hawk	28	2	30	1	1	0	0	1	0	0	0	0	0	2
Accipitriformes	Accipitridae	Leucopternis_lacernulatus	White-necked Hawk	88	7	95	1	1	0	0	1	0	0	0	0	0	3
Accipitriformes	Accipitridae	Leucopternis_melanops	Black-faced Hawk	78	8	86	0	0	0	0	0	0	0	0	0	0	0
Accipitriformes	Accipitridae	Leucopternis_occidentalis	Gray-backed Hawk	105	1	106	0	0	0	0	0	0	0	0	0	0	0
Accipitriformes	Accipitridae	Leucopternis_plumbeus	Plumbeous Hawk	56	0	56	0	0	0	0	0	0	0	0	0	0	0
Accipitriformes	Accipitridae	Leucopternis_polionotus	Mantled Hawk	78	1	79	1	1	0	0	1	0	0	0	0	1	4
Accipitriformes	Accipitridae	Leucopternis_princeps	Barred Hawk	284	4	288	1	1	0	0	0	0	0	0	0	1	2
Accipitriformes	Accipitridae	Leucopternis_schistaceus	Slate-colored Hawk	201	6	207	1	1	1	0	1	0	0	0	0	0	3
Accipitriformes	Accipitridae	Leucopternis_semiplumbeus	Semiplumbeous Hawk	324	6	330	1	1	1	0	1	0	0	0	0	0	4
Passeriformes	Estrildidae	Lonchura_atricapilla	Chestnut Munia	1259	15	1274	1	0	0	0	0	0	0	0	0	0	1
Passeriformes	Estrildidae	Lonchura_bicolor	Black-and-white Mannikin	245	12	257	1	0	0	0	1	0	0	0	0	0	2
Passeriformes	Estrildidae	Lonchura_caniceps	Gray-headed Munia	15	0	15	1	0	0	0	0	0	0	0	0	0	1
Passeriformes	Estrildidae	Lonchura_cantans	African Silverbill	820	17	837	1	0	0	0	0	0	0	0	0	0	1
Passeriformes	Estrildidae	Lonchura_castaneothorax	Chestnut-breasted Munia	1493	19	1512	1	0	0	1	1	0	0	0	0	0	3
Passeriformes	Estrildidae	Lonchura_cucullata	Bronze Mannikin	1169	37	1206	1	0	0	1	0	0	0	0	0	0	2
Passeriformes	Estrildidae	Lonchura_ferruginosa	White-capped Munia	20	2	22	0	0	0	0	0	0	0	0	0	0	0
Passeriformes	Estrildidae	Lonchura_flaviprymna	Yellow-rumped Munia	72	3	75	0	0	0	0	0	0	0	0	0	0	0
Passeriformes	Estrildidae	Lonchura_forbesi	New Ireland Munia	1	0	1	0	0	0	0	0	0	0	0	0	0	0
Passeriformes	Estrildidae	Lonchura_fringilloides	Magpie Mannikin	82	5	87	1	0	0	1	1	0	0	0	0	0	3
Passeriformes	Estrildidae	Lonchura_fuscans	Dusky Munia	74	10	84	1	0	0	0	0	0	0	0	0	0	1
Passeriformes	Estrildidae	Lonchura_grandis	Grand Munia	32	4	36	0	0	0	0	0	0	0	0	0	0	0
Passeriformes	Estrildidae	Lonchura_griseicapilla	Gray-headed Silverbill	40	3	43	0	0	0	0	0	0	0	0	0	0	0
Passeriformes	Estrildidae	Lonchura_hunsteini	Mottled Munia	4	0	4	1	0	0	0	0	0	0	0	0	0	1
Passeriformes	Estrildidae	Lonchura_kelaarti	Black-throated Munia	394	0	394	0	0	0	0	0	0	0	0	0	0	0
Passeriformes	Estrildidae	Lonchura_leucogastra	White-bellied Munia	64	1	65	0	0	0	0	0	0	0	0	0	0	0
Passeriformes	Estrildidae	Lonchura_leucogastroides	Javan Munia	313	17	330	1	0	0	0	0	0	0	0	0	0	1
Passeriformes	Estrildidae	Lonchura_maja	White-headed Munia	270	3	273	1	0	0	0	0	0	0	0	0	0	1
Passeriformes	Estrildidae	Lonchura_malabarica	Indian Silverbill	2682	20	2702	1	0	0	0	0	0	0	0	0	0	1
Passeriformes	Estrildidae	Lonchura_malacca	Tricolored Munia	2038	12	2050	1	0	0	1	1	0	0	0	0	0	3
Passeriformes	Estrildidae	Lonchura_melaena	Bismarck Munia	16	1	17	0	0	0	0	0	0	0	0	0	0	0
Passeriformes	Estrildidae	Lonchura_molucca	Black-faced Munia	59	5	64	1	0	0	0	0	0	0	0	0	0	1
Passeriformes	Estrildidae	Lonchura_montana	Snow Mountain Munia	22	5	27	0	0	0	0	0	0	0	0	0	0	0
Passeriformes	Estrildidae	Lonchura_monticola	Alpine Munia	0	0	0	0	0	0	0	0	0	0	0	0	0	0
Passeriformes	Estrildidae	Lonchura_nana	Madagascar Munia	75	1	76	1	0	0	1	0	0	0	0	0	0	2
Passeriformes	Estrildidae	Lonchura_nevermanni	Gray-crowned Munia	12	0	12	0	0	0	0	0	0	0	0	0	0	0
Passeriformes	Estrildidae	Lonchura_nigriceps	Black-and-white Mannikin	245	12	257	1	0	0	0	0	0	0	0	0	0	1
Passeriformes	Estrildidae	Lonchura_pallida	Pale-headed Munia	157	6	163	1	0	0	0	0	0	0	0	0	0	1
Passeriformes	Estrildidae	Lonchura_punctulata	Scaly-breasted Munia	12464	49	12513	1	0	0	0	0	0	0	0	0	0	1
Passeriformes	Estrildidae	Lonchura_quinticolor	Five-colored Munia	72	3	75	0	0	0	0	0	0	0	0	0	0	0
Passeriformes	Estrildidae	Lonchura_spectabilis	Hooded Munia	38	2	40	0	0	0	0	0	0	0	0	0	0	0
Passeriformes	Estrildidae	Lonchura_striata	White-rumped Munia	2329	26	2355	1	0	0	0	0	0	0	0	0	0	1
Passeriformes	Estrildidae	Lonchura_stygia	Black Munia	21	0	21	0	0	0	0	0	0	0	0	0	0	0
Passeriformes	Estrildidae	Lonchura_teerinki	Black-breasted Munia	11	1	12	0	0	0	0	0	0	0	0	0	0	0
Passeriformes	Estrildidae	Lonchura_tristissima	Streak-headed Munia	23	1	24	0	0	0	0	0	0	0	0	0	0	0
Passeriformes	Estrildidae	Lonchura_vana	Gray-banded Munia	29	0	29	0	0	0	0	0	0	0	0	0	0	0
Accipitriformes	Accipitridae	Lophaetus_occipitalis	Long-crested Eagle	855	16	871	1	1	1	1	1	0	0	0	0	0	4
Accipitriformes	Accipitridae	Lophoictinia_isura	Square-tailed Kite	914	1	915	1	1	1	0	1	1	0	0	0	0	5
Strigiformes	Strigidae	Lophostrix_cristata	Crested Owl	569	12	581	0	0	0	0	0	0	0	0	0	0	0
Accipitriformes	Accipitridae	Lophotriorchis_kienerii	Rufous-bellied Eagle	673	5	678	1	1	0	1	1	0	0	0	0	0	4
Psittaciformes	Psittaculidae	Loriculus_amabilis	Moluccan Hanging-Parrot	10	1	11	0	0	0	0	0	0	0	0	0	0	0
Psittaciformes	Psittaculidae	Loriculus_aurantiifrons	Papuan Hanging-Parrot	18	0	18	0	0	0	0	0	0	0	0	0	0	0
Psittaciformes	Psittaculidae	Loriculus_beryllinus	Sri Lanka Hanging-Parrot	97	1	98	1	1	1	1	1	1	1	1	0	0	7
Psittaciformes	Psittaculidae	Loriculus_catamene	Sangihe Hanging-Parrot	5	0	5	0	0	0	0	0	0	0	0	0	0	0
Psittaciformes	Psittaculidae	Loriculus_exilis	Pygmy Hanging-Parrot	12	0	12	0	0	0	0	0	0	0	0	0	0	0
Psittaciformes	Psittaculidae	Loriculus_flosculus	Wallace's Hanging-Parrot	2	0	2	0	0	0	0	0	0	0	0	0	0	0
Psittaciformes	Psittaculidae	Loriculus_galgulus	Blue-crowned Hanging-Parrot	256	5	261	1	1	1	0	1	1	1	0	0	0	5
Psittaciformes	Psittaculidae	Loriculus_philippensis	Philippine Hanging-Parrot	115	5	120	0	0	0	0	0	0	0	0	0	0	0
Psittaciformes	Psittaculidae	Loriculus_pusillus	Yellow-throated Hanging-Parrot	28	0	28	0	0	0	0	0	0	0	0	0	0	0
Psittaciformes	Psittaculidae	Loriculus_sclateri	Sula Hanging-Parrot	4	3	7	0	0	0	0	0	0	0	0	0	0	0
Psittaciformes	Psittaculidae	Loriculus_stigmatus	Sulawesi Hanging-Parrot	50	5	55	1	1	1	1	1	1	1	1	0	0	7
Psittaciformes	Psittaculidae	Loriculus_tener	Green-fronted Hanging-Parrot	2	0	2	0	0	0	0	0	0	0	0	0	0	0
Psittaciformes	Psittaculidae	Loriculus_vernalis	Vernal Hanging-Parrot	1136	34	1170	1	1	1	1	1	1	1	1	0	0	8
Psittaciformes	Psittaculidae	Lorius_albidinucha	White-naped Lory	0	0	0	0	0	0	0	0	0	0	0	0	0	0
Psittaciformes	Psittaculidae	Lorius_chlorocercus	Yellow-bibbed Lory	11	6	17	0	0	0	0	0	0	0	0	0	0	0
Psittaciformes	Psittaculidae	Lorius_domicella	Purple-naped Lory	12	0	12	1	1	1	0	1	0	0	0	0	0	3
Psittaciformes	Psittaculidae	Lorius_garrulus	Chattering Lory	16	1	17	0	0	0	0	0	0	0	0	0	0	0
Psittaciformes	Psittaculidae	Lorius_hypoinochrous	Purple-bellied Lory	21	0	21	0	0	0	0	0	0	0	0	0	0	0
Psittaciformes	Psittaculidae	Lorius_lory	Black-capped Lory	44	4	48	1	1	1	0	1	0	0	0	0	0	3
Passeriformes	Fringillidae	Loxia_curvirostra	Red Crossbill	21309	131	21440	1	0	0	0	1	0	0	0	0	0	2
Passeriformes	Fringillidae	Loxia_leucoptera	White-winged Crossbill	8901	56	8957	1	1	1	1	1	0	0	0	0	0	5
Passeriformes	Fringillidae	Loxia_pytyopsittacus	Parrot Crossbill	309	6	315	1	0	0	0	0	0	0	0	0	0	1
Passeriformes	Thraupidae	Loxigilla_noctis	Lesser Antillean Bullfinch	600	22	622	1	0	0	0	1	0	0	0	0	0	2
Passeriformes	Fringillidae	Loxioides_bailleui	Palila	443	21	464	1	0	0	0	1	0	0	0	0	0	2
Accipitriformes	Accipitridae	Macheiramphus_alcinus	Bat Hawk	204	5	209	1	1	1	0	1	1	0	0	0	1	6
Passeriformes	Icteridae	Macroagelaius_imthurni	Golden-tufted Grackle	22	4	26	0	0	0	0	0	0	0	0	0	0	0
Passeriformes	Icteridae	Macroagelaius_subalaris	Mountain Grackle	38	3	41	0	0	0	0	0	0	0	0	0	0	0
Passeriformes	Timaliidae	Macronous_gularis	Pin-striped Tit-Babbler	637	22	659	1	0	0	0	1	0	0	0	0	0	2
Passeriformes	Malaconotidae	Malaconotus_blanchoti	Gray-headed Bushshrike	261	10	271	1	1	0	0	1	0	0	0	0	0	2
Passeriformes	Estrildidae	Mandingoa_nitidula	Green-backed Twinspot	59	3	62	0	0	0	0	0	0	0	0	0	0	0
Strigiformes	Strigidae	Megascops_albogularis	White-throated Screech-Owl	110	8	118	0	0	0	0	0	0	0	0	0	0	0
Strigiformes	Strigidae	Megascops_asio	Eastern Screech-Owl	13285	34	13319	1	1	1	0	1	1	0	0	0	0	5
Strigiformes	Strigidae	Megascops_atricapilla	Black-capped Screech-Owl	73	0	73	0	0	0	0	0	0	0	0	0	0	0
Strigiformes	Strigidae	Megascops_barbarus	Bearded Screech-Owl	62	0	62	0	0	0	0	0	0	0	0	0	0	0
Strigiformes	Strigidae	Megascops_choliba	Tropical Screech-Owl	2952	114	3066	1	1	1	0	1	1	0	0	0	0	5
Strigiformes	Strigidae	Megascops_clarkii	Bare-shanked Screech-Owl	130	1	131	1	1	1	1	1	1	1	0	1	0	7
Strigiformes	Strigidae	Megascops_cooperi	Pacific Screech-Owl	515	5	520	0	0	0	0	0	0	0	0	0	0	0
Strigiformes	Strigidae	Megascops_guatemalae	Middle American Screech-Owl	696	12	708	0	0	0	0	0	0	0	0	0	0	0
Strigiformes	Strigidae	Megascops_hoyi	Montane Forest Screech-Owl	35	5	40	0	0	0	0	0	0	0	0	0	0	0
Strigiformes	Strigidae	Megascops_ingens	Rufescent Screech-Owl	109	7	116	0	0	0	0	0	0	0	0	0	0	0
Strigiformes	Strigidae	Megascops_kennicottii	Western Screech-Owl	3627	8	3635	1	1	0	0	1	0	0	0	0	0	3
Strigiformes	Strigidae	Megascops_koepckeae	Koepcke's Screech-Owl	50	7	57	1	1	1	0	1	0	0	0	0	0	3
Strigiformes	Strigidae	Megascops_marshalli	Cloud-forest Screech-Owl	11	2	13	0	0	0	0	0	0	0	0	0	0	0
Strigiformes	Strigidae	Megascops_nudipes	Puerto Rican Screech-Owl	41	2	43	1	1	1	0	1	0	0	0	0	0	3
Strigiformes	Strigidae	Megascops_petersoni	Cinnamon Screech-Owl	56	7	63	0	0	0	0	0	0	0	0	0	0	0
Strigiformes	Strigidae	Megascops_roboratus	Peruvian Screech-Owl	59	4	63	0	0	0	0	0	0	0	0	0	0	0
Strigiformes	Strigidae	Megascops_sanctaecatarinae	Long-tufted Screech-Owl	63	5	68	1	1	1	0	1	0	0	0	0	0	3
Strigiformes	Strigidae	Megascops_seductus	Balsas Screech-Owl	47	1	48	0	0	0	0	0	0	0	0	0	0	0
Strigiformes	Strigidae	Megascops_watsonii	Tawny-bellied Screech-Owl	133	18	151	1	0	0	0	1	0	0	0	0	0	2
Accipitriformes	Accipitridae	Megatriorchis_doriae	Doria's Goshawk	4	1	5	0	0	0	0	0	0	0	0	0	0	0
Passeriformes	Paridae	Melanochlora_sultanea	Sultan Tit	388	12	400	1	0	0	1	1	0	0	0	0	0	3
Accipitriformes	Accipitridae	Melierax_canorus	Pale Chanting-Goshawk	454	8	462	1	1	0	1	1	0	0	0	0	1	5
Accipitriformes	Accipitridae	Melierax_gabar	Gabar Goshawk	420	13	433	1	0	0	1	1	0	0	0	0	0	3
Accipitriformes	Accipitridae	Melierax_metabates	Dark Chanting-Goshawk	575	15	590	1	0	0	1	1	0	0	0	0	0	3
Accipitriformes	Accipitridae	Melierax_poliopterus	Eastern Chanting-Goshawk	343	2	345	1	1	1	0	1	0	0	0	1	1	6
Psittaciformes	Psittaculidae	Melopsittacus_undulatus	Budgerigar	561	6	567	0	0	0	0	0	0	0	0	0	0	0
Passeriformes	Menuridae	Menura_alberti	Albert's Lyrebird	204	15	219	1	1	1	0	1	0	0	0	0	0	3
Passeriformes	Menuridae	Menura_novaehollandiae	Superb Lyrebird	775	30	805	1	1	1	0	1	0	0	0	0	0	3
Falconiformes	Falconidae	Micrastur_buckleyi	Buckley's Forest-Falcon	18	0	18	0	0	0	0	0	0	0	0	0	0	0
Falconiformes	Falconidae	Micrastur_gilvicollis	Lined Forest-Falcon	18	1	19	0	0	0	0	0	0	0	0	0	0	0
Falconiformes	Falconidae	Micrastur_mintoni	Cryptic Forest-Falcon	16	4	20	0	0	0	0	0	0	0	0	0	0	0
Falconiformes	Falconidae	Micrastur_mirandollei	Slaty-backed Forest-Falcon	57	3	60	1	1	1	0	1	0	0	0	0	0	4
Falconiformes	Falconidae	Micrastur_plumbeus	Plumbeous Forest-Falcon	7	0	7	0	0	0	0	0	0	0	0	0	0	0
Falconiformes	Falconidae	Micrastur_ruficollis	Barred Forest-Falcon	247	4	251	1	1	1	0	1	0	0	0	0	0	3
Falconiformes	Falconidae	Micrastur_semitorquatus	Collared Forest-Falcon	629	6	635	1	1	1	0	1	0	0	0	0	0	3
Strigiformes	Strigidae	Micrathene_whitneyi	Elf Owl	822	9	831	1	1	1	0	1	0	0	0	0	0	4
Falconiformes	Falconidae	Microhierax_caerulescens	Collared Falconet	431	10	441	1	1	1	1	1	1	1	1	1	0	9
Falconiformes	Falconidae	Microhierax_erythrogenys	Philippine Falconet	89	10	99	1	1	1	0	1	1	0	0	0	0	4
Falconiformes	Falconidae	Microhierax_fringillarius	Black-thighed Falconet	413	16	429	1	1	1	0	1	1	0	1	0	0	5
Falconiformes	Falconidae	Microhierax_latifrons	White-fronted Falconet	110	7	117	1	1	1	0	1	0	0	0	0	0	3
Falconiformes	Falconidae	Microhierax_melanoleucos	Pied Falconet	103	6	109	1	1	1	0	1	0	0	0	0	0	4
Psittaciformes	Psittaculidae	Micropsitta_bruijnii	Red-breasted Pygmy-Parrot	30	0	30	0	0	0	0	0	0	0	0	0	0	0
Psittaciformes	Psittaculidae	Micropsitta_finschii	Finsch's Pygmy-Parrot	22	13	35	0	0	0	0	0	0	0	0	0	0	0
Psittaciformes	Psittaculidae	Micropsitta_geelvinkiana	Geelvink Pygmy-Parrot	8	1	9	0	0	0	0	0	0	0	0	0	0	0
Psittaciformes	Psittaculidae	Micropsitta_keiensis	Yellow-capped Pygmy-Parrot	19	2	21	0	0	0	0	0	0	0	0	0	0	0
Psittaciformes	Psittaculidae	Micropsitta_meeki	Meek's Pygmy-Parrot	2	0	2	0	0	0	0	0	0	0	0	0	0	0
Psittaciformes	Psittaculidae	Micropsitta_pusio	Buff-faced Pygmy-Parrot	38	5	43	0	0	0	0	0	0	0	0	0	0	0
Falconiformes	Falconidae	Milvago_chimachima	Yellow-headed Caracara	4676	62	4738	1	1	1	1	1	0	0	0	0	1	6
Falconiformes	Falconidae	Milvago_chimango	Chimango Caracara	3646	16	3662	1	1	1	1	1	1	0	0	0	1	7
Accipitriformes	Accipitridae	Milvus_migrans	Black Kite	30094	314	30408	1	1	0	1	1	1	0	0	1	1	7
Accipitriformes	Accipitridae	Milvus_milvus	Red Kite	3668	79	3747	1	1	1	1	1	1	0	0	0	1	7
Strigiformes	Strigidae	Mimizuku_gurneyi	Giant Scops-Owl	13	4	17	0	0	0	0	0	0	0	0	0	0	0
Passeriformes	Leiotrichidae	Minla_cyanouroptera	Blue-winged Minla	449	41	490	1	0	0	0	1	0	0	0	0	0	2
Passeriformes	Mohouidae	Mohoua_albicilla	Whitehead	280	20	300	1	0	0	0	1	0	0	0	0	0	2
Passeriformes	Mohouidae	Mohoua_novaeseelandiae	Pipipi	147	13	160	1	1	0	0	1	0	0	0	0	0	2
Passeriformes	Mohouidae	Mohoua_ochrocephala	Yellowhead	141	16	157	1	0	0	0	1	0	0	0	0	0	2
Passeriformes	Icteridae	Molothrus_aeneus	Bronzed Cowbird	8297	29	8326	0	0	0	0	0	0	0	0	0	0	0
Passeriformes	Icteridae	Molothrus_ater	Brown-headed Cowbird	32761	50	32811	0	0	0	0	0	0	0	0	0	0	0
Passeriformes	Icteridae	Molothrus_bonariensis	Shiny Cowbird	6596	53	6649	1	0	0	0	0	0	0	0	0	0	1
Passeriformes	Icteridae	Molothrus_oryzivorus	Giant Cowbird	1167	26	1193	0	0	0	0	0	0	0	0	0	0	0
Passeriformes	Icteridae	Molothrus_rufoaxillaris	Screaming Cowbird	801	8	809	1	0	0	0	0	0	0	0	0	0	1
Passeriformes	Monarchidae	Monarcha_trivirgatus	Spectacled Monarch	773	16	789	1	1	1	0	1	0	0	0	0	0	3
Accipitriformes	Accipitridae	Morphnus_guianensis	Crested Eagle	272	26	298	1	1	1	0	1	0	0	0	0	1	5
Psittaciformes	Psittacidae	Myiopsitta_monachus	Monk Parakeet	18706	126	18832	1	1	1	1	1	1	1	1	0	0	7
Psittaciformes	Psittacidae	Nandayus_nenday	Nanday Parakeet	3973	37	4010	1	1	1	1	1	1	1	1	0	0	7
Psittaciformes	Psittacidae	Nannopsittaca_dachilleae	Amazonian Parrotlet	30	0	30	0	0	0	0	0	0	0	0	0	0	0
Psittaciformes	Psittacidae	Nannopsittaca_panychlora	Tepui Parrotlet	3	2	5	0	0	0	0	0	0	0	0	0	0	0
Accipitriformes	Accipitridae	Necrosyrtes_monachus	Hooded Vulture	1106	48	1154	1	0	0	1	1	0	0	0	0	0	3
Passeriformes	Estrildidae	Neochmia_modesta	Plum-headed Finch	576	5	581	1	0	0	1	1	0	0	0	0	0	3
Passeriformes	Estrildidae	Neochmia_phaeton	Crimson Finch	1558	24	1582	1	0	0	0	1	0	0	0	0	0	2
Passeriformes	Estrildidae	Neochmia_ruficauda	Star Finch	151	2	153	1	0	0	0	1	0	0	0	0	0	2
Passeriformes	Estrildidae	Neochmia_temporalis	Red-browed Firetail	3374	39	3413	1	0	0	0	1	0	0	0	0	0	2
Psittaciformes	Psittaculidae	Neophema_chrysogaster	Orange-bellied Parrot	242	32	274	0	0	0	0	0	0	0	0	0	0	0
Psittaciformes	Psittaculidae	Neophema_chrysostoma	Blue-winged Parrot	587	10	597	0	0	0	0	0	0	0	0	0	0	0
Psittaciformes	Psittaculidae	Neophema_elegans	Elegant Parrot	252	8	260	0	0	0	0	0	0	0	0	0	0	0
Psittaciformes	Psittaculidae	Neophema_petrophila	Rock Parrot	191	9	200	0	0	0	0	0	0	0	0	0	0	0
Psittaciformes	Psittaculidae	Neophema_pulchella	Turquoise Parrot	525	16	541	0	0	0	0	0	0	0	0	0	0	0
Psittaciformes	Psittaculidae	Neophema_splendida	Scarlet-chested Parrot	44	13	57	0	0	0	0	0	0	0	0	0	0	0
Accipitriformes	Accipitridae	Neophron_percnopterus	Egyptian Vulture	3387	54	3441	1	1	0	0	1	0	0	0	0	0	3
Psittaciformes	Psittaculidae	Neopsephotus_bourkii	Bourke's Parrot	167	12	179	0	0	0	0	0	0	0	0	0	0	0
Psittaciformes	Psittaculidae	Neopsittacus_musschenbroekii	Yellow-billed Lorikeet	32	3	35	1	1	1	0	1	1	1	0	0	0	5
Psittaciformes	Psittaculidae	Neopsittacus_pullicauda	Orange-billed Lorikeet	16	3	19	0	0	0	0	0	0	0	0	0	0	0
Strigiformes	Strigidae	Nesasio_solomonensis	Fearful Owl	10	5	15	0	0	0	0	0	0	0	0	0	0	0
Passeriformes	Estrildidae	Nesocharis_ansorgei	White-collared Oliveback	10	0	10	0	0	0	0	0	0	0	0	0	0	0
Passeriformes	Estrildidae	Nesocharis_capistrata	Gray-headed Oliveback	10	1	11	0	0	0	0	0	0	0	0	0	0	0
Passeriformes	Estrildidae	Nesocharis_shelleyi	Shelley's Oliveback	26	3	29	0	0	0	0	0	0	0	0	0	0	0
Passeriformes	Turdidae	Nesocichla_eremita	Tristan Thrush	18	4	22	1	0	0	0	0	0	0	0	0	0	1
Passeriformes	Icteridae	Nesopsar_nigerrimus	Jamaican Blackbird	125	2	127	0	0	0	0	0	0	0	0	0	0	0
Psittaciformes	Strigopidae	Nestor_meridionalis	New Zealand Kaka	621	41	662	1	1	1	1	1	1	1	1	0	0	8
Psittaciformes	Strigopidae	Nestor_notabilis	Kea	609	65	674	1	1	1	1	1	1	1	1	0	0	8
Passeriformes	Estrildidae	Nigrita_bicolor	Chestnut-breasted Nigrita	20	3	23	0	0	0	0	0	0	0	0	0	0	0
Passeriformes	Estrildidae	Nigrita_canicapillus	Gray-headed Nigrita	101	4	105	0	0	0	0	0	0	0	0	0	0	0
Passeriformes	Estrildidae	Nigrita_fusconotus	White-breasted Nigrita	44	2	46	0	0	0	0	0	0	0	0	0	0	0
Passeriformes	Estrildidae	Nigrita_luteifrons	Pale-fronted Nigrita	6	0	6	0	0	0	0	0	0	0	0	0	0	0
Strigiformes	Strigidae	Ninox_affinis	Andaman Boobook	59	1	60	0	0	0	0	0	0	0	0	0	0	0
Strigiformes	Strigidae	Ninox_boobook	Southern Boobook	753	25	778	1	1	0	0	1	0	0	0	0	0	2
Strigiformes	Strigidae	Ninox_connivens	Barking Owl	471	8	479	1	1	1	1	1	0	0	0	0	0	5
Strigiformes	Strigidae	Ninox_jacquinoti	Solomons Boobook	36	0	36	0	0	0	0	0	0	0	0	0	0	0
Strigiformes	Strigidae	Ninox_meeki	Manus Boobook	4	0	4	0	0	0	0	0	0	0	0	0	0	0
Strigiformes	Strigidae	Ninox_natalis	Christmas Island Boobook	14	0	14	0	0	0	0	0	0	0	0	0	0	0
Strigiformes	Strigidae	Ninox_novaeseelandiae	Morepork	520	16	536	0	0	0	0	0	0	0	0	0	0	0
Strigiformes	Strigidae	Ninox_ochracea	Ochre-bellied Boobook	91	7	98	0	0	0	0	0	0	0	0	0	0	0
Strigiformes	Strigidae	Ninox_odiosa	New Britain Boobook	16	0	16	0	0	0	0	0	0	0	0	0	0	0
Strigiformes	Strigidae	Ninox_philippensis	Luzon Boobook	316	95	411	0	0	0	0	0	0	0	0	0	0	0
Strigiformes	Strigidae	Ninox_punctulata	Speckled Boobook	20	5	25	0	0	0	0	0	0	0	0	0	0	0
Strigiformes	Strigidae	Ninox_rudolfi	Sumba Boobook	12	4	16	0	0	0	0	0	0	0	0	0	0	0
Strigiformes	Strigidae	Ninox_rufa	Rufous Owl	389	9	398	1	1	1	1	1	0	0	0	0	0	5
Strigiformes	Strigidae	Ninox_scutulata	Brown Boobook	2713	69	2782	1	1	1	0	1	1	1	0	0	0	5
Strigiformes	Strigidae	Ninox_squamipila	Halmahera Boobook	89	6	95	1	1	1	0	1	0	0	0	0	0	3
Strigiformes	Strigidae	Ninox_strenua	Powerful Owl	2379	30	2409	1	1	1	1	1	0	0	0	0	1	6
Strigiformes	Strigidae	Ninox_superciliaris	White-browed Owl	145	5	150	0	0	0	0	0	0	0	0	0	0	0
Strigiformes	Strigidae	Ninox_theomacha	Papuan Boobook	19	3	22	0	0	0	0	0	0	0	0	0	0	0
Strigiformes	Strigidae	Ninox_variegata	Bismarck Boobook	7	0	7	0	0	0	0	0	0	0	0	0	0	0
Accipitriformes	Accipitridae	Nisaetus_alboniger	Blyth's Hawk-Eagle	160	2	162	1	0	0	0	0	0	0	0	0	0	1
Accipitriformes	Accipitridae	Nisaetus_bartelsi	Javan Hawk-Eagle	49	1	50	0	0	0	0	0	0	0	0	0	0	0
Accipitriformes	Accipitridae	Nisaetus_cirrhatus	Changeable Hawk-Eagle	2631	21	2652	1	1	0	1	1	0	0	0	0	1	5
Accipitriformes	Accipitridae	Nisaetus_floris	Flores Hawk-Eagle	39	0	39	1	1	0	0	1	0	0	0	0	1	3
Accipitriformes	Accipitridae	Nisaetus_nanus	Wallace's Hawk-Eagle	274	12	286	1	0	0	1	1	0	0	0	0	0	3
Accipitriformes	Accipitridae	Nisaetus_nipalensis	Mountain Hawk-Eagle	559	6	565	1	1	0	0	1	0	0	0	0	1	4
Accipitriformes	Accipitridae	Nisaetus_philippensis	Philippine Hawk-Eagle	62	8	70	1	1	0	1	1	0	0	0	0	0	4
Psittaciformes	Psittaculidae	Northiella_haematogaster	Greater Bluebonnet	468	9	477	0	0	0	0	0	0	0	0	0	0	0
Passeriformes	Corvidae	Nucifraga_caryocatactes	Eurasian Nutcracker	2994	97	3091	1	1	0	1	1	0	0	0	0	0	4
Passeriformes	Corvidae	Nucifraga_columbiana	Clark's Nutcracker	5688	60	5748	1	0	0	1	1	0	0	0	0	0	3
Psittaciformes	Cacatuidae	Nymphicus_hollandicus	Cockatiel	676	14	690	1	0	0	0	1	0	0	0	0	0	2
Passeriformes	Icteridae	Ocyalus_latirostris	Band-tailed Cacique	5	0	5	0	0	0	0	0	0	0	0	0	0	0
Psittaciformes	Psittacidae	Ognorhynchus_icterotis	Yellow-eared Parrot	152	12	164	1	1	1	1	1	1	1	1	0	0	7
Passeriformes	Icteridae	Oreopsar_bolivianus	Bolivian Blackbird	49	1	50	0	0	0	0	0	0	0	0	0	0	0
Psittaciformes	Psittaculidae	Oreopsittacus_arfaki	Plum-faced Lorikeet	28	2	30	0	0	0	0	0	0	0	0	0	0	0
Passeriformes	Estrildidae	Oreostruthus_fuliginosus	Mountain Firetail	47	2	49	0	0	0	0	0	0	0	0	0	0	0
Passeriformes	Vangidae	Oriolia_bernieri	Bernier's Vanga	14	1	15	1	1	1	0	1	1	0	0	0	0	4
Psittaciformes	Psittacidae	Orthopsittaca_manilata	Red-bellied Macaw	412	21	433	1	1	1	1	1	1	1	1	0	0	7
Passeriformes	Estrildidae	Ortygospiza_atricollis	Quailfinch	125	6	131	0	0	0	0	0	0	0	0	0	0	0
Passeriformes	Estrildidae	Ortygospiza_locustella	Locustfinch	2	0	2	0	0	0	0	0	0	0	0	0	0	0
Strigiformes	Strigidae	Otus_alfredi	Flores Scops-Owl	12	2	14	0	0	0	0	0	0	0	0	0	0	0
Strigiformes	Strigidae	Otus_bakkamoena	Indian Scops-Owl	926	18	944	1	1	1	0	1	0	0	0	0	0	3
Strigiformes	Strigidae	Otus_balli	Andaman Scops-Owl	52	8	60	0	0	0	0	0	0	0	0	0	0	0
Strigiformes	Strigidae	Otus_brookii	Rajah Scops-Owl	9	0	9	0	0	0	0	0	0	0	0	0	0	0
Strigiformes	Strigidae	Otus_brucei	Pallid Scops-Owl	272	7	279	0	0	0	0	0	0	0	0	0	0	0
Strigiformes	Strigidae	Otus_capnodes	Anjouan Scops-Owl	8	0	8	0	0	0	0	0	0	0	0	0	0	0
Strigiformes	Strigidae	Otus_collari	Sangihe Scops-Owl	6	0	6	0	0	0	0	0	0	0	0	0	0	0
Strigiformes	Strigidae	Otus_elegans	Ryukyu Scops-Owl	92	11	103	0	0	0	0	0	0	0	0	0	0	0
Strigiformes	Strigidae	Otus_enganensis	Enggano Scops-Owl	10	0	10	0	0	0	0	0	0	0	0	0	0	0
Strigiformes	Strigidae	Otus_flammeolus	Flammulated Owl	720	3	723	0	0	0	0	0	0	0	0	0	0	0
Strigiformes	Strigidae	Otus_fuliginosus	Palawan Scops-Owl	23	0	23	0	0	0	0	0	0	0	0	0	0	0
Strigiformes	Strigidae	Otus_icterorhynchus	Sandy Scops-Owl	0	0	0	0	0	0	0	0	0	0	0	0	0	0
Strigiformes	Strigidae	Otus_insularis	Seychelles Scops-Owl	11	0	11	0	0	0	0	0	0	0	0	0	0	0
Strigiformes	Strigidae	Otus_ireneae	Sokoke Scops-Owl	66	6	72	0	0	0	0	0	0	0	0	0	0	0
Strigiformes	Strigidae	Otus_lempiji	Sunda Scops-Owl	174	13	187	0	0	0	0	0	0	0	0	0	0	0
Strigiformes	Strigidae	Otus_lettia	Collared Scops-Owl	402	5	407	1	1	1	0	1	1	0	0	0	0	4
Strigiformes	Strigidae	Otus_longicornis	Luzon Scops-Owl	8	1	9	0	0	0	0	0	0	0	0	0	0	0
Strigiformes	Strigidae	Otus_magicus	Moluccan Scops-Owl	168	1	169	0	0	0	0	0	0	0	0	0	0	0
Strigiformes	Strigidae	Otus_manadensis	Sulawesi Scops-Owl	185	47	232	0	0	0	0	0	0	0	0	0	0	0
Strigiformes	Strigidae	Otus_mantananensis	Mantanani Scops-Owl	55	8	63	0	0	0	0	0	0	0	0	0	0	0
Strigiformes	Strigidae	Otus_mayottensis	Mayotte Scops-Owl	9	0	9	0	0	0	0	0	0	0	0	0	0	0
Strigiformes	Strigidae	Otus_megalotis	Philippine Scops-Owl	186	26	212	0	0	0	0	0	0	0	0	0	0	0
Strigiformes	Strigidae	Otus_mentawi	Mentawai Scops-Owl	2	0	2	0	0	0	0	0	0	0	0	0	0	0
Strigiformes	Strigidae	Otus_mindorensis	Mindoro Scops-Owl	9	1	10	0	0	0	0	0	0	0	0	0	0	0
Strigiformes	Strigidae	Otus_moheliensis	Moheli Scops-Owl	12	0	12	0	0	0	0	0	0	0	0	0	0	0
Strigiformes	Strigidae	Otus_pauliani	Comoro Scops-Owl	8	0	8	0	0	0	0	0	0	0	0	0	0	0
Strigiformes	Strigidae	Otus_pembaensis	Pemba Scops-Owl	13	1	14	0	0	0	0	0	0	0	0	0	0	0
Strigiformes	Strigidae	Otus_podarginus	Palau Owl	6	7	13	0	0	0	0	0	0	0	0	0	0	0
Strigiformes	Strigidae	Otus_rufescens	Reddish Scops-Owl	24	1	25	0	0	0	0	0	0	0	0	0	0	0
Strigiformes	Strigidae	Otus_rutilus	Malagasy Scops-Owl	96	6	102	0	0	0	0	0	0	0	0	0	0	0
Strigiformes	Strigidae	Otus_sagittatus	White-fronted Scops-Owl	36	5	41	0	0	0	0	0	0	0	0	0	0	0
Strigiformes	Strigidae	Otus_scops	Eurasian Scops-Owl	992	18	1010	1	1	1	0	1	1	0	0	0	0	4
Strigiformes	Strigidae	Otus_semitorques	Japanese Scops-Owl	51	1	52	0	0	0	0	0	0	0	0	0	0	0
Strigiformes	Strigidae	Otus_senegalensis	Arabian Scops-Owl	1102	30	1132	0	0	0	0	0	0	0	0	0	0	0
Strigiformes	Strigidae	Otus_silvicola	Wallace's Scops-Owl	6	1	7	0	0	0	0	0	0	0	0	0	0	0
Strigiformes	Strigidae	Otus_spilocephalus	Mountain Scops-Owl	115	6	121	0	0	0	0	0	0	0	0	0	0	0
Strigiformes	Strigidae	Otus_sunia	Oriental Scops-Owl	448	9	457	0	0	0	0	0	0	0	0	0	0	0
Strigiformes	Strigidae	Otus_thilohoffmanni	Serendib Scops-Owl	79	4	83	0	0	0	0	0	0	0	0	0	0	0
Strigiformes	Strigidae	Otus_umbra	Simeulue Scops-Owl	5	4	9	0	0	0	0	0	0	0	0	0	0	0
Passeriformes	Tityridae	Oxyruncus_cristatus	Sharpbill	153	11	164	1	0	0	0	1	0	0	0	0	0	2
Passeriformes	Estrildidae	Padda_fuscata	Timor Sparrow	79	2	81	0	0	0	0	0	0	0	0	0	0	0
Passeriformes	Estrildidae	Padda_oryzivora	Java Sparrow	1258	13	1271	1	0	0	0	0	0	0	0	0	0	1
Accipitriformes	Pandionidae	Pandion_haliaetus	Osprey	91364	306	91670	1	1	0	1	1	0	0	0	0	1	5
Passeriformes	Panuridae	Panurus_biarmicus	Bearded Reedling	1355	34	1389	1	0	0	0	1	0	0	0	0	0	2
Accipitriformes	Accipitridae	Parabuteo_unicinctus	Harris's Hawk	8933	44	8977	1	1	1	1	1	0	0	0	0	1	6
Passeriformes	Sylviidae	Paradoxornis_gularis	Gray-headed Parrotbill	61	8	69	1	0	0	1	0	0	0	0	0	0	2
Passeriformes	Sylviidae	Paradoxornis_heudei	Reed Parrotbill	148	5	153	1	0	0	0	1	0	0	0	0	0	2
Passeriformes	Sylviidae	Paradoxornis_paradoxus	Three-toed Parrotbill	16	2	18	1	0	0	0	1	0	0	0	0	0	2
Passeriformes	Sylviidae	Paradoxornis_webbianus	Vinous-throated Parrotbill	607	16	623	1	1	1	0	1	0	0	0	0	0	4
Passeriformes	Estrildidae	Parmoptila_jamesoni	Jameson's Antpecker	7	3	10	0	0	0	0	0	0	0	0	0	0	0
Passeriformes	Estrildidae	Parmoptila_rubrifrons	Red-fronted Antpecker	9	0	9	0	0	0	0	0	0	0	0	0	0	0
Passeriformes	Estrildidae	Parmoptila_woodhousei	Woodhouse's Antpecker	1	0	1	0	0	0	0	0	0	0	0	0	0	0
Passeriformes	Fringillidae	Paroreomyza_montana	Maui Alauahio	255	57	312	1	0	0	0	0	0	0	0	0	0	1
Passeriformes	Paradisaeidae	Parotia_lawesii	Lawes's Parotia	11	214	225	1	0	0	0	1	0	0	0	0	0	2
Passeriformes	Paridae	Parus_afer	Gray Tit	56	1	57	0	0	0	0	0	0	0	0	0	0	0
Passeriformes	Paridae	Parus_albiventris	White-bellied Tit	76	1	77	1	0	0	0	1	0	0	0	0	0	2
Passeriformes	Paridae	Parus_amabilis	Palawan Tit	22	3	25	0	0	0	0	0	0	0	0	0	0	0
Passeriformes	Paridae	Parus_ater	Coal Tit	3542	72	3614	1	0	0	1	1	0	0	0	0	0	3
Passeriformes	Paridae	Parus_atricapillus	Black-capped Chickadee	42090	96	42186	1	0	0	1	1	0	0	0	0	0	3
Passeriformes	Paridae	Parus_caeruleus	Eurasian Blue Tit	7011	172	7183	1	0	0	1	1	0	0	0	0	0	3
Passeriformes	Paridae	Parus_carolinensis	Carolina Chickadee	15664	39	15703	1	0	0	1	0	0	0	0	0	0	2
Passeriformes	Paridae	Parus_carpi	Carp's Tit	61	1	62	0	0	0	0	0	0	0	0	0	0	0
Passeriformes	Paridae	Parus_cinctus	Gray-headed Chickadee	224	10	234	1	0	0	1	1	0	0	0	0	0	3
Passeriformes	Paridae	Parus_cinerascens	Ashy Tit	65	3	68	0	0	0	0	0	0	0	0	0	0	0
Passeriformes	Paridae	Parus_cristatus	Crested Tit	1416	51	1467	0	0	0	0	0	0	0	0	0	0	0
Passeriformes	Paridae	Parus_cyanus	Azure Tit	232	6	238	1	0	0	0	1	0	0	0	0	0	2
Passeriformes	Paridae	Parus_davidi	Pere David's Tit	20	2	22	0	0	0	0	0	0	0	0	0	0	0
Passeriformes	Paridae	Parus_dichrous	Gray-crested Tit	146	9	155	1	0	0	1	0	0	0	0	0	0	2
Passeriformes	Paridae	Parus_elegans	Elegant Tit	96	10	106	1	0	0	0	0	0	0	0	0	0	1
Passeriformes	Paridae	Parus_fasciiventer	Stripe-breasted Tit	37	3	40	0	0	0	0	0	0	0	0	0	0	0
Passeriformes	Paridae	Parus_fringillinus	Red-throated Tit	47	3	50	0	0	0	0	0	0	0	0	0	0	0
Passeriformes	Paridae	Parus_funereus	Dusky Tit	25	2	27	0	0	0	0	0	0	0	0	0	0	0
Passeriformes	Paridae	Parus_gambeli	Mountain Chickadee	9698	30	9728	1	0	0	1	0	0	0	0	0	0	2
Passeriformes	Paridae	Parus_griseiventris	Miombo Tit	21	1	22	0	0	0	0	0	0	0	0	0	0	0
Passeriformes	Paridae	Parus_holsti	Taiwan Yellow Tit	170	1	171	0	0	0	0	0	0	0	0	0	0	0
Passeriformes	Paridae	Parus_hudsonicus	Boreal Chickadee	5688	31	5719	1	0	0	1	1	0	0	0	0	0	3
Passeriformes	Paridae	Parus_hypermelaenus	Black-bibbed Tit	14	1	15	0	0	0	0	0	0	0	0	0	0	0
Passeriformes	Paridae	Parus_leucomelas	White-shouldered Black-Tit	107	11	118	0	0	0	0	0	0	0	0	0	0	0
Passeriformes	Paridae	Parus_leuconotus	White-backed Black-Tit	54	4	58	0	0	0	0	0	0	0	0	0	0	0
Passeriformes	Paridae	Parus_lugubris	Sombre Tit	226	4	230	1	0	0	1	1	0	0	0	0	0	3
Passeriformes	Paridae	Parus_major	Great Tit	7473	240	7713	1	1	1	1	1	0	0	0	0	0	5
Passeriformes	Paridae	Parus_montanus	Willow Tit	1027	40	1067	1	0	0	1	1	0	0	0	0	0	3
Passeriformes	Paridae	Parus_monticolus	Green-backed Tit	939	49	988	1	0	0	1	1	0	0	0	0	0	3
Passeriformes	Paridae	Parus_niger	Southern Black-Tit	179	7	186	1	0	0	0	1	0	0	0	0	0	2
Passeriformes	Paridae	Parus_nuchalis	White-naped Tit	321	3	324	0	0	0	0	0	0	0	0	0	0	0
Passeriformes	Paridae	Parus_palustris	Marsh Tit	1528	37	1565	1	0	0	1	1	0	0	0	0	0	3
Passeriformes	Paridae	Parus_rubidiventris	Rufous-vented Tit	165	10	175	1	0	0	1	0	0	0	0	0	0	2
Passeriformes	Paridae	Parus_rufescens	Chestnut-backed Chickadee	6721	15	6736	1	0	0	1	1	0	0	0	0	0	3
Passeriformes	Paridae	Parus_rufiventris	Rufous-bellied Tit	17	0	17	0	0	0	0	0	0	0	0	0	0	0
Passeriformes	Paridae	Parus_rufonuchalis	Rufous-naped Tit	52	1	53	1	0	0	1	0	0	0	0	0	0	2
Passeriformes	Paridae	Parus_sclateri	Mexican Chickadee	650	5	655	1	0	0	0	1	0	0	0	0	0	2
Passeriformes	Paridae	Parus_semilarvatus	White-fronted Tit	13	1	14	0	0	0	0	0	0	0	0	0	0	0
Passeriformes	Paridae	Parus_spilonotus	Yellow-cheeked Tit	297	22	319	1	0	0	1	1	0	0	0	0	0	3
Passeriformes	Paridae	Parus_superciliosus	White-browed Tit	32	6	38	0	0	0	0	0	0	0	0	0	0	0
Passeriformes	Paridae	Parus_teneriffae	African Blue Tit	524	8	532	1	0	0	0	1	0	0	0	0	0	2
Passeriformes	Paridae	Parus_thruppi	Somali Tit	55	3	58	0	0	0	0	0	0	0	0	0	0	0
Passeriformes	Paridae	Parus_varius	Chestnut-bellied Tit	743	45	788	1	0	0	1	1	0	0	0	0	0	3
Passeriformes	Paridae	Parus_venustulus	Yellow-bellied Tit	251	7	258	1	0	0	1	0	0	0	0	0	0	2
Passeriformes	Paridae	Parus_xanthogenys	Himalayan Black-lored Tit	281	8	289	1	0	0	1	1	0	0	0	0	0	3
Passeriformes	Cardinalidae	Passerina_amoena	Lazuli Bunting	12448	59	12507	1	0	0	1	1	0	0	0	0	0	3
Passeriformes	Cardinalidae	Passerina_ciris	Painted Bunting	22393	40	22433	1	0	0	0	1	0	0	0	0	0	2
Passeriformes	Corvidae	Perisoreus_canadensis	Canada Jay	12508	24	12532	1	0	0	1	0	0	0	0	0	0	2
Passeriformes	Corvidae	Perisoreus_infaustus	Siberian Jay	282	14	296	1	0	0	1	1	0	0	0	0	0	3
Passeriformes	Corvidae	Perisoreus_internigrans	Sichuan Jay	17	8	25	0	0	0	0	0	0	0	0	0	0	0
Accipitriformes	Accipitridae	Pernis_apivorus	European Honey-buzzard	2564	21	2585	1	1	1	0	1	1	0	0	0	1	7
Accipitriformes	Accipitridae	Pernis_celebensis	Sulawesi Honey-buzzard	71	5	76	0	0	0	0	0	0	0	0	0	0	0
Psittaciformes	Psittaculidae	Pezoporus_occidentalis	Night Parrot	4	0	4	0	0	0	0	0	0	0	0	0	0	0
Psittaciformes	Psittaculidae	Pezoporus_wallicus	Ground Parrot	86	10	96	1	1	0	0	1	0	0	0	0	0	2
Falconiformes	Falconidae	Phalcoboenus_albogularis	White-throated Caracara	161	5	166	1	1	0	0	1	0	0	0	0	0	2
Falconiformes	Falconidae	Phalcoboenus_australis	Striated Caracara	243	79	322	1	1	1	1	1	0	0	0	0	1	6
Falconiformes	Falconidae	Phalcoboenus_carunculatus	Carunculated Caracara	555	13	568	1	1	0	0	1	0	0	0	0	1	3
Falconiformes	Falconidae	Phalcoboenus_megalopterus	Mountain Caracara	860	39	899	1	1	1	0	1	0	0	0	0	0	4
Psittaciformes	Psittaculidae	Phigys_solitarius	Collared Lory	45	8	53	0	0	0	0	0	0	0	0	0	0	0
Passeriformes	Callaeidae	Philesturnus_carunculatus	North Island Saddleback	739	54	793	1	1	1	1	1	0	0	0	1	0	5
Passeriformes	Furnariidae	Philydor_atricapillus	Black-capped Foliage-gleaner	145	3	148	1	0	0	0	1	0	0	0	0	0	2
Passeriformes	Furnariidae	Philydor_erythrocercum	Rufous-rumped Foliage-gleaner	52	3	55	1	0	0	0	1	0	0	0	0	0	2
Passeriformes	Furnariidae	Philydor_rufum	Buff-fronted Foliage-gleaner	537	15	552	1	1	0	1	1	0	0	0	0	0	4
Strigiformes	Tytonidae	Phodilus_badius	Oriental Bay-Owl	302	34	336	1	1	1	0	1	1	1	0	1	0	6
Strigiformes	Tytonidae	Phodilus_prigoginei	Congo Bay-Owl	0	0	0	0	0	0	0	0	0	0	0	0	0	0
Passeriformes	Corvidae	Pica_hudsonia	Black-billed Magpie	8556	49	8605	1	0	0	1	1	0	0	0	0	0	3
Passeriformes	Corvidae	Pica_nuttalli	Yellow-billed Magpie	2439	26	2465	1	0	0	1	1	0	0	0	0	0	3
Passeriformes	Corvidae	Pica_pica	Maghreb Magpie	17492	645	18137	1	0	0	1	1	0	0	0	0	0	3
Psittaciformes	Psittacidae	Pionites_leucogaster	White-bellied Parrot	354	24	378	1	1	1	1	1	1	1	1	0	0	7
Psittaciformes	Psittacidae	Pionites_melanocephalus	Black-headed Parrot	231	18	249	1	1	1	1	1	1	1	1	0	0	7
Psittaciformes	Psittacidae	Pionopsitta_pileata	Pileated Parrot	111	1	112	1	1	1	1	1	1	1	1	1	0	8
Psittaciformes	Psittacidae	Pionus_chalcopterus	Bronze-winged Parrot	453	4	457	1	1	1	1	1	1	1	1	1	0	8
Psittaciformes	Psittacidae	Pionus_fuscus	Dusky Parrot	69	5	74	1	1	1	1	1	1	1	1	1	0	8
Psittaciformes	Psittacidae	Pionus_maximiliani	Scaly-headed Parrot	629	18	647	1	1	1	1	1	1	1	0	1	0	7
Psittaciformes	Psittacidae	Pionus_menstruus	Blue-headed Parrot	3112	60	3172	1	1	1	1	1	1	1	1	1	0	8
Psittaciformes	Psittacidae	Pionus_senilis	White-crowned Parrot	1118	13	1131	1	1	1	0	1	1	1	1	1	0	7
Psittaciformes	Psittacidae	Pionus_sordidus	Red-billed Parrot	319	15	334	1	1	1	0	1	1	1	0	1	0	6
Psittaciformes	Psittacidae	Pionus_tumultuosus	Speckle-faced Parrot	262	8	270	1	1	1	0	1	1	0	0	1	0	5
Accipitriformes	Accipitridae	Pithecophaga_jefferyi	Philippine Eagle	46	16	62	1	1	0	1	1	0	0	0	0	1	5
Passeriformes	Pityriasidae	Pityriasis_gymnocephala	Bornean Bristlehead	95	1	96	1	1	1	0	1	0	0	0	0	0	3
Psittaciformes	Psittaculidae	Platycercus_adscitus	Pale-headed Rosella	935	20	955	1	1	1	1	1	1	1	1	1	0	8
Psittaciformes	Psittaculidae	Platycercus_caledonicus	Green Rosella	329	5	334	1	1	1	1	1	1	1	1	0	0	7
Psittaciformes	Psittaculidae	Platycercus_elegans	Crimson Rosella	4149	67	4216	1	1	1	1	1	1	1	1	0	0	7
Psittaciformes	Psittaculidae	Platycercus_eximius	Eastern Rosella	3611	16	3627	1	1	1	1	1	1	1	1	0	0	8
Psittaciformes	Psittaculidae	Platycercus_icterotis	Western Rosella	307	13	320	1	1	1	1	1	1	1	1	0	0	7
Psittaciformes	Psittaculidae	Platycercus_venustus	Northern Rosella	116	4	120	1	1	1	1	1	1	1	1	0	0	7
Passeriformes	Corvidae	Platysmurus_leucopterus	Black Magpie	120	10	130	1	0	0	0	1	0	0	0	0	0	2
Passeriformes	Meliphagidae	Plectorhyncha_lanceolata	Striped Honeyeater	782	17	799	1	0	0	0	1	0	0	0	0	0	2
Passeriformes	Ploceidae	Ploceus_aurantius	Orange Weaver	109	12	121	1	0	0	0	1	0	0	0	0	0	2
Passeriformes	Ploceidae	Ploceus_capensis	Cape Weaver	526	12	538	1	1	0	0	1	0	0	0	0	0	2
Passeriformes	Ploceidae	Ploceus_cucullatus	Village Weaver	1641	87	1728	1	0	0	1	1	0	0	0	0	0	3
Passeriformes	Ploceidae	Ploceus_jacksoni	Golden-backed Weaver	307	13	320	1	1	0	0	1	0	0	0	0	0	2
Passeriformes	Ploceidae	Ploceus_philippinus	Baya Weaver	3885	27	3912	1	1	0	1	1	0	0	0	0	0	3
Passeriformes	Ploceidae	Ploceus_subaureus	African Golden-Weaver	263	14	277	1	0	0	0	1	0	0	0	0	0	2
Passeriformes	Ploceidae	Ploceus_velatus	Southern Masked-Weaver	1009	13	1022	1	1	0	0	1	0	0	0	0	0	2
Passeriformes	Ploceidae	Ploceus_xanthops	Holub's Golden-Weaver	351	6	357	1	1	1	1	1	0	0	0	0	0	5
Passeriformes	Corvidae	Podoces_biddulphi	Xinjiang Ground-Jay	27	5	32	0	0	0	0	0	0	0	0	0	0	0
Passeriformes	Corvidae	Podoces_hendersoni	Mongolian Ground-Jay	42	5	47	1	0	0	0	1	0	0	0	0	0	2
Passeriformes	Corvidae	Podoces_panderi	Turkestan Ground-Jay	85	1	86	0	0	0	0	0	0	0	0	0	0	0
Passeriformes	Corvidae	Podoces_pleskei	Iranian Ground-Jay	28	0	28	0	0	0	0	0	0	0	0	0	0	0
Passeriformes	Estrildidae	Poephila_acuticauda	Long-tailed Finch	267	7	274	0	0	0	0	0	0	0	0	0	0	0
Passeriformes	Estrildidae	Poephila_cincta	Black-throated Finch	166	15	181	0	0	0	0	0	0	0	0	0	0	0
Passeriformes	Estrildidae	Poephila_personata	Masked Finch	176	3	179	0	0	0	0	0	0	0	0	0	0	0
Psittaciformes	Psittacidae	Poicephalus_cryptoxanthus	Brown-headed Parrot	187	6	193	1	1	1	1	1	1	1	1	0	0	7
Psittaciformes	Psittacidae	Poicephalus_flavifrons	Yellow-fronted Parrot	50	11	61	1	1	1	1	1	1	1	1	0	0	7
Psittaciformes	Psittacidae	Poicephalus_gulielmi	Red-fronted Parrot	17	0	17	1	1	1	1	1	1	1	1	0	0	7
Psittaciformes	Psittacidae	Poicephalus_meyeri	Meyer's Parrot	380	6	386	1	1	1	1	1	1	1	1	0	0	7
Psittaciformes	Psittacidae	Poicephalus_robustus	Brown-necked Parrot	102	13	115	1	1	1	1	1	1	1	1	0	0	7
Psittaciformes	Psittacidae	Poicephalus_rueppellii	Rüppell's Parrot	73	5	78	1	1	1	1	1	1	1	1	0	0	7
Psittaciformes	Psittacidae	Poicephalus_rufiventris	Red-bellied Parrot	180	5	185	1	1	1	1	1	1	1	1	0	0	7
Psittaciformes	Psittacidae	Poicephalus_senegalus	Senegal Parrot	187	23	210	1	1	1	1	1	1	1	1	0	0	7
Accipitriformes	Accipitridae	Polemaetus_bellicosus	Martial Eagle	1031	18	1049	1	1	0	1	1	0	0	0	0	1	5
Falconiformes	Falconidae	Polihierax_insignis	White-rumped Falcon	154	3	157	1	0	0	0	1	0	0	0	0	0	2
Falconiformes	Falconidae	Polihierax_semitorquatus	Pygmy Falcon	407	10	417	1	1	1	0	1	0	0	0	0	0	4
Accipitriformes	Accipitridae	Polyboroides_radiatus	Madagascar Harrier-Hawk	111	1	112	1	1	1	0	1	0	0	0	0	1	5
Accipitriformes	Accipitridae	Polyboroides_typus	African Harrier-Hawk	897	23	920	1	1	1	1	1	1	0	0	0	0	6
Psittaciformes	Psittaculidae	Polytelis_alexandrae	Princess Parrot	41	0	41	0	0	0	0	0	0	0	0	0	0	0
Psittaciformes	Psittaculidae	Polytelis_anthopeplus	Regent Parrot	276	12	288	0	0	0	0	0	0	0	0	0	0	0
Psittaciformes	Psittaculidae	Polytelis_swainsonii	Superb Parrot	622	12	634	1	1	1	0	1	1	0	0	0	0	4
Passeriformes	Timaliidae	Pomatorhinus_musicus	Taiwan Scimitar-Babbler	405	8	413	1	0	0	0	1	0	0	0	0	0	2
Passeriformes	Pomatostomidae	Pomatostomus_superciliosus	White-browed Babbler	610	20	630	1	0	0	1	1	0	0	0	0	0	3
Gruiformes	Rallidae	Porphyrio_flavirostris	Azure Gallinule	191	3	194	0	0	0	0	0	0	0	0	0	0	0
Gruiformes	Rallidae	Porphyrio_hochstetteri	South Island Takahe	1030	90	1120	1	1	1	1	1	1	0	0	0	0	5
Gruiformes	Rallidae	Porphyrio_martinica	Purple Gallinule	15448	105	15553	1	1	1	1	1	0	0	0	0	0	5
Gruiformes	Rallidae	Porphyrio_porphyrio	Western Swamphen	1548	62	1610	1	1	1	1	1	1	0	0	0	0	5
Psittaciformes	Psittacidae	Primolius_auricollis	Yellow-collared Macaw	193	11	204	1	1	1	1	1	1	1	1	0	0	7
Psittaciformes	Psittacidae	Primolius_couloni	Blue-headed Macaw	90	5	95	1	1	1	1	1	1	1	1	0	0	7
Psittaciformes	Psittacidae	Primolius_maracana	Blue-winged Macaw	168	5	173	1	1	1	1	1	1	1	1	0	0	7
Psittaciformes	Psittaculidae	Prioniturus_discurus	Mindoro Racquet-tail	43	2	45	0	0	0	0	0	0	0	0	0	0	0
Psittaciformes	Psittaculidae	Prioniturus_flavicans	Yellow-breasted Racquet-tail	24	4	28	1	1	1	0	1	1	1	1	0	0	6
Psittaciformes	Psittaculidae	Prioniturus_luconensis	Green Racquet-tail	35	3	38	1	1	1	0	1	1	1	1	0	0	6
Psittaciformes	Psittaculidae	Prioniturus_mada	Buru Racquet-tail	12	2	14	0	0	0	0	0	0	0	0	0	0	0
Psittaciformes	Psittaculidae	Prioniturus_montanus	Luzon Racquet-tail	6	0	6	0	0	0	0	0	0	0	0	0	0	0
Psittaciformes	Psittaculidae	Prioniturus_platenae	Blue-headed Racquet-tail	18	0	18	1	1	1	0	1	1	0	1	0	0	5
Psittaciformes	Psittaculidae	Prioniturus_platurus	Golden-mantled Racquet-tail	18	2	20	1	1	1	0	1	1	1	1	0	0	6
Psittaciformes	Psittaculidae	Prioniturus_verticalis	Blue-winged Racquet-tail	0	0	0	1	1	1	0	1	1	1	0	0	0	5
Psittaciformes	Psittaculidae	Prioniturus_waterstradti	Mindanao Racquet-tail	1	2	3	0	0	0	0	0	0	0	0	0	0	0
Psittaciformes	Cacatuidae	Probosciger_aterrimus	Palm Cockatoo	172	12	184	1	1	1	1	1	1	1	1	0	0	7
Psittaciformes	Psittaculidae	Prosopeia_personata	Masked Shining-Parrot	31	6	37	1	1	1	0	1	1	1	1	0	0	6
Psittaciformes	Psittaculidae	Prosopeia_splendens	Crimson Shining-Parrot	27	4	31	1	1	1	0	1	1	1	1	0	0	6
Psittaciformes	Psittaculidae	Prosopeia_tabuensis	Red Shining-Parrot	33	1	34	1	1	1	1	1	1	1	1	0	0	7
Passeriformes	Aegithalidae	Psaltriparus_minimus	Bushtit	15067	11	15078	1	1	1	1	1	0	0	0	0	0	4
Passeriformes	Icteridae	Psarocolius_angustifrons	Russet-backed Oropendola	1786	64	1850	1	0	0	0	1	0	0	0	0	0	2
Passeriformes	Icteridae	Psarocolius_atrovirens	Dusky-green Oropendola	175	9	184	1	0	0	0	1	0	0	0	0	0	2
Passeriformes	Icteridae	Psarocolius_bifasciatus	Olive Oropendola	274	10	284	1	0	0	1	1	0	0	0	0	0	3
Passeriformes	Icteridae	Psarocolius_cassini	Baudo Oropendola	57	1	58	0	0	0	0	0	0	0	0	0	0	0
Passeriformes	Icteridae	Psarocolius_decumanus	Crested Oropendola	1743	57	1800	1	1	0	1	1	0	0	0	0	0	4
Passeriformes	Icteridae	Psarocolius_guatimozinus	Black Oropendola	99	5	104	0	0	0	0	0	0	0	0	0	0	0
Passeriformes	Icteridae	Psarocolius_montezuma	Montezuma Oropendola	2729	69	2798	1	0	0	1	1	0	0	0	0	0	3
Passeriformes	Icteridae	Psarocolius_viridis	Green Oropendola	142	16	158	0	0	0	0	0	0	0	0	0	0	0
Passeriformes	Icteridae	Psarocolius_wagleri	Chestnut-headed Oropendola	1182	40	1222	1	0	0	1	1	0	0	0	0	0	3
Psittaciformes	Psittaculidae	Psephotus_chrysopterygius	Golden-shouldered Parrot	124	4	128	0	0	0	0	0	0	0	0	0	0	0
Psittaciformes	Psittaculidae	Psephotus_dissimilis	Hooded Parrot	270	12	282	1	1	1	1	1	1	0	0	0	0	5
Psittaciformes	Psittaculidae	Psephotus_haematonotus	Red-rumped Parrot	3024	40	3064	0	0	0	0	0	0	0	0	0	0	0
Psittaciformes	Psittaculidae	Psephotus_varius	Mulga Parrot	524	20	544	0	0	0	0	0	0	0	0	0	0	0
Psittaciformes	Psittaculidae	Pseudeos_fuscata	Dusky Lory	14	0	14	0	0	0	0	0	0	0	0	0	0	0
Passeriformes	Icteridae	Pseudoleistes_guirahuro	Yellow-rumped Marshbird	522	12	534	1	0	0	0	1	0	0	0	0	0	2
Passeriformes	Icteridae	Pseudoleistes_virescens	Brown-and-yellow Marshbird	894	6	900	0	0	0	0	0	0	0	0	0	0	0
Passeriformes	Paridae	Pseudopodoces_humilis	Ground Tit	113	15	128	0	0	0	0	0	0	0	0	0	0	0
Strigiformes	Strigidae	Pseudoscops_clamator	Striped Owl	896	12	908	1	1	1	1	1	1	1	0	0	0	7
Strigiformes	Strigidae	Pseudoscops_grammicus	Jamaican Owl	96	6	102	0	0	0	0	0	0	0	0	0	0	0
Passeriformes	Furnariidae	Pseudoseisura_cristata	Caatinga Cacholote	87	5	92	1	1	1	1	1	0	0	0	0	0	5
Passeriformes	Furnariidae	Pseudoseisura_unirufa	Rufous Cacholote	143	10	153	1	0	0	1	1	0	0	0	0	0	3
Psittaciformes	Psittacidae	Psilopsiagon_aurifrons	Mountain Parakeet	223	9	232	1	1	1	1	1	1	0	0	0	0	5
Psittaciformes	Psittacidae	Psilopsiagon_aymara	Gray-hooded Parakeet	239	4	243	1	1	1	0	1	1	1	1	1	0	7
Psittaciformes	Psittaculidae	Psittacella_brehmii	Brehm's Tiger-Parrot	95	10	105	1	1	1	0	1	0	0	0	0	0	4
Psittaciformes	Psittaculidae	Psittacella_madaraszi	Madarasz's Tiger-Parrot	8	0	8	0	0	0	0	0	0	0	0	0	0	0
Psittaciformes	Psittaculidae	Psittacella_modesta	Modest Tiger-Parrot	13	1	14	0	0	0	0	0	0	0	0	0	0	0
Psittaciformes	Psittaculidae	Psittacella_picta	Painted Tiger-Parrot	30	0	30	1	1	1	0	1	1	0	0	0	0	4
Psittaciformes	Psittaculidae	Psittacula_alexandri	Red-breasted Parakeet	989	23	1012	1	1	1	1	1	1	1	1	1	0	8
Psittaciformes	Psittaculidae	Psittacula_calthropae	Layard's Parakeet	74	4	78	1	1	1	0	1	1	1	0	1	0	6
Psittaciformes	Psittaculidae	Psittacula_caniceps	Nicobar Parakeet	7	0	7	1	1	1	0	1	1	1	1	0	0	6
Psittaciformes	Psittaculidae	Psittacula_columboides	Malabar Parakeet	677	8	685	1	1	1	0	1	1	1	1	0	0	6
Psittaciformes	Psittaculidae	Psittacula_cyanocephala	Plum-headed Parakeet	2097	26	2123	1	1	1	1	1	1	1	1	1	0	9
Psittaciformes	Psittaculidae	Psittacula_derbiana	Derbyan Parakeet	13	0	13	1	1	1	1	1	1	1	1	1	0	8
Psittaciformes	Psittaculidae	Psittacula_eques	Echo Parakeet	26	1	27	1	1	1	0	1	0	0	0	0	0	3
Psittaciformes	Psittaculidae	Psittacula_eupatria	Alexandrine Parakeet	1195	3	1198	1	1	1	0	1	1	1	1	1	0	8
Psittaciformes	Psittaculidae	Psittacula_finschii	Gray-headed Parakeet	64	2	66	1	1	1	0	1	1	1	0	1	0	6
Psittaciformes	Psittaculidae	Psittacula_himalayana	Slaty-headed Parakeet	381	11	392	1	1	1	1	1	1	1	0	0	0	6
Psittaciformes	Psittaculidae	Psittacula_krameri	Rose-ringed Parakeet	8285	74	8359	1	1	1	1	1	1	1	1	1	0	8
Psittaciformes	Psittaculidae	Psittacula_longicauda	Long-tailed Parakeet	395	9	404	1	1	1	1	1	1	1	1	1	0	8
Psittaciformes	Psittaculidae	Psittacula_roseata	Blossom-headed Parakeet	186	2	188	1	1	1	0	1	1	1	1	1	0	7
Psittaciformes	Psittaculidae	Psittaculirostris_desmarestii	Large Fig-Parrot	30	0	30	0	0	0	0	0	0	0	0	0	0	0
Psittaciformes	Psittaculidae	Psittaculirostris_edwardsii	Edwards's Fig-Parrot	14	0	14	0	0	0	0	0	0	0	0	0	0	0
Psittaciformes	Psittaculidae	Psittaculirostris_salvadorii	Salvadori's Fig-Parrot	14	3	17	0	0	0	0	0	0	0	0	0	0	0
Psittaciformes	Psittacidae	Psittacus_erithacus	Gray Parrot	212	2	214	1	1	1	1	1	1	1	1	1	0	8
Psittaciformes	Psittaculidae	Psitteuteles_goldiei	Goldie's Lorikeet	5	0	5	0	0	0	0	0	0	0	0	0	0	0
Psittaciformes	Psittaculidae	Psitteuteles_iris	Iris Lorikeet	13	0	13	1	1	1	1	1	1	1	1	0	0	7
Psittaciformes	Psittaculidae	Psitteuteles_versicolor	Varied Lorikeet	130	5	135	0	0	0	0	0	0	0	0	0	0	0
Psittaciformes	Psittaculidae	Psittinus_cyanurus	Blue-rumped Parrot	164	28	192	1	1	1	0	1	1	1	0	1	0	6
Psittaciformes	Psittaculidae	Psittrichas_fulgidus	Pesquet's Parrot	37	0	37	1	1	1	0	1	1	0	1	0	0	6
Passeriformes	Psophodidae	Psophodes_olivaceus	Eastern Whipbird	913	17	930	1	1	0	0	1	0	0	0	0	0	2
Piciformes	Ramphastidae	Pteroglossus_aracari	Black-necked Aracari	278	31	309	1	0	0	1	1	0	0	0	0	0	3
Piciformes	Ramphastidae	Pteroglossus_azara	Ivory-billed Aracari	202	4	206	0	0	0	0	0	0	0	0	0	0	0
Piciformes	Ramphastidae	Pteroglossus_bailloni	Saffron Toucanet	346	10	356	1	0	0	0	1	0	0	0	0	0	2
Piciformes	Ramphastidae	Pteroglossus_beauharnaesii	Curl-crested Aracari	170	14	184	0	0	0	0	0	0	0	0	0	0	0
Piciformes	Ramphastidae	Pteroglossus_bitorquatus	Red-necked Aracari	136	0	136	1	1	0	0	1	0	0	0	0	0	2
Piciformes	Ramphastidae	Pteroglossus_castanotis	Chestnut-eared Aracari	1183	32	1215	1	0	0	1	1	0	0	0	0	0	3
Piciformes	Ramphastidae	Pteroglossus_frantzii	Fiery-billed Aracari	997	16	1013	1	0	0	0	1	0	0	0	0	0	2
Piciformes	Ramphastidae	Pteroglossus_inscriptus	Lettered Aracari	658	32	690	0	0	0	0	0	0	0	0	0	0	0
Piciformes	Ramphastidae	Pteroglossus_pluricinctus	Many-banded Aracari	430	16	446	1	0	0	0	1	0	0	0	0	0	2
Piciformes	Ramphastidae	Pteroglossus_torquatus	Collared Aracari	13326	246	13572	1	0	0	0	1	0	0	0	0	0	2
Piciformes	Ramphastidae	Pteroglossus_viridis	Green Aracari	169	16	185	1	0	0	0	1	0	0	0	0	0	2
Strigiformes	Strigidae	Ptilopsis_granti	Southern White-faced Owl	113	17	130	1	1	1	0	1	1	0	0	0	0	4
Passeriformes	Paradisaeidae	Ptiloris_paradiseus	Paradise Riflebird	396	158	554	1	0	0	0	1	0	0	0	0	0	2
Passeriformes	Paradisaeidae	Ptiloris_victoriae	Victoria's Riflebird	607	34	641	1	0	0	1	1	0	0	0	0	0	3
Passeriformes	Corvidae	Ptilostomus_afer	Piapiac	229	20	249	0	0	0	0	0	0	0	0	0	0	0
Strigiformes	Strigidae	Pulsatrix_koeniswaldiana	Tawny-browed Owl	198	6	204	1	1	1	0	1	1	0	0	0	0	4
Strigiformes	Strigidae	Pulsatrix_melanota	Band-bellied Owl	107	4	111	0	0	0	0	0	0	0	0	0	0	0
Strigiformes	Strigidae	Pulsatrix_perspicillata	Spectacled Owl	1050	26	1076	1	0	0	0	1	0	0	0	0	0	2
Psittaciformes	Psittaculidae	Purpureicephalus_spurius	Red-capped Parrot	282	3	285	1	1	1	1	1	1	1	1	0	0	7
Passeriformes	Estrildidae	Pyrenestes_minor	Lesser Seedcracker	8	1	9	0	0	0	0	0	0	0	0	0	0	0
Passeriformes	Estrildidae	Pyrenestes_ostrinus	Black-bellied Seedcracker	20	2	22	0	0	0	0	0	0	0	0	0	0	0
Passeriformes	Estrildidae	Pyrenestes_sanguineus	Crimson Seedcracker	9	0	9	0	0	0	0	0	0	0	0	0	0	0
Psittaciformes	Psittacidae	Pyrilia_aurantiocephala	Bald Parrot	14	0	14	1	1	1	0	1	1	1	0	0	0	5
Psittaciformes	Psittacidae	Pyrilia_barrabandi	Orange-cheeked Parrot	193	15	208	1	1	1	0	1	1	1	1	0	0	6
Psittaciformes	Psittacidae	Pyrilia_caica	Caica Parrot	59	12	71	1	1	1	1	1	1	1	0	1	0	7
Psittaciformes	Psittacidae	Pyrilia_haematotis	Brown-hooded Parrot	535	7	542	1	1	1	1	1	1	0	0	1	0	6
Psittaciformes	Psittacidae	Pyrilia_pulchra	Rose-faced Parrot	178	5	183	1	1	1	0	1	1	1	1	0	0	6
Psittaciformes	Psittacidae	Pyrilia_pyrilia	Saffron-headed Parrot	46	2	48	1	1	1	0	1	1	0	0	1	0	5
Psittaciformes	Psittacidae	Pyrilia_vulturina	Vulturine Parrot	23	0	23	1	1	1	0	1	1	0	1	1	0	6
Passeriformes	Corvidae	Pyrrhocorax_graculus	Yellow-billed Chough	1377	29	1406	1	1	1	1	1	0	0	0	1	0	6
Passeriformes	Corvidae	Pyrrhocorax_pyrrhocorax	Red-billed Chough	2122	94	2216	0	0	0	0	0	0	0	0	0	0	0
Psittaciformes	Psittacidae	Pyrrhura_albipectus	White-necked Parakeet	53	6	59	1	1	1	0	1	1	0	1	0	0	5
Psittaciformes	Psittacidae	Pyrrhura_calliptera	Brown-breasted Parakeet	78	2	80	1	1	1	0	1	1	1	1	0	0	6
Psittaciformes	Psittacidae	Pyrrhura_cruentata	Ochre-marked Parakeet	49	0	49	1	1	1	1	1	1	1	1	0	0	7
Psittaciformes	Psittacidae	Pyrrhura_devillei	Blaze-winged Parakeet	42	3	45	1	1	1	1	1	1	1	1	0	0	7
Psittaciformes	Psittacidae	Pyrrhura_egregia	Fiery-shouldered Parakeet	30	6	36	1	1	1	1	1	1	1	1	0	0	7
Psittaciformes	Psittacidae	Pyrrhura_frontalis	Maroon-bellied Parakeet	890	18	908	1	1	1	1	1	1	1	1	0	0	7
Psittaciformes	Psittacidae	Pyrrhura_griseipectus	Gray-breasted Parakeet	46	2	48	1	1	1	1	1	1	1	1	0	0	7
Psittaciformes	Psittacidae	Pyrrhura_hoematotis	Red-eared Parakeet	57	10	67	1	1	1	0	1	1	1	1	0	0	6
Psittaciformes	Psittacidae	Pyrrhura_hoffmanni	Sulphur-winged Parakeet	223	1	224	1	1	1	0	1	1	1	1	0	0	6
Psittaciformes	Psittacidae	Pyrrhura_lepida	Pearly Parakeet	11	4	15	1	1	1	1	1	1	1	1	0	0	7
Psittaciformes	Psittacidae	Pyrrhura_leucotis	Maroon-faced Parakeet	116	2	118	1	1	1	1	1	1	1	1	0	0	7
Psittaciformes	Psittacidae	Pyrrhura_melanura	Maroon-tailed Parakeet	633	15	648	1	1	1	1	1	1	1	1	0	0	7
Psittaciformes	Psittacidae	Pyrrhura_molinae	Green-cheeked Parakeet	155	6	161	1	1	1	1	1	1	1	1	0	0	7
Psittaciformes	Psittacidae	Pyrrhura_orcesi	El Oro Parakeet	112	7	119	1	1	1	0	1	1	1	1	0	0	6
Psittaciformes	Psittacidae	Pyrrhura_perlata	Crimson-bellied Parakeet	31	4	35	1	1	1	1	1	1	1	1	0	0	7
Psittaciformes	Psittacidae	Pyrrhura_pfrimeri	Pfrimer's Parakeet	35	0	35	1	1	1	1	1	1	1	1	0	0	7
Psittaciformes	Psittacidae	Pyrrhura_picta	Painted Parakeet	2228	44	2272	1	1	1	1	1	1	1	1	0	0	7
Psittaciformes	Psittacidae	Pyrrhura_rhodocephala	Rose-headed Parakeet	33	6	39	1	1	1	0	1	1	1	1	0	0	6
Psittaciformes	Psittacidae	Pyrrhura_rupicola	Black-capped Parakeet	20	2	22	1	1	1	1	1	1	1	1	0	0	7
Psittaciformes	Psittacidae	Pyrrhura_viridicata	Santa Marta Parakeet	167	7	174	1	1	1	1	1	1	1	1	0	0	7
Passeriformes	Estrildidae	Pytilia_afra	Orange-winged Pytilia	33	0	33	0	0	0	0	0	0	0	0	0	0	0
Passeriformes	Estrildidae	Pytilia_hypogrammica	Red-faced Pytilia	12	1	13	0	0	0	0	0	0	0	0	0	0	0
Passeriformes	Estrildidae	Pytilia_lineata	Red-billed Pytilia	15	2	17	0	0	0	0	0	0	0	0	0	0	0
Passeriformes	Estrildidae	Pytilia_melba	Green-winged Pytilia	437	18	455	0	0	0	0	0	0	0	0	0	0	0
Passeriformes	Estrildidae	Pytilia_phoenicoptera	Red-winged Pytilia	8	5	13	0	0	0	0	0	0	0	0	0	0	0
Passeriformes	Icteridae	Quiscalus_lugubris	Carib Grackle	1453	52	1505	1	0	0	1	1	0	0	0	0	0	3
Passeriformes	Icteridae	Quiscalus_major	Boat-tailed Grackle	13044	52	13096	1	0	0	1	1	0	0	0	0	0	3
Passeriformes	Icteridae	Quiscalus_mexicanus	Great-tailed Grackle	21593	104	21697	1	0	0	0	0	0	0	0	0	0	1
Passeriformes	Icteridae	Quiscalus_nicaraguensis	Nicaraguan Grackle	303	2	305	1	0	0	1	1	0	0	0	0	0	3
Passeriformes	Icteridae	Quiscalus_niger	Greater Antillean Grackle	1286	53	1339	1	1	0	1	1	0	0	0	0	0	4
Passeriformes	Icteridae	Quiscalus_quiscula	Common Grackle	29139	135	29274	1	0	0	1	1	0	0	0	0	0	3
Piciformes	Ramphastidae	Ramphastos_ambiguus	Yellow-throated Toucan	3096	47	3143	1	0	0	1	1	0	0	0	0	0	3
Piciformes	Ramphastidae	Ramphastos_brevis	Choco Toucan	421	13	434	1	0	0	0	1	0	0	0	0	0	2
Piciformes	Ramphastidae	Ramphastos_dicolorus	Red-breasted Toucan	535	8	543	1	0	0	1	1	0	0	0	0	0	3
Piciformes	Ramphastidae	Ramphastos_sulfuratus	Keel-billed Toucan	3426	42	3468	1	0	0	0	1	0	0	0	0	0	2
Piciformes	Ramphastidae	Ramphastos_toco	Toco Toucan	1204	25	1229	1	1	0	1	1	0	0	0	0	0	4
Piciformes	Ramphastidae	Ramphastos_tucanus	White-throated Toucan	1214	24	1238	0	0	0	0	0	0	0	0	0	0	0
Piciformes	Ramphastidae	Ramphastos_vitellinus	Channel-billed Toucan	2912	72	2984	1	0	0	0	1	0	0	0	0	0	2
Passeriformes	Remizidae	Remiz_pendulinus	Eurasian Penduline-Tit	1504	42	1546	1	1	1	0	1	1	0	0	0	0	5
Passeriformes	Rhipiduridae	Rhipidura_fuliginosa	Gray Fantail	5784	92	5876	1	1	1	0	1	0	0	0	0	0	3
Passeriformes	Rhipiduridae	Rhipidura_leucophrys	Willie-wagtail	4729	64	4793	1	1	0	0	1	0	0	0	0	0	2
Passeriformes	Rhipiduridae	Rhipidura_rufifrons	Rufous Fantail	3776	48	3824	1	0	0	0	0	0	0	0	0	0	1
Psittaciformes	Psittacidae	Rhynchopsitta_pachyrhyncha	Thick-billed Parrot	37	0	37	1	1	1	1	1	1	1	1	0	0	7
Psittaciformes	Psittacidae	Rhynchopsitta_terrisi	Maroon-fronted Parrot	62	1	63	1	1	1	0	1	1	1	0	0	0	5
Accipitriformes	Accipitridae	Rostrhamus_sociabilis	Snail Kite	10928	62	10990	1	1	1	1	1	1	1	0	0	1	8
Accipitriformes	Sagittariidae	Sagittarius_serpentarius	Secretarybird	1261	27	1288	1	0	0	0	1	0	0	0	0	0	2
Accipitriformes	Accipitridae	Sarcogyps_calvus	Red-headed Vulture	465	12	477	1	0	0	1	1	0	0	0	0	0	3
Cathartiformes	Cathartidae	Sarcoramphus_papa	King Vulture	2258	42	2300	1	0	0	1	1	0	0	0	0	0	3
Strigiformes	Strigidae	Scotopelia_bouvieri	Vermiculated Fishing-Owl	6	0	6	0	0	0	0	0	0	0	0	0	0	0
Strigiformes	Strigidae	Scotopelia_peli	Pel's Fishing-Owl	171	6	177	1	1	1	0	1	0	0	0	0	0	4
Strigiformes	Strigidae	Scotopelia_ussheri	Rufous Fishing-Owl	3	0	3	0	0	0	0	0	0	0	0	0	0	0
Piciformes	Ramphastidae	Selenidera_gouldii	Gould's Toucanet	65	12	77	1	0	0	0	1	0	0	0	0	0	2
Piciformes	Ramphastidae	Selenidera_maculirostris	Spot-billed Toucanet	293	22	315	1	0	0	1	1	0	0	0	0	0	3
Piciformes	Ramphastidae	Selenidera_nattereri	Tawny-tufted Toucanet	23	9	32	0	0	0	0	0	0	0	0	0	0	0
Piciformes	Ramphastidae	Selenidera_piperivora	Guianan Toucanet	93	40	133	1	0	0	0	1	0	0	0	0	0	2
Piciformes	Ramphastidae	Selenidera_reinwardtii	Golden-collared Toucanet	354	4	358	0	0	0	0	0	0	0	0	0	0	0
Piciformes	Ramphastidae	Selenidera_spectabilis	Yellow-eared Toucanet	234	8	242	0	0	0	0	0	0	0	0	0	0	0
Piciformes	Semnornithidae	Semnornis_frantzii	Prong-billed Barbet	565	9	574	1	0	0	0	1	0	0	0	0	0	2
Piciformes	Semnornithidae	Semnornis_ramphastinus	Toucan Barbet	850	10	860	1	0	0	0	1	0	0	0	0	0	2
Passeriformes	Fringillidae	Serinus_canaria	Island Canary	659	22	681	1	0	0	0	1	0	0	0	0	0	2
Passeriformes	Fringillidae	Serinus_serinus	European Serin	3143	173	3316	1	0	0	0	0	0	0	0	0	0	1
Passeriformes	Thraupidae	Sicalis_flaveola	Saffron Finch	8157	49	8206	1	1	1	0	1	0	0	0	0	0	3
Passeriformes	Estrildidae	Spermophaga_haematina	Western Bluebill	34	0	34	0	0	0	0	0	0	0	0	0	0	0
Passeriformes	Estrildidae	Spermophaga_ruficapilla	Red-headed Bluebill	38	3	41	0	0	0	0	0	0	0	0	0	0	0
Accipitriformes	Accipitridae	Spilornis_cheela	Crested Serpent-Eagle	4829	62	4891	1	1	1	1	1	0	0	0	1	1	7
Accipitriformes	Accipitridae	Spilornis_elgini	Andaman Serpent-Eagle	75	6	81	1	0	0	0	1	0	0	0	0	0	2
Accipitriformes	Accipitridae	Spilornis_holospilus	Philippine Serpent-Eagle	155	5	160	1	0	0	0	1	0	0	0	0	0	2
Accipitriformes	Accipitridae	Spilornis_kinabaluensis	Mountain Serpent-Eagle	16	6	22	0	0	0	0	0	0	0	0	0	0	0
Accipitriformes	Accipitridae	Spilornis_klossi	Nicobar Serpent-Eagle	10	0	10	0	0	0	0	0	0	0	0	0	0	0
Accipitriformes	Accipitridae	Spilornis_rufipectus	Sulawesi Serpent-Eagle	35	4	39	1	1	0	0	1	0	0	0	0	0	2
Accipitriformes	Accipitridae	Spizaetus_isidori	Black-and-chestnut Eagle	283	31	314	1	1	0	0	1	0	0	0	0	1	3
Accipitriformes	Accipitridae	Spizaetus_melanoleucus	Black-and-white Hawk-Eagle	634	4	638	1	1	0	0	1	0	0	0	0	1	4
Accipitriformes	Accipitridae	Spizaetus_ornatus	Ornate Hawk-Eagle	1262	16	1278	1	1	1	1	1	0	0	0	0	0	5
Accipitriformes	Accipitridae	Spizaetus_tyrannus	Black Hawk-Eagle	1103	8	1111	1	1	0	0	1	0	0	0	0	1	4
Falconiformes	Falconidae	Spiziapteryx_circumcincta	Spot-winged Falconet	129	1	130	1	1	0	1	1	0	0	0	0	0	3
Passeriformes	Thraupidae	Sporophila_ardesiaca	Dubois's Seedeater	86	5	91	1	1	0	0	1	0	0	0	0	0	2
Passeriformes	Thraupidae	Sporophila_bouvreuil	Copper Seedeater	408	11	419	1	1	0	1	1	0	0	0	0	0	3
Passeriformes	Thraupidae	Sporophila_caerulescens	Double-collared Seedeater	2069	16	2085	1	0	0	0	1	0	0	0	0	0	2
Passeriformes	Thraupidae	Sporophila_lineola	Lined Seedeater	529	12	541	1	0	0	0	1	0	0	0	0	0	2
Passeriformes	Thraupidae	Sporophila_melanogaster	Black-bellied Seedeater	111	2	113	1	0	0	0	1	0	0	0	0	0	2
Passeriformes	Thraupidae	Sporophila_nigricollis	Yellow-bellied Seedeater	1619	26	1645	1	0	0	0	1	0	0	0	0	0	2
Passeriformes	Thraupidae	Sporophila_palustris	Marsh Seedeater	157	1	158	1	1	0	0	1	0	0	0	0	0	3
Passeriformes	Timaliidae	Stachyris_chrysaea	Golden Babbler	136	4	140	1	0	0	0	1	0	0	0	0	0	2
Passeriformes	Estrildidae	Stagonopleura_bella	Beautiful Firetail	414	17	431	1	0	0	0	1	0	0	0	0	0	2
Passeriformes	Estrildidae	Stagonopleura_guttata	Diamond Firetail	766	10	776	1	0	0	0	1	0	0	0	0	0	2
Passeriformes	Estrildidae	Stagonopleura_oculata	Red-eared Firetail	200	9	209	0	0	0	0	0	0	0	0	0	0	0
Accipitriformes	Accipitridae	Stephanoaetus_coronatus	Crowned Eagle	297	5	302	1	1	0	0	1	0	0	0	0	1	4
Psittaciformes	Strigopidae	Strigops_habroptila	Kakapo	13	12	25	1	1	1	1	1	1	1	1	0	0	7
Strigiformes	Strigidae	Strix_albitarsis	Rufous-banded Owl	90	8	98	0	0	0	0	0	0	0	0	0	0	0
Strigiformes	Strigidae	Strix_aluco	Tawny Owl	1675	89	1764	1	1	1	0	1	1	1	0	0	0	6
Strigiformes	Strigidae	Strix_butleri	Desert Owl	36	0	36	0	0	0	0	0	0	0	0	0	0	0
Strigiformes	Strigidae	Strix_chacoensis	Chaco Owl	62	4	66	0	0	0	0	0	0	0	0	0	0	0
Strigiformes	Strigidae	Strix_davidi	Ural Owl	300	9	309	0	0	0	0	0	0	0	0	0	0	0
Strigiformes	Strigidae	Strix_fulvescens	Fulvous Owl	316	4	320	0	0	0	0	0	0	0	0	0	0	0
Strigiformes	Strigidae	Strix_huhula	Black-banded Owl	163	10	173	1	1	1	0	1	0	0	0	1	1	5
Strigiformes	Strigidae	Strix_hylophila	Rusty-barred Owl	130	12	142	1	0	0	1	0	0	0	0	0	0	2
Strigiformes	Strigidae	Strix_leptogrammica	Brown Wood-Owl	453	4	457	1	1	1	0	1	0	0	0	0	0	3
Strigiformes	Strigidae	Strix_nebulosa	Great Gray Owl	7832	105	7937	1	1	1	1	1	0	0	0	0	0	5
Strigiformes	Strigidae	Strix_nigrolineata	Black-and-white Owl	993	14	1007	1	1	1	0	1	1	0	0	0	0	4
Strigiformes	Strigidae	Strix_occidentalis	Spotted Owl	1507	25	1532	1	1	1	1	1	0	0	0	1	0	6
Strigiformes	Strigidae	Strix_ocellata	Mottled Wood-Owl	448	6	454	1	1	1	0	1	0	0	0	0	0	3
Strigiformes	Strigidae	Strix_rufipes	Rufous-legged Owl	59	2	61	1	1	1	0	1	0	0	0	0	0	3
Strigiformes	Strigidae	Strix_seloputo	Spotted Wood-Owl	303	18	321	1	1	1	0	1	0	0	0	0	0	3
Strigiformes	Strigidae	Strix_uralensis	Ural Owl	290	9	299	1	1	0	0	1	0	0	0	0	1	3
Strigiformes	Strigidae	Strix_varia	Barred Owl	27134	48	27182	1	1	1	0	1	1	0	0	0	0	5
Strigiformes	Strigidae	Strix_virgata	Mottled Owl	811	14	825	1	1	1	1	1	0	0	0	0	0	5
Strigiformes	Strigidae	Strix_woodfordii	African Wood-Owl	290	10	300	0	0	0	0	0	0	0	0	0	0	0
Passeriformes	Corcoracidae	Struthidea_cinerea	Apostlebird	988	26	1014	1	0	0	1	1	0	0	0	0	0	3
Passeriformes	Icteridae	Sturnella_bellicosa	Peruvian Meadowlark	386	16	402	0	0	0	0	0	0	0	0	0	0	0
Passeriformes	Icteridae	Sturnella_defilippii	Pampas Meadowlark	58	2	60	0	0	0	0	0	0	0	0	0	0	0
Passeriformes	Icteridae	Sturnella_loyca	Long-tailed Meadowlark	1785	37	1822	0	0	0	0	0	0	0	0	0	0	0
Passeriformes	Icteridae	Sturnella_magna	Eastern Meadowlark	21340	62	21402	0	0	0	0	0	0	0	0	0	0	0
Passeriformes	Icteridae	Sturnella_militaris	Red-breasted Meadowlark	1075	28	1103	0	0	0	0	0	0	0	0	0	0	0
Passeriformes	Icteridae	Sturnella_neglecta	Western Meadowlark	16829	21	16850	0	0	0	0	0	0	0	0	0	0	0
Passeriformes	Icteridae	Sturnella_superciliaris	White-browed Meadowlark	1234	10	1244	0	0	0	0	0	0	0	0	0	0	0
Strigiformes	Strigidae	Surnia_ulula	Northern Hawk Owl	6538	102	6640	1	1	1	1	1	1	0	0	0	1	7
Passeriformes	Paridae	Sylviparus_modestus	Yellow-browed Tit	192	8	200	1	0	0	1	1	0	0	0	0	0	3
Passeriformes	Furnariidae	Syndactyla_guttulata	Guttulate Foliage-gleaner	29	1	30	1	0	0	0	1	0	0	0	0	0	2
Passeriformes	Furnariidae	Syndactyla_rufosuperciliata	Buff-browed Foliage-gleaner	310	1	311	1	0	0	1	1	0	0	0	0	0	3
Passeriformes	Furnariidae	Syndactyla_subalaris	Lineated Foliage-gleaner	143	1	144	1	0	0	0	1	0	0	0	0	0	2
Passeriformes	Estrildidae	Taeniopygia_bichenovii	Double-barred Finch	1724	18	1742	1	0	0	1	1	0	0	0	0	0	3
Passeriformes	Estrildidae	Taeniopygia_guttata	Zebra Finch	2866	44	2910	1	0	0	0	1	0	0	0	0	0	2
Psittaciformes	Psittaculidae	Tanygnathus_gramineus	Black-lored Parrot	3	0	3	0	0	0	0	0	0	0	0	0	0	0
Psittaciformes	Psittaculidae	Tanygnathus_lucionensis	Blue-naped Parrot	154	7	161	1	1	1	1	1	1	1	1	1	0	8
Psittaciformes	Psittaculidae	Tanygnathus_megalorynchos	Great-billed Parrot	43	5	48	1	1	1	1	1	1	1	1	1	0	8
Psittaciformes	Psittaculidae	Tanygnathus_sumatranus	Azure-rumped Parrot	30	6	36	1	1	1	0	1	1	1	0	1	0	6
Passeriformes	Corvidae	Temnurus_temnurus	Ratchet-tailed Treepie	36	3	39	1	0	0	0	1	0	0	0	0	0	2
Passeriformes	Vangidae	Tephrodornis_pondicerianus	Common Woodshrike	2724	11	2735	1	1	0	1	1	0	0	0	0	0	3
Accipitriformes	Accipitridae	Terathopius_ecaudatus	Bateleur	1310	16	1326	1	0	0	1	1	0	0	0	0	0	3
Passeriformes	Teretistridae	Teretistris_fornsi	Oriente Warbler	277	59	336	1	0	0	0	1	0	0	0	0	0	2
Passeriformes	Monarchidae	Terpsiphone_paradisi	Amur Paradise-Flycatcher	15680	69	15749	1	1	1	0	1	0	0	0	0	0	3
Passeriformes	Monarchidae	Terpsiphone_viridis	African Paradise-Flycatcher	1132	25	1157	1	1	1	0	1	0	0	0	0	0	3
Passeriformes	Thraupidae	Tiaris_olivaceus	Yellow-faced Grassquit	3073	54	3127	1	0	0	0	1	0	0	0	0	0	2
Accipitriformes	Accipitridae	Torgos_tracheliotos	Lappet-faced Vulture	1021	11	1032	1	0	0	0	1	0	0	0	0	0	2
Psittaciformes	Psittacidae	Touit_batavicus	Lilac-tailed Parrotlet	56	0	56	0	0	0	0	0	0	0	0	0	0	0
Psittaciformes	Psittacidae	Touit_costaricensis	Red-fronted Parrotlet	15	1	16	0	0	0	0	0	0	0	0	0	0	0
Psittaciformes	Psittacidae	Touit_dilectissimus	Blue-fronted Parrotlet	38	6	44	0	0	0	0	0	0	0	0	0	0	0
Psittaciformes	Psittacidae	Touit_huetii	Scarlet-shouldered Parrotlet	39	3	42	0	0	0	0	0	0	0	0	0	0	0
Psittaciformes	Psittacidae	Touit_melanonotus	Brown-backed Parrotlet	36	1	37	0	0	0	0	0	0	0	0	0	0	0
Psittaciformes	Psittacidae	Touit_purpuratus	Sapphire-rumped Parrotlet	18	4	22	0	0	0	0	0	0	0	0	0	0	0
Psittaciformes	Psittacidae	Touit_stictopterus	Spot-winged Parrotlet	8	0	8	0	0	0	0	0	0	0	0	0	0	0
Psittaciformes	Psittacidae	Touit_surdus	Golden-tailed Parrotlet	11	4	15	0	0	0	0	0	0	0	0	0	0	0
Psittaciformes	Psittaculidae	Trichoglossus_chlorolepidotus	Scaly-breasted Lorikeet	1105	18	1123	0	0	0	0	0	0	0	0	0	0	0
Psittaciformes	Psittaculidae	Trichoglossus_euteles	Olive-headed Lorikeet	31	1	32	0	0	0	0	0	0	0	0	0	0	0
Psittaciformes	Psittaculidae	Trichoglossus_flavoviridis	Yellow-and-green Lorikeet	24	4	28	0	0	0	0	0	0	0	0	0	0	0
Psittaciformes	Psittaculidae	Trichoglossus_haematodus	Sunset Lorikeet	6136	87	6223	1	1	1	1	1	1	1	1	0	0	8
Psittaciformes	Psittaculidae	Trichoglossus_johnstoniae	Mindanao Lorikeet	8	0	8	0	0	0	0	0	0	0	0	0	0	0
Psittaciformes	Psittaculidae	Trichoglossus_ornatus	Ornate Lorikeet	17	0	17	0	0	0	0	0	0	0	0	0	0	0
Psittaciformes	Psittaculidae	Trichoglossus_rubiginosus	Pohnpei Lorikeet	4	0	4	0	0	0	0	0	0	0	0	0	0	0
Psittaciformes	Psittacidae	Triclaria_malachitacea	Blue-bellied Parrot	70	2	72	1	1	1	1	1	1	1	1	1	0	8
Accipitriformes	Accipitridae	Trigonoceps_occipitalis	White-headed Vulture	352	9	361	1	0	0	1	1	0	0	0	0	0	3
Passeriformes	Leiotrichidae	Turdoides_affinis	Yellow-billed Babbler	1607	9	1616	1	1	1	0	1	0	0	0	0	0	3
Passeriformes	Leiotrichidae	Turdoides_squamiceps	Arabian Babbler	275	8	283	1	1	0	0	1	0	0	0	0	0	3
Passeriformes	Leiotrichidae	Turdoides_striata	Jungle Babbler	5516	46	5562	1	1	1	0	1	0	0	0	0	0	3
Strigiformes	Tytonidae	Tyto_alba	Barn Owl	9268	65	9333	1	1	1	1	1	1	0	0	0	1	7
Strigiformes	Tytonidae	Tyto_aurantia	Golden Masked-Owl	21	2	23	0	0	0	0	0	0	0	0	0	0	0
Strigiformes	Tytonidae	Tyto_capensis	African Grass-Owl	9	1	10	0	0	0	0	0	0	0	0	0	0	0
Strigiformes	Tytonidae	Tyto_glaucops	Ashy-faced Owl	35	1	36	0	0	0	0	0	0	0	0	0	0	0
Strigiformes	Tytonidae	Tyto_inexspectata	Minahassa Masked-Owl	13	1	14	0	0	0	0	0	0	0	0	0	0	0
Strigiformes	Tytonidae	Tyto_longimembris	Australasian Grass-Owl	109	8	117	0	0	0	0	0	0	0	0	0	0	0
Strigiformes	Tytonidae	Tyto_manusi	Australian Masked-Owl	119	5	124	0	0	0	0	0	0	0	0	0	0	0
Strigiformes	Tytonidae	Tyto_nigrobrunnea	Taliabu Masked-Owl	1	0	1	0	0	0	0	0	0	0	0	0	0	0
Strigiformes	Tytonidae	Tyto_novaehollandiae	Australian Masked-Owl	119	5	124	1	1	1	0	1	0	0	0	0	0	3
Strigiformes	Tytonidae	Tyto_rosenbergii	Sulawesi Masked-Owl	15	14	29	0	0	0	0	0	0	0	0	0	0	0
Strigiformes	Tytonidae	Tyto_sororcula	Seram Masked-Owl	19	4	23	0	0	0	0	0	0	0	0	0	0	0
Strigiformes	Tytonidae	Tyto_soumagnei	Red Owl	22	0	22	0	0	0	0	0	0	0	0	0	0	0
Strigiformes	Tytonidae	Tyto_tenebricosa	Sooty Owl	320	10	330	1	0	0	1	0	0	0	0	0	0	2
Passeriformes	Estrildidae	Uraeginthus_angolensis	Southern Cordonbleu	748	11	759	1	0	0	0	1	0	0	0	0	0	2
Passeriformes	Estrildidae	Uraeginthus_bengalus	Red-cheeked Cordonbleu	790	37	827	1	0	0	1	1	0	0	0	0	0	3
Passeriformes	Estrildidae	Uraeginthus_granatinus	Violet-eared Waxbill	210	5	215	0	0	0	0	0	0	0	0	0	0	0
Passeriformes	Estrildidae	Uraeginthus_ianthinogaster	Purple Grenadier	327	7	334	0	0	0	0	0	0	0	0	0	0	0
Passeriformes	Corvidae	Urocissa_caerulea	Taiwan Blue-Magpie	709	35	744	1	1	1	1	1	0	0	0	0	0	5
Passeriformes	Corvidae	Urocissa_erythrorhyncha	Red-billed Blue-Magpie	918	32	950	1	0	0	1	1	0	0	0	0	0	3
Passeriformes	Corvidae	Urocissa_flavirostris	Yellow-billed Blue-Magpie	396	5	401	0	0	0	0	0	0	0	0	0	0	0
Passeriformes	Corvidae	Urocissa_ornata	Sri Lanka Blue-Magpie	146	8	154	1	0	0	0	1	0	0	0	0	0	2
Passeriformes	Corvidae	Urocissa_whiteheadi	White-winged Magpie	62	24	86	0	0	0	0	0	0	0	0	0	0	0
Coliiformes	Coliidae	Urocolius_indicus	Red-faced Mousebird	300	6	306	1	1	1	0	1	1	0	0	1	0	5
Coliiformes	Coliidae	Urocolius_macrourus	Blue-naped Mousebird	331	13	344	1	0	0	0	1	0	0	0	0	0	2
Strigiformes	Strigidae	Uroglaux_dimorpha	Papuan Owl	8	2	10	0	0	0	0	0	0	0	0	0	0	0
Passeriformes	Laniidae	Urolestes_melanoleucus	Magpie Shrike	647	5	652	1	1	1	0	1	0	0	0	0	0	3
Accipitriformes	Accipitridae	Urotriorchis_macrourus	Long-tailed Hawk	40	3	43	0	0	0	0	0	0	0	0	0	0	0
Passeriformes	Parulidae	Vermivora_peregrina	Tennessee Warbler	19176	39	19215	1	1	0	0	1	0	0	0	0	0	2
Passeriformes	Viduidae	Vidua_macroura	Pin-tailed Whydah	2959	25	2984	1	0	0	0	1	0	0	0	0	0	2
Passeriformes	Viduidae	Vidua_paradisaea	Eastern Paradise-Whydah	344	13	357	1	1	0	0	1	0	0	0	0	0	3
Psittaciformes	Psittaculidae	Vini_australis	Blue-crowned Lorikeet	22	1	23	0	0	0	0	0	0	0	0	0	0	0
Psittaciformes	Psittaculidae	Vini_kuhlii	Kuhl's Lorikeet	11	7	18	0	0	0	0	0	0	0	0	0	0	0
Psittaciformes	Psittaculidae	Vini_peruviana	Blue Lorikeet	27	9	36	1	1	1	0	1	0	0	0	0	0	3
Psittaciformes	Psittaculidae	Vini_stepheni	Stephen's Lorikeet	4	7	11	0	0	0	0	0	0	0	0	0	0	0
Psittaciformes	Psittaculidae	Vini_ultramarina	Ultramarine Lorikeet	8	10	18	0	0	0	0	0	0	0	0	0	0	0
Passeriformes	Vireonidae	Vireo_bellii	Bell's Vireo	5999	27	6026	1	1	0	1	0	0	0	0	0	0	2
Passeriformes	Vireonidae	Vireo_flavifrons	Yellow-throated Vireo	9520	17	9537	1	0	0	0	1	0	0	0	0	0	2
Passeriformes	Vireonidae	Vireo_gracilirostris	Noronha Vireo	36	4	40	1	0	0	0	1	0	0	0	0	0	2
Passeriformes	Vireonidae	Vireo_griseus	White-eyed Vireo	15506	29	15535	1	1	1	0	1	0	0	0	0	0	3
Passeriformes	Vireonidae	Vireo_olivaceus	Red-eyed Vireo	43483	190	43673	1	0	0	0	1	0	0	0	0	0	2
Passeriformes	Vireonidae	Vireo_plumbeus	Plumbeous Vireo	5181	11	5192	1	0	0	0	1	0	0	0	0	0	2
Passeriformes	Vireonidae	Vireo_solitarius	Blue-headed Vireo	19632	26	19658	1	0	0	0	1	0	0	0	0	0	2
Passeriformes	Vireonidae	Vireo_vicinior	Gray Vireo	1229	4	1233	1	0	0	0	0	0	0	0	0	0	1
Passeriformes	Vireonidae	Vireolanius_leucotis	Slaty-capped Shrike-Vireo	178	0	178	1	1	0	1	1	0	0	0	0	0	4
Passeriformes	Vireonidae	Vireolanius_melitophrys	Chestnut-sided Shrike-Vireo	189	3	192	1	0	0	0	1	0	0	0	0	0	2
Cathartiformes	Cathartidae	Vultur_gryphus	Andean Condor	2987	81	3068	1	0	0	0	1	0	0	0	0	0	2
Passeriformes	Icteridae	Xanthocephalus_xanthocephalus	Yellow-headed Blackbird	20373	80	20453	0	0	0	0	0	0	0	0	0	0	0
Passeriformes	Icteridae	Xanthopsar_flavus	Saffron-cowled Blackbird	324	5	329	0	0	0	0	0	0	0	0	0	0	0
Strigiformes	Strigidae	Xenoglaux_loweryi	Long-whiskered Owlet	71	7	78	0	0	0	0	0	0	0	0	0	0	0
Passeriformes	Vangidae	Xenopirostris_damii	Van Dam's Vanga	69	2	71	1	1	1	0	1	0	0	0	0	0	3
Passeriformes	Vangidae	Xenopirostris_xenopirostris	Lafresnaye's Vanga	66	3	69	1	1	1	0	1	0	0	0	0	0	4
Passeriformes	Corvidae	Zavattariornis_stresemanni	Stresemann's Bush-Crow	122	32	154	1	0	0	0	1	0	0	0	0	0	2
Accipitriformes	Accipitridae	Pernis_ptilorhyncus	European Honey-buzzard	2564	21	2585	1	1	1	0	1	0	0	0	0	1	5
Accipitriformes	Accipitridae	Accipiter_ventralis	Sharp-shinned Hawk	25458	92	25550	1	1	0	0	1	0	0	0	0	1	4
Accipitriformes	Accipitridae	Accipiter_princeps	New Britain Goshawk	0	0	0	0	0	0	0	0	0	0	0	0	0	0
Accipitriformes	Accipitridae	Aquila_africanus	Cassin's Hawk-Eagle	91	2	93	0	0	0	0	0	0	0	0	0	0	0
Accipitriformes	Accipitridae		White-rumped Hawk	511	10	521	0	0	0	0	0	0	0	0	0	0	0
Accipitriformes	Accipitridae	Chondrohierax_wilsonii	Cuban Kite	2204	9	2213	1	1	1	0	1	0	0	0	0	1	4
Accipitriformes	Accipitridae	Nisaetus_lanceolatus	Sulawesi Hawk-eagle	120	7	127	1	0	0	0	1	0	0	0	0	0	2
Gruiformes	Aramidae	Aramus_guarauna	Limpkin	15038	67	15105	0	0	0	0	0	0	0	0	0	0	0
Pelecaniformes	Ardeidae	Ardea_alba	Great Egret	99835	565	100400	0	0	0	0	0	0	0	0	0	0	0
Pelecaniformes	Ardeidae	Ardea_herodias	Great Blue Heron	121188	357	121545	0	0	0	0	0	0	0	0	0	0	0
Pelecaniformes	Ardeidae	Bubulcus_ibis	Cattle Egret	39226	219	39445	0	0	0	0	0	0	0	0	0	0	0
Pelecaniformes	Ardeidae	Butorides_virescens	Green Heron	60136	143	60279	0	0	0	0	0	0	0	0	0	0	0
Pelecaniformes	Ardeidae	Egretta_thula	Snowy Egret	53952	205	54157	0	0	0	0	0	0	0	0	0	0	0
Pelecaniformes	Ardeidae	Nycticorax_nycticorax	Black-crowned Night-Heron	56512	203	56715	0	0	0	0	0	0	0	0	0	0	0
Passeriformes	Campephagidae	Coracina_novaehollandiae	Black-faced Cuckooshrike	3112	31	3143	0	0	0	0	0	0	0	0	0	0	0
Passeriformes	Campephagidae	Lalage_melanoptera	Black-headed Cuckooshrike	1390	1	1391	0	0	0	0	0	0	0	0	0	0	0
Passeriformes	Campephagidae	Lalage_tricolor	White-winged Triller	2233	16	2249	0	0	0	0	0	0	0	0	0	0	0
Passeriformes	Campephagidae	Pericrocotus_cinnamomeus	Small Minivet	2118	12	2130	0	0	0	0	0	0	0	0	0	0	0
Passeriformes	Campephagidae	Pericrocotus_flammeus	Orange Minivet	1558	8	1566	0	0	0	0	0	0	0	0	0	0	0
Passeriformes	Cisticolidae	Cisticola_exilis	Golden-headed Cisticola	2988	38	3026	0	0	0	0	0	0	0	0	0	0	0
Passeriformes	Cisticolidae	Cisticola_juncidis	Zitting Cisticola	4195	51	4246	0	0	0	0	0	0	0	0	0	0	0
Passeriformes	Cisticolidae	Orthotomus_sutorius	Common Tailorbird	3003	33	3036	0	0	0	0	0	0	0	0	0	0	0
Passeriformes	Cisticolidae	Prinia_flaviventris	Yellow-bellied Prinia	956	16	972	0	0	0	0	0	0	0	0	0	0	0
Passeriformes	Cisticolidae	Prinia_hodgsonii	Gray-breasted Prinia	1483	11	1494	0	0	0	0	0	0	0	0	0	0	0
Passeriformes	Cisticolidae	Prinia_inornata	Plain Prinia	4530	30	4560	0	0	0	0	0	0	0	0	0	0	0
Passeriformes	Cisticolidae	Prinia_socialis	Ashy Prinia	2933	7	2940	0	0	0	0	0	0	0	0	0	0	0
Passeriformes	Cisticolidae	Prinia_sylvatica	Jungle Prinia	660	6	666	0	0	0	0	0	0	0	0	0	0	0
Columbiformes	Columbidae	Columba_livia	Rock Pigeon	30357	115	30472	0	0	0	0	0	0	0	0	0	0	0
Columbiformes	Columbidae	Columba_palumbus	Common Wood-Pigeon	6337	151	6488	0	0	0	0	0	0	0	0	0	0	0
Columbiformes	Columbidae	Columbina_inca	Inca Dove	10088	30	10118	0	0	0	0	0	0	0	0	0	0	0
Columbiformes	Columbidae	Columbina_passerina	Common Ground Dove	10786	54	10840	0	0	0	0	0	0	0	0	0	0	0
Columbiformes	Columbidae	Columbina_talpacoti	Ruddy Ground Dove	6032	70	6102	0	0	0	0	0	0	0	0	0	0	0
Columbiformes	Columbidae	Leptotila_verreauxi	White-tipped Dove	4739	37	4776	0	0	0	0	0	0	0	0	0	0	0
Columbiformes	Columbidae	Ocyphaps_lophotes	Crested Pigeon	5108	33	5141	0	0	0	0	0	0	0	0	0	0	0
Columbiformes	Columbidae	Patagioenas_fasciata	Band-tailed Pigeon	7350	31	7381	0	0	0	0	0	0	0	0	0	0	0
Columbiformes	Columbidae	Patagioenas_picazuro	Picazuro Pigeon	2052	20	2072	0	0	0	0	0	0	0	0	0	0	0
Columbiformes	Columbidae	Phaps_chalcoptera	Common Bronzewing	3360	27	3387	0	0	0	0	0	0	0	0	0	0	0
Columbiformes	Columbidae	Streptopelia_chinensis	Spotted Dove	9173	75	9248	0	0	0	0	0	0	0	0	0	0	0
Columbiformes	Columbidae	Streptopelia_decaocto	Eurasian Collared-Dove	28390	117	28507	0	0	0	0	0	0	0	0	0	0	0
Columbiformes	Columbidae	Streptopelia_orientalis	Oriental Turtle-Dove	2917	51	2968	0	0	0	0	0	0	0	0	0	0	0
Columbiformes	Columbidae	Streptopelia_senegalensis	Laughing Dove	4618	91	4709	0	0	0	0	0	0	0	0	0	0	0
Columbiformes	Columbidae	Zenaida_asiatica	White-winged Dove	20663	67	20730	0	0	0	0	0	0	0	0	0	0	0
Columbiformes	Columbidae	Zenaida_auriculata	Eared Dove	5167	69	5236	0	0	0	0	0	0	0	0	0	0	0
Columbiformes	Columbidae	Zenaida_macroura	Mourning Dove	52223	118	52341	0	0	0	0	0	0	0	0	0	0	0
Charadriiformes	Haematopodidae	Haematopus_palliatus	American Oystercatcher	18167	60	18227	0	0	0	0	0	0	0	0	0	0	0
Passeriformes	Icteriidae	Icteria_virens	Yellow-breasted Chat	13505	26	13531	0	0	0	0	0	0	0	0	0	0	0
Passeriformes	Locustellidae	Cincloramphus_mathewsi	Rufous Songlark	1195	14	1209	0	0	0	0	0	0	0	0	0	0	0
Passeriformes	Locustellidae	Cincloramphus_timoriensis	Tawny Grassbird	857	16	873	0	0	0	0	0	0	0	0	0	0	0
Passeriformes	Locustellidae	Locustella_naevia	Common Grasshopper-Warbler	649	22	671	0	0	0	0	0	0	0	0	0	0	0
Passeriformes	Malaconotidae	Dryoscopus_cubla	Black-backed Puffback	513	5	518	1	1	0	0	1	0	0	0	0	0	2
Passeriformes	Malaconotidae	Laniarius_atrococcineus	Crimson-breasted Gonolek	404	11	415	0	0	0	0	0	0	0	0	0	0	0
Passeriformes	Malaconotidae	Tchagra_senegalus	Black-crowned Tchagra	450	24	474	0	0	0	0	0	0	0	0	0	0	0
Passeriformes	Mimidae	Dumetella_carolinensis	Gray Catbird	35792	95	35887	0	0	0	0	0	0	0	0	0	0	0
Passeriformes	Mimidae	Mimus_polyglottos	Northern Mockingbird	54961	113	55074	0	0	0	0	0	0	0	0	0	0	0
Passeriformes	Motacillidae	Anthus_rubescens	American Pipit	24832	60	24892	0	0	0	0	0	0	0	0	0	0	0
Passeriformes	Motacillidae	Motacilla_alba	White Wagtail	18253	317	18570	0	0	0	0	0	0	0	0	0	0	0
Passeriformes	Motacillidae	Motacilla_flava	Western Yellow Wagtail	8989	226	9215	0	0	0	0	0	0	0	0	0	0	0
Passeriformes	Nectariniidae	Aethopyga_siparaja	Crimson Sunbird	1312	17	1329	0	0	0	0	0	0	0	0	0	0	0
Passeriformes	Nectariniidae	Anthreptes_malacensis	Brown-throated Sunbird	1102	25	1127	0	0	0	0	0	0	0	0	0	0	0
Passeriformes	Nectariniidae	Chalcomitra_senegalensis	Scarlet-chested Sunbird	924	23	947	0	0	0	0	0	0	0	0	0	0	0
Passeriformes	Nectariniidae	Cinnyris_asiaticus	Purple Sunbird	4389	30	4419	0	0	0	0	0	0	0	0	0	0	0
Passeriformes	Nectariniidae	Cinnyris_jugularis	Olive-backed Sunbird	2849	64	2913	0	0	0	0	0	0	0	0	0	0	0
Passeriformes	Nectariniidae	Cinnyris_lotenius	Loten's Sunbird	1426	4	1430	0	0	0	0	0	0	0	0	0	0	0
Passeriformes	Nectariniidae	Leptocoma_zeylonica	Purple-rumped Sunbird	2940	19	2959	0	0	0	0	0	0	0	0	0	0	0
Passeriformes	Passerellidae	Junco_hyemalis	Dark-eyed Junco	74421	136	74557	0	0	0	0	0	0	0	0	0	0	0
Passeriformes	Passerellidae	Melospiza_melodia	Song Sparrow	89269	171	89440	0	0	0	0	0	0	0	0	0	0	0
Passeriformes	Passerellidae	Passerculus_sandwichensis	Savannah Sparrow	57116	160	57276	0	0	0	0	0	0	0	0	0	0	0
Passeriformes	Passerellidae	Passerella_iliaca	Fox Sparrow	36467	82	36549	0	0	0	0	0	0	0	0	0	0	0
Passeriformes	Passerellidae	Spizella_passerina	Chipping Sparrow	49710	95	49805	0	0	0	0	0	0	0	0	0	0	0
Passeriformes	Passerellidae	Zonotrichia_albicollis	White-throated Sparrow	53216	113	53329	0	0	0	0	0	0	0	0	0	0	0
Passeriformes	Passerellidae	Zonotrichia_leucophrys	White-crowned Sparrow	65378	138	65516	0	0	0	0	0	0	0	0	0	0	0
Passeriformes	Passeridae	Passer_domesticus	House Sparrow	45460	396	45856	0	0	0	0	0	0	0	0	0	0	0
Passeriformes	Passeridae	Passer_montanus	Eurasian Tree Sparrow	8894	235	9129	0	0	0	0	0	0	0	0	0	0	0
Passeriformes	Suliformes	Phalacrocorax_carbo	Great Cormorant	22863	299	23162	0	0	0	0	0	0	0	0	0	0	0
Piciformes	Picidae	Colaptes_auratus	Northern Flicker	60163	112	60275	0	0	0	0	0	0	0	0	0	0	0
Piciformes	Picidae	Dryobates_pubescens	Downy Woodpecker	67487	154	67641	0	0	0	0	0	0	0	0	0	0	0
Piciformes	Picidae	Dryobates_scalaris	Ladder-backed Woodpecker	10598	14	10612	0	0	0	0	0	0	0	0	0	0	0
Piciformes	Picidae	Dryobates_villosus	Hairy Woodpecker	34911	83	34994	0	0	0	0	0	0	0	0	0	0	0
Piciformes	Picidae	Dryocopus_pileatus	Pileated Woodpecker	36427	296	36723	0	0	0	0	0	0	0	0	0	0	0
Piciformes	Picidae	Melanerpes_carolinus	Red-bellied Woodpecker	47517	91	47608	0	0	0	0	0	0	0	0	0	0	0
Piciformes	Picidae	Melanerpes_erythrocephalus	Red-headed Woodpecker	32234	126	32360	0	0	0	0	0	0	0	0	0	0	0
Piciformes	Picidae	Melanerpes_formicivorus	Acorn Woodpecker	16244	79	16323	0	0	0	0	0	0	0	0	0	0	0
Piciformes	Picidae	Melanerpes_lewis	Lewis's Woodpecker	9809	25	9834	0	0	0	0	0	0	0	0	0	0	0
Piciformes	Picidae	Sphyrapicus_nuchalis	Red-naped Sapsucker	9573	9	9582	0	0	0	0	0	0	0	0	0	0	0
Piciformes	Picidae	Sphyrapicus_ruber	Red-breasted Sapsucker	10083	14	10097	0	0	0	0	0	0	0	0	0	0	0
Piciformes	Picidae	Sphyrapicus_varius	Yellow-bellied Sapsucker	37269	136	37405	0	0	0	0	0	0	0	0	0	0	0
Passeriformes	Sittidae	Sitta_canadensis	Red-breasted Nuthatch	35263	58	35321	0	0	0	0	0	0	0	0	0	0	0
Passeriformes	Sittidae	Sitta_carolinensis	White-breasted Nuthatch	43379	80	43459	0	0	0	0	0	0	0	0	0	0	0
Charadriiformes	Stercorariidae	Stercorarius_parasiticus	Parasitic Jaeger	9408	134	9542	0	0	0	0	0	0	0	0	0	0	0
Passeriformes	Sturnidae	Acridotheres_tristis	Common Myna	8908	91	8999	0	0	0	0	0	0	0	0	0	0	0
Passeriformes	Sturnidae	Pastor_roseus	Rosy Starling	3161	39	3200	0	0	0	0	0	0	0	0	0	0	0
Passeriformes	Sturnidae	Sturnia_malabarica	Chestnut-tailed Starling	2413	10	2423	0	0	0	0	0	0	0	0	0	0	0
Passeriformes	Sturnidae	Sturnia_pagodarum	Brahminy Starling	2074	20	2094	0	0	0	0	0	0	0	0	0	0	0
Passeriformes	Sturnidae	Sturnus_unicolor	Spotless Starling	2298	140	2438	0	0	0	0	0	0	0	0	0	0	0
Passeriformes	Sturnidae	Sturnus_vulgaris	European Starling	41517	354	41871	0	0	0	0	0	0	0	0	0	0	0
Passeriformes	Thamnophilidae	Cymbilaimus_lineatus	Fasciated Antshrike	616	23	639	0	0	0	0	0	0	0	0	0	0	0
Passeriformes	Thamnophilidae	Dysithamnus_mentalis	Plain Antvireo	651	8	659	0	0	0	0	0	0	0	0	0	0	0
Passeriformes	Thamnophilidae	Gymnopithys_bicolor	Bicolored Antbird	745	25	770	0	0	0	0	0	0	0	0	0	0	0
Passeriformes	Thamnophilidae	Hylophylax_naevioides	Spotted Antbird	704	20	724	0	0	0	0	0	0	0	0	0	0	0
Passeriformes	Thamnophilidae	Microrhopias_quixensis	Dot-winged Antwren	581	15	596	0	0	0	0	0	0	0	0	0	0	0
Passeriformes	Thamnophilidae	Poliocrania_exsul	Chestnut-backed Antbird	738	9	747	0	0	0	0	0	0	0	0	0	0	0
Passeriformes	Thamnophilidae	Taraba_major	Great Antshrike	1140	21	1161	0	0	0	0	0	0	0	0	0	0	0
Passeriformes	Thamnophilidae	Thamnophilus_atrinucha	Black-crowned Antshrike	950	21	971	0	0	0	0	0	0	0	0	0	0	0
Passeriformes	Thamnophilidae	Thamnophilus_bridgesi	Black-hooded Antshrike	676	7	683	0	0	0	0	0	0	0	0	0	0	0
Passeriformes	Thamnophilidae	Thamnophilus_caerulescens	Variable Antshrike	985	24	1009	0	0	0	0	0	0	0	0	0	0	0
Passeriformes	Thamnophilidae	Thamnophilus_doliatus	Barred Antshrike	3214	52	3266	0	0	0	0	0	0	0	0	0	0	0
Passeriformes	Thamnophilidae	Thamnophilus_ruficapillus	Rufous-capped Antshrike	543	1	544	0	0	0	0	0	0	0	0	0	0	0
Pelecaniformes	Threskiornithidae	Eudocimus_albus	White Ibis	28786	101	28887	0	0	0	0	0	0	0	0	0	0	0
Pelecaniformes	Threskiornithidae	Platalea_ajaja	Roseate Spoonbill	25381	199	25580	0	0	0	0	0	0	0	0	0	0	0
Passeriformes	Tyrannidae	Contopus_cooperi	Olive-sided Flycatcher	17991	67	18058	0	0	0	0	0	0	0	0	0	0	0
Passeriformes	Tyrannidae	Contopus_sordidulus	Western Wood-Pewee	14743	66	14809	0	0	0	0	0	0	0	0	0	0	0
Passeriformes	Tyrannidae	Contopus_virens	Eastern Wood-Pewee	20591	44	20635	0	0	0	0	0	0	0	0	0	0	0
Passeriformes	Tyrannidae	Empidonax_difficilis	Pacific-slope Flycatcher	7965	5	7970	0	0	0	0	0	0	0	0	0	0	0
Passeriformes	Tyrannidae	Empidonax_hammondii	Hammond's Flycatcher	8505	17	8522	0	0	0	0	0	0	0	0	0	0	0
Passeriformes	Tyrannidae	Empidonax_minimus	Least Flycatcher	13461	24	13485	0	0	0	0	0	0	0	0	0	0	0
Passeriformes	Tyrannidae	Empidonax_traillii	Willow Flycatcher	14006	11	14017	0	0	0	0	0	0	0	0	0	0	0
Passeriformes	Tyrannidae	Myiarchus_cinerascens	Ash-throated Flycatcher	17041	27	17068	0	0	0	0	0	0	0	0	0	0	0
Passeriformes	Tyrannidae	Myiarchus_crinitus	Great Crested Flycatcher	19639	46	19685	0	0	0	0	0	0	0	0	0	0	0
Passeriformes	Tyrannidae	Pitangus_sulphuratus	Great Kiskadee	15077	110	15187	0	0	0	0	0	0	0	0	0	0	0
Passeriformes	Tyrannidae	Pyrocephalus_rubinus	Vermilion Flycatcher	35347	101	35448	0	0	0	0	0	0	0	0	0	0	0
Passeriformes	Tyrannidae	Sayornis_nigricans	Black Phoebe	23875	44	23919	0	0	0	0	0	0	0	0	0	0	0
Passeriformes	Tyrannidae	Sayornis_phoebe	Eastern Phoebe	50113	100	50213	0	0	0	0	0	0	0	0	0	0	0
Passeriformes	Tyrannidae	Sayornis_saya	Say's Phoebe	26141	59	26200	0	0	0	0	0	0	0	0	0	0	0
Passeriformes	Tyrannidae	Tyrannus_forficatus	Scissor-tailed Flycatcher	16907	61	16968	0	0	0	0	0	0	0	0	0	0	0
Passeriformes	Tyrannidae	Tyrannus_melancholicus	Tropical Kingbird	21040	107	21147	0	0	0	0	0	0	0	0	0	0	0
Passeriformes	Tyrannidae	Tyrannus_savana	Fork-tailed Flycatcher	8871	57	8928	0	0	0	0	0	0	0	0	0	0	0
Passeriformes	Tyrannidae	Tyrannus_tyrannus	Eastern Kingbird	38340	61	38401	0	0	0	0	0	0	0	0	0	0	0
Passeriformes	Tyrannidae	Tyrannus_verticalis	Western Kingbird	24967	58	25025	0	0	0	0	0	0	0	0	0	0	0
Passeriformes	Tyrannidae	Tyrannus_vociferans	Cassin's Kingbird	11050	40	11090	0	0	0	0	0	0	0	0	0	0	0
Passeriformes	Zeledoniidae	Zeledonia_coronata	Wrenthrush	87	2	89	0	0	0	0	0	0	0	0	0	0	0
Passeriformes	Zosteropidae	Yuhina_brunneiceps	Taiwan Yuhina	376	11	387	0	0	0	0	0	0	0	0	0	0	0
Passeriformes	Zosteropidae	Yuhina_flavicollis	Whiskered Yuhina	450	26	476	0	0	0	0	0	0	0	0	0	0	0
Passeriformes	Zosteropidae	Zosterops_japonicus	Warbling White-eye	1900	56	1956	0	0	0	0	0	0	0	0	0	0	0
Passeriformes	Zosteropidae	Zosterops_lateralis	Silvereye	3539	55	3594	0	0	0	0	0	0	0	0	0	0	0
Passeriformes	Zosteropidae	Zosterops_palpebrosus	Indian White-eye	2575	28	2603	0	0	0	0	0	0	0	0	0	0	0
Passeriformes	Zosteropidae	Zosterops_simplex	Swinhoe's White-eye	1729	22	1751	0	0	0	0	0	0	0	0	0	0	0
Passeriformes	Zosteropidae	Zosterops_virens	Cape White-eye	470	7	477	0	0	0	0	0	0	0	0	0	0	0
